# Supplementary material for: Characterization of the gastric mucosal microbiota in tumoral and peritumoral mucosa in patients with advanced gastric cancer from Northwest China
Source: Front Microbiol. 2026 Jun 17;17:1763714. doi: 10.3389/fmicb.2026.1763714 (PMC13319720; doi:10.3389/fmicb.2026.1763714)
Supplement: Supplementary file 1 [file supplementary_file_1.zip]

Archive with 4 entries (4 files):
- Supplementary Table S6.xlsx
- Supplementary Table S5.xlsx
- Supplementary Figures S1-S9.PDF
- Supplementary Tables S1-S4.XLSX
