# Supplementary material for: Characterization of the gastric mucosal microbiota in tumoral and peritumoral mucosa in patients with advanced gastric cancer from Northwest China
Source: Front Microbiol. 2026 Jun 17;17:1763714. doi: 10.3389/fmicb.2026.1763714 (PMC13319720; doi:10.3389/fmicb.2026.1763714)
Supplement: Supplementary file 1 [file supplementary_file_1.zip › Supplementary Table S6.xlsx]

## Sheet: Tab S6A. kaiju_Kingdom level
Table S6A. All microbiota annotated at the kingdom level by Kaiju.
ID	Pvalue	Effect_size	mean_occ_Peritumor	mean_occ_Tumor	mean_abun_Peritumor	mean_abun_Tumor	enrichment	mean_abun	mean_occ	FC	log2FC	Qvalue	CM1060278	CM1187861	CM1189167	CM1195308	CM1197047	CM1198655	CM1200778	CM1201510	CM1204562	CM1205055	CM1205427	CM1205493	CM1205880	CM1206044	CM1206512	CM1206710	CM1206798	CM1206883	CM1207448	CM1208212	CM1208739	CM1209302	CM1209588	CM1209816	CM1210381	CM1210591	CM1210802	CM1213473	CM1214088	CM1214336	CM1214360	CM1214649	CM1214758	CM1214819	CM1215204	CM1215433	CM1215564
Bacteria;Acidobacteriota	2.39265e-08	0.355848	0.0454545	0.404494	7.26136	36.0674	Peritumor < Tumor	21.7458	0.225989	4.96703	2.31238	3.79525e-08	0	84	0	67	51	0	0	0	0	0	0	0	0	362	50	0	0	0	77	0	50	54	0	0	82	0	0	0	0	667	59	78	89	59	0	69	0
Bacteria;Actinobacteria	3.18112e-11	0.577886	1	1	75184.4	162405	Peritumor < Tumor	119041	1	2.16008	1.11109	6.36224e-11	81303	281181	45112	279279	143285	147604	55788	163498	174678	45220	90373	171262	197646	328441	225112	143036	50127	176152	218697	48940	162183	167282	251404	54212	182500	165021	42802	321037	90797	244905	230678	299302	349852	196140	142998	288758	191669
Bacteria;Bacteroidetes	4.6868e-06	0.398621	1	1	98406	197965	Peritumor < Tumor	148467	1	2.01171	1.00842	6.73728e-06	42943	903625	21432	170283	88158	78101	43436	83697	129211	48472	54828	133771	102501	3129608	159632	83432	26930	83982	464139	20545	88706	98878	84124	57533	587016	78245	33877	68449	61208	1388190	125237	258436	204494	112939	86128	145609	218207
Bacteria;Balneolota	0.993607	-0.000255363	0.0113636	0.011236	1.88636	1.55056	Tumor <= Peritumor	1.71751	0.0112994	0.821985	-0.282817	0.998589	0	0	0	0	0	0	0	0	0	0	0	0	0	0	0	0	0	0	0	0	0	0	0	0	0	0	0	0	0	138	0	0	0	0	0	0	0
Bacteria;Candidatus Absconditabacteria	0.325575	0.011236	0	0.011236	0	0.674157	Peritumor <= Tumor	0.338983	0.00564972	Inf	Inf	0.356582	0	0	0	0	0	0	0	0	0	0	0	0	0	0	0	0	0	0	0	0	0	0	0	0	0	0	0	0	0	60	0	0	0	0	0	0	0
Bacteria;Candidatus Gracilibacteria	0.325575	0.011236	0	0.011236	0	0.595506	Peritumor <= Tumor	0.299435	0.00564972	Inf	Inf	0.356582	0	0	0	0	0	0	0	0	0	0	0	0	0	0	0	0	0	0	0	0	0	0	0	0	0	0	0	0	0	53	0	0	0	0	0	0	0
Bacteria;Candidatus Saccharibacteria	1.14669e-07	0.305797	0.0227273	0.325843	1.32955	23.4607	Peritumor < Tumor	12.4576	0.175141	17.6456	4.14124	1.75826e-07	0	64	0	171	0	0	0	0	52	0	0	0	58	97	0	0	0	56	54	0	0	0	0	0	0	78	0	0	0	101	82	75	85	0	0	68	63
Bacteria;Chlorobiota	0.57259	0.0111083	0.0113636	0.0224719	1.44318	4.1573	Peritumor <= Tumor	2.80791	0.0169492	2.88065	1.52639	0.612539	0	0	0	0	0	0	0	0	0	0	0	0	0	102	0	0	0	0	0	0	0	0	0	0	0	0	0	0	0	268	0	0	0	0	0	0	0
Bacteria;Firmicutes	4.72811e-11	0.572778	1	1	379426	819331	Peritumor < Tumor	600621	1	2.1594	1.11063	8.36511e-11	464544	1286293	205598	1365872	744165	716945	243067	746033	925149	367182	1018174	717425	888532	3088520	1071595	703646	244007	776747	1163641	197601	770824	846868	1363965	231197	1024118	743819	221884	865727	511632	1789483	1118374	1389708	1628428	943683	709678	1283311	909523
Bacteria;Fusobacteria	0.833819	0.0183861	0.909091	0.955056	6824.4	12986	Peritumor <= Tumor	9922.63	0.932203	1.90289	0.928188	0.87172	673	71310	317	2101	154	92	1940	97	2357	1816	2021	10945	4320	202112	5586	343	146	141	62991	0	1074	1496	10263	495	23986	507	18180	1617	2765	98677	4696	173	4404	7715	648	532	7557
Bacteria;Ignavibacteriota	0.324244	0.0222165	0.0113636	0.0337079	2.39773	5.2809	Peritumor <= Tumor	3.84746	0.0225989	2.20246	1.13912	0.356582	0	0	0	0	0	0	0	0	0	0	0	0	0	177	0	0	0	0	0	0	0	0	0	0	0	0	0	0	0	224	0	0	0	0	0	0	0
Bacteria;Nitrospirota	4.3294e-11	0.5738	0.897727	0.966292	98.4886	231.562	Peritumor < Tumor	165.401	0.932203	2.35115	1.23337	7.96609e-11	110	349	63	482	219	193	74	213	262	65	142	184	305	476	360	241	72	335	315	54	303	273	211	68	299	231	77	78	92	602	289	460	523	321	215	440	302
Bacteria;Other phyla	1.21212e-11	0.590143	1	1	19669.6	49754.5	Peritumor < Tumor	34797	1	2.52951	1.33886	2.65511e-11	23604	76234	13339	94718	52805	46908	14714	53190	65992	12676	26028	51422	58476	106017	72306	54800	16355	52145	63895	13262	52093	62454	63784	15891	59950	55158	12031	21654	21738	98508	63264	95283	117892	71016	48685	94992	60670
Bacteria;Proteobacteria	6.02443e-06	0.394025	1	1	672173	1.09214e+06	Peritumor < Tumor	883343	1	1.62479	0.700253	8.39769e-06	618618	1445774	241997	1867137	1043223	932117	292163	978734	1284609	438071	490122	932372	2870949	1509447	1420576	974207	311086	4095593	1245777	237195	3153769	1146877	1576664	291147	1177613	1004360	545916	346011	408956	1424176	1344216	1852897	2842745	1446567	958722	1694996	1231106
Bacteria;Spirochaetes	2.49882e-07	0.449055	1	1	4551.19	18781.4	Peritumor < Tumor	11706.5	1	4.12671	2.04499	3.70793e-07	2703	88015	1176	11930	5159	4258	2006	4557	6254	1733	3843	4982	7378	296006	10427	4717	1541	5246	81625	1314	5059	5851	4528	1664	75615	4728	1496	5049	2649	643489	6139	9533	11179	6662	4901	9407	8587
Bacteria;Synergistetes	0.998589	0.000255363	0.329545	0.314607	160.091	902.584	Peritumor <= Tumor	533.435	0.322034	5.63795	2.49517	0.998589	0	733	0	60	0	0	0	0	185	0	70	63	206	26063	147	0	0	0	2221	0	0	0	212	0	177	0	0	123	0	41573	0	0	0	0	0	0	0
Eukaryota;Alveolata;Apicomplexa	1.88401e-12	0.613126	1	1	107262	278371	Peritumor < Tumor	193300	1	2.59524	1.37587	5.77762e-12	142702	458279	81676	521578	319673	305005	85541	318309	335933	63907	144847	259143	314325	430392	440937	282788	98085	308260	374417	76424	341227	346969	305425	102202	344558	298248	73357	101080	129897	388498	388179	583041	625230	366643	288444	502494	329293
Eukaryota;Alveolata;Ciliophora	7.22649e-13	0.624617	0.977273	0.988764	184.25	520.539	Peritumor < Tumor	353.345	0.983051	2.82518	1.49834	2.55706e-12	218	747	163	1037	653	548	147	615	725	141	299	493	558	786	857	555	200	606	646	127	566	722	495	157	661	576	145	169	231	833	740	1016	1169	718	595	1023	629
Eukaryota;Amoebozoa;Discosea	3.32228e-15	0.645301	0.284091	0.741573	18.2955	115.753	Peritumor < Tumor	67.2994	0.514124	6.32686	2.66149	2.18321e-14	55	177	0	242	171	123	0	160	181	0	66	132	145	174	214	112	0	133	140	0	135	215	129	0	144	141	0	0	58	178	177	271	295	166	157	232	131
Eukaryota;Amoebozoa;Evosea	9.74138e-13	0.621042	0.965909	0.977528	127.42	368.573	Peritumor < Tumor	248.678	0.971751	2.89257	1.53235	3.20074e-12	154	524	86	685	514	437	107	468	512	85	187	421	361	581	570	391	131	434	451	89	416	483	342	118	435	412	92	113	172	563	535	731	865	503	431	741	474
Eukaryota;Discoba;Euglenozoa	6.0286e-13	0.624106	0.704545	0.88764	53.8409	179.483	Peritumor < Tumor	117.017	0.79661	3.33358	1.73707	2.31096e-12	94	249	0	389	198	196	62	215	267	0	97	187	202	275	324	200	64	222	250	64	183	260	182	55	236	194	0	80	79	273	249	344	386	239	191	385	246
Eukaryota;Discoba;Heterolobosea	3.39509e-19	0.657431	0.0113636	0.662921	0.715909	56.5618	Peritumor < Tumor	28.7966	0.338983	79.007	6.30391	7.8087e-18	0	90	0	127	88	65	0	89	83	0	0	55	82	91	114	79	0	70	78	0	67	99	53	0	69	59	0	0	0	98	104	122	142	85	74	109	84
Eukaryota;Fungi;Ascomycota	4.72085e-12	0.60189	1	1	5134.47	11104.2	Peritumor < Tumor	8136.19	1	2.16268	1.11282	1.27741e-11	5692	18008	2995	20853	12019	11172	3287	12553	14738	2640	38461	10901	12759	15737	16181	11780	3729	12352	16148	3138	11537	12791	10542	3328	13451	12639	2699	10051	8046	14701	14892	19567	23516	13232	11284	22001	12752
Eukaryota;Fungi;Basidiomycota	3.3761e-11	0.57712	1	1	1206.44	2713.75	Peritumor < Tumor	1964.36	1	2.24938	1.16953	6.47087e-11	1618	4583	820	4311	2384	2856	903	3309	3594	649	1386	2660	4180	4483	3977	3196	982	3556	3102	913	2741	3085	2921	783	3526	2818	651	2092	3186	3217	4342	5268	6612	2928	2504	5609	2749
Eukaryota;Fungi;Blastocladiomycota	5.73713e-17	0.652962	0.136364	0.696629	8.63636	93.1685	Peritumor < Tumor	51.1412	0.418079	10.7879	3.43135	5.27816e-16	0	146	0	196	134	121	0	129	152	0	70	109	117	156	143	106	0	108	111	0	120	140	112	0	118	130	0	0	0	148	151	170	236	129	112	198	139
Eukaryota;Fungi;Chytridiomycota	7.73403e-12	0.595761	1	1	295.864	789.831	Peritumor < Tumor	544.243	1	2.66958	1.41661	1.97647e-11	415	1184	211	1599	980	912	211	976	1065	183	437	724	784	1176	1323	797	303	884	842	191	839	992	822	224	991	877	189	297	314	1249	1166	1410	1742	1074	864	1845	1056
Eukaryota;Fungi;Cryptomycota	6.59588e-14	0.62168	0.352273	0.741573	23.2614	104.787	Peritumor < Tumor	64.2542	0.548023	4.50475	2.17145	3.79263e-13	74	156	0	242	131	151	0	134	141	0	56	110	114	173	186	117	0	128	123	0	121	145	119	0	144	109	0	0	0	200	178	194	242	167	130	259	160
Eukaryota;Fungi;Fungi incertae sedis;Mucoromycota;	9.99024e-12	0.592569	1	1	1571.62	3486.58	Peritumor < Tumor	2534.51	1	2.21846	1.14956	2.29776e-11	1852	6728	1273	4992	3278	4276	1518	4368	3905	1162	1901	4130	4905	5611	4994	3220	1243	3863	4715	1508	3609	3619	4120	1139	4616	3993	739	1542	2480	4224	5745	5376	7723	3858	4091	7450	3779
Eukaryota;Fungi;Microsporidia	2.41189e-10	0.549796	0.772727	0.876404	74.4318	184.854	Peritumor < Tumor	129.955	0.824859	2.48353	1.31239	3.9624e-10	111	303	74	493	198	217	0	176	169	0	112	168	211	316	335	156	53	204	197	0	174	221	237	0	228	167	0	83	78	300	323	303	370	260	200	510	284
Eukaryota;Fungi;Zoopagomycota	4.0285e-13	0.631512	0.954545	0.966292	119.648	350.045	Peritumor < Tumor	235.497	0.960452	2.92563	1.54875	1.68465e-12	162	511	86	680	486	396	100	448	529	93	185	376	369	510	560	411	148	397	370	109	388	443	337	114	425	390	96	130	128	541	511	670	764	488	419	695	447
Eukaryota;Metamonada;Fornicata	0.320045	-0.0113636	0.0113636	0	3.06818	0	Tumor <= Peritumor	1.52542	0.00564972	0	#NAME?	0.356582	0	0	0	0	0	0	0	0	0	0	0	0	0	0	0	0	0	0	0	0	0	0	0	0	0	0	0	0	0	0	0	0	0	0	0	0	0
Eukaryota;Metamonada;Parabasalia	0.0453637	0.10738	0.0909091	0.202247	58.4773	571.528	Peritumor < Tumor	316.452	0.146893	9.77351	3.28888	0.0579647	0	0	0	51	0	0	0	0	58	0	0	0	0	41333	0	0	0	0	2005	0	0	0	0	0	714	0	0	0	0	4463	0	879	64	0	0	55	55
Eukaryota;Metamonada;Preaxostyla	9.39877e-16	0.631129	0.159091	0.696629	10.5114	87.6742	Peritumor < Tumor	49.3107	0.429379	8.34089	3.0602	7.20572e-15	51	132	0	158	100	108	0	101	67	0	0	76	65	417	189	66	0	92	110	0	102	105	126	0	99	109	0	0	0	173	186	146	147	100	118	275	100
Eukaryota;Other phyla	8.85501e-19	0.652962	0.0227273	0.662921	1.57955	73.2247	Peritumor < Tumor	37.6045	0.344633	46.3581	5.53475	1.35777e-17	0	118	0	156	120	112	0	104	112	0	0	80	76	133	120	80	0	97	96	0	100	91	86	0	110	97	0	0	0	107	104	154	174	114	98	157	77
Eukaryota;Rhizaria;Endomyxa	1.22743e-17	0.606742	0	0.606742	0	44.8202	Peritumor < Tumor	22.5367	0.305085	Inf	Inf	1.41155e-16	0	83	0	85	64	0	0	59	95	0	0	57	0	83	97	69	0	56	68	0	65	80	56	0	61	60	0	0	0	92	83	102	101	74	57	110	67
Eukaryota;Rhizaria;Foraminifera	0.000698747	0.123596	0	0.123596	0	6.95506	Peritumor < Tumor	3.49718	0.0621469	Inf	Inf	0.000945363	0	0	0	0	0	0	0	0	51	0	0	0	0	0	51	0	0	0	0	0	0	0	0	0	50	0	0	0	0	0	0	64	64	50	0	70	0
Eukaryota;Rhodophyta	6.01602e-11	0.569586	0.943182	0.955056	100.148	268.697	Peritumor < Tumor	184.898	0.949153	2.683	1.42385	1.02495e-10	140	411	79	494	289	330	59	319	287	75	114	234	245	415	519	243	91	261	308	57	287	361	281	81	336	291	57	123	99	409	473	497	574	409	297	777	369
Eukaryota;Stramenopiles;Ochrophyta;Bacillariophyta	2.70555e-13	0.635725	0.840909	0.932584	68.2045	185.809	Peritumor < Tumor	127.339	0.887006	2.72429	1.44588	1.24455e-12	103	259	69	294	190	221	61	209	207	60	136	176	197	317	351	176	86	204	225	66	197	248	253	54	244	221	0	76	89	195	287	273	397	269	228	495	267
Eukaryota;Viridiplantae;Chlorophyta	1.45358e-11	0.587845	1	1	226.795	589.146	Peritumor < Tumor	408.994	1	2.5977	1.37723	3.03931e-11	379	889	153	1077	669	627	155	845	809	124	331	528	563	805	864	652	195	640	683	136	657	753	568	194	787	666	142	456	373	778	755	1038	1713	922	610	1239	683
Viruses;Duplodnaviria;Heunggongvirae;Peploviricota	0.0221691	0.144535	0.147727	0.292135	203.568	6963.6	Peritumor < Tumor	3602.68	0.220339	34.2077	5.09625	0.0291366	0	0	0	58	0	0	0	123	0	270	71	128	52	404	0	274	0	0	0	0	0	0	0	0	0	0	95	0	0	1107	0	0	0	0	0	0	0
Viruses;Duplodnaviria;Heunggongvirae;Uroviricota	0.0502546	-0.123723	0.284091	0.157303	165.545	60.0899	Tumor <= Peritumor	112.52	0.220339	0.362981	-1.46203	0.0624787	0	0	0	0	0	0	0	0	0	0	0	0	72	369	0	0	0	459	0	0	0	0	569	0	0	0	0	0	0	0	66	0	56	0	0	0	0
Viruses;Monodnaviria;Loebvirae;Hofneiviricota	0.320045	-0.0113636	0.0113636	0	2.14773	0	Tumor <= Peritumor	1.0678	0.00564972	0	#NAME?	0.356582	0	0	0	0	0	0	0	0	0	0	0	0	0	0	0	0	0	0	0	0	0	0	0	0	0	0	0	0	0	0	0	0	0	0	0	0	0
Viruses;Riboviria;Orthornavirae;Kitrinoviricota	4.45047e-20	0.680541	0.0113636	0.685393	0.704545	64.3371	Peritumor < Tumor	32.7006	0.350282	91.3171	6.51281	2.04721e-18	0	104	0	124	87	80	0	93	95	0	0	74	83	110	116	75	0	88	93	0	92	94	72	0	77	79	0	0	0	112	117	137	155	94	80	141	86
Viruses;Riboviria;Pararnavirae;Artverviricota	3.3867e-12	0.605975	1	1	3361.03	9198.53	Peritumor < Tumor	6296.27	1	2.73681	1.4525	9.73676e-12	4286	14009	2205	21421	11020	9266	2496	9929	12388	2260	5036	8730	9492	13702	14218	10095	3191	10400	12264	2342	10193	11724	9169	2742	11508	10583	2208	2871	3549	15502	12551	19447	20716	12822	9705	18936	12996
Viruses;Varidnaviria;Bamfordvirae;Nucleocytoviricota	9.81866e-14	0.647983	1	1	1982.62	5622.02	Peritumor < Tumor	3812.6	1	2.83565	1.50368	5.01843e-13	3085	8611	1526	11145	7152	6056	1678	6595	8483	1498	3070	5450	5800	8341	8966	6184	2165	6302	7079	1578	6341	7158	5696	1800	6895	6101	1347	2056	2428	8320	7625	11079	12260	7745	6268	10920	7142
Unclassified_data	8.39903e-12	0.59474	1	1	7.16062e+06	1.75173e+07	Peritumor < Tumor	1.23682e+07	1	2.44634	1.29062	2.03345e-11	8870252	27060857	4539204	41736605	19658880	15953014	4951474	17284320	22445273	4467376	10166663	17059539	19695780	28806136	25233492	18641406	5984970	19942567	23060794	4792193	20156147	22862207	18385522	5887584	22066998	20217614	4944264	6464079	7782574	30917348	22047577	37210751	36698563	24696435	17342596	34086211	24383017
[truncated: 139 more columns]

## Sheet: Tab S6B. Kaiju-phyla
Table S6B. All microorganisms annotated at the phyla level by Kaiju.
Wilcoxon signed-rank test (for 87 pairs paired samples)															Wilcoxon rank-sum test (89 peritumoral and 88 tumoral mucosa samples)
	Pvalue	Effect_size	mean_rank_Tumor	mean_rank_Peritumor	mean_occ_Tumor	mean_occ_Peritumor	mean_abun_Tumor	mean_abun_Peritumor	enrichment	mean_abun	mean_occ	FC	log2FC	Qvalue	ID	Pvalue	Effect_size	mean_rank_Tumor	mean_rank_Peritumor	mean_occ_Tumor	mean_occ_Peritumor	mean_abun_Tumor	mean_abun_Peritumor	enrichment	mean_abun	mean_occ	FC	log2FC	Qvalue	ID	CM1060278	CM1187861	CM1189167	CM1195308	CM1197047	CM1198655	CM1200778	CM1201510	CM1204562	CM1205055	CM1205427	CM1205493	CM1205880	CM1206044	CM1206512	CM1206710	CM1206798	CM1206883	CM1207448
Viruses;Anelloviridae;unclassified Anelloviridae;Anelloviridae sp.;	0.173568	0.998415	89	86	0.0344828	0	1.95402	0	Peritumor <= Tumor	0.977011	0.0172414	0	#NAME?	0.391825	Viruses;Anelloviridae;unclassified Anelloviridae;Anelloviridae sp.;	0.0826805	-0.0337079	91	88	0.0337079	0	1.91011	0	Peritumor <= Tumor	0.955056	0.0168539	0	#NAME?	0.181175	Viruses;Anelloviridae;unclassified Anelloviridae;Anelloviridae sp.;	0	0	0	0	0	0	0	0	0	0	0	0	0	59	0	0	0	0	0
Viruses;Anelloviridae;unclassified Anelloviridae;Torque teno virus;	0.371093	0.999207	88.0115	86.9885	0.0229885	0.0114943	1.77011	0.609195	Peritumor <= Tumor	1.18966	0.0172414	0.344156	-1.53887	0.691161	Viruses;Anelloviridae;unclassified Anelloviridae;Torque teno virus;	0.55711	-0.0114884	90.0112	88.9888	0.0224719	0.011236	1.73034	0.595506	Peritumor <= Tumor	1.16292	0.0168539	0.344156	-1.53887	0.696859	Viruses;Anelloviridae;unclassified Anelloviridae;Torque teno virus;	0	0	0	0	0	0	0	0	0	0	0	0	0	97	0	0	0	0	0
Viruses;Duplodnaviria;Heunggongvirae;Peploviricota;Herviviricetes;Herpesvirales;Herpesviridae;Betaherpesvirinae;Cytomegalovirus;Human betaherpesvirus 5;	0.0174618	0.978861	91.9885	83.0115	0.137931	0.0344828	20.5402	4.16092	Peritumor < Tumor	12.3506	0.0862069	0.202574	-2.30348	0.0448587	Viruses;Duplodnaviria;Heunggongvirae;Peploviricota;Herviviricetes;Herpesvirales;Herpesviridae;Betaherpesvirinae;Cytomegalovirus;Human betaherpesvirus 5;	0.0159802	-0.100871	93.9888	85.0112	0.134831	0.0337079	20.0787	4.06742	Peritumor < Tumor	12.073	0.0842697	0.202574	-2.30348	0.0396842	Viruses;Duplodnaviria;Heunggongvirae;Peploviricota;Herviviricetes;Herpesvirales;Herpesviridae;Betaherpesvirinae;Cytomegalovirus;Human betaherpesvirus 5;	0	0	0	0	0	0	0	123	0	0	0	128	52	0	0	128	0	0	0
Viruses;Duplodnaviria;Heunggongvirae;Peploviricota;Herviviricetes;Herpesvirales;Herpesviridae;Betaherpesvirinae;Roseolovirus;	0.181449	0.998415	88.4943	86.5057	0.0344828	0.0114943	49.2184	18.046	Peritumor <= Tumor	33.6322	0.0229885	0.366651	-1.44752	0.391825	Viruses;Duplodnaviria;Heunggongvirae;Peploviricota;Herviviricetes;Herpesvirales;Herpesviridae;Betaherpesvirinae;Roseolovirus;	0.318682	-0.0223457	90.4944	88.5056	0.0337079	0.011236	48.1124	17.6404	Peritumor <= Tumor	32.8764	0.0224719	0.366651	-1.44752	0.458038	Viruses;Duplodnaviria;Heunggongvirae;Peploviricota;Herviviricetes;Herpesvirales;Herpesviridae;Betaherpesvirinae;Roseolovirus;	0	0	0	0	0	0	0	0	0	0	0	0	0	0	0	0	0	0	0
Viruses;Duplodnaviria;Heunggongvirae;Peploviricota;Herviviricetes;Herpesvirales;Herpesviridae;Betaherpesvirinae;Roseolovirus;Human betaherpesvirus 6A;	1	0.999736	87.5057	87.4943	0.0114943	0.0114943	18.6782	9.78161	Peritumor <=> Tumor	14.2299	0.0114943	0.523692	-0.933209	1	Viruses;Duplodnaviria;Heunggongvirae;Peploviricota;Herviviricetes;Herpesvirales;Herpesviridae;Betaherpesvirinae;Roseolovirus;Human betaherpesvirus 6A;	1	-0.000126247	89.5056	89.4944	0.011236	0.011236	18.2584	9.5618	Peritumor <=> Tumor	13.9101	0.011236	0.523692	-0.933209	1	Viruses;Duplodnaviria;Heunggongvirae;Peploviricota;Herviviricetes;Herpesvirales;Herpesviridae;Betaherpesvirinae;Roseolovirus;Human betaherpesvirus 6A;	0	0	0	0	0	0	0	0	0	0	0	0	0	0	0	0	0	0	0
Viruses;Duplodnaviria;Heunggongvirae;Peploviricota;Herviviricetes;Herpesvirales;Herpesviridae;Betaherpesvirinae;Roseolovirus;Human betaherpesvirus 6B;	1	0.999736	88	87	0.0114943	0	0.770115	0	Peritumor <=> Tumor	0.385057	0.00574713	0	#NAME?	1	Viruses;Duplodnaviria;Heunggongvirae;Peploviricota;Herviviricetes;Herpesvirales;Herpesviridae;Betaherpesvirinae;Roseolovirus;Human betaherpesvirus 6B;	0.322779	-0.011236	90	89	0.011236	0	0.752809	0	Peritumor <= Tumor	0.376404	0.00561798	0	#NAME?	0.458038	Viruses;Duplodnaviria;Heunggongvirae;Peploviricota;Herviviricetes;Herpesvirales;Herpesviridae;Betaherpesvirinae;Roseolovirus;Human betaherpesvirus 6B;	0	0	0	0	0	0	0	0	0	0	0	0	0	0	0	0	0	0	0
Viruses;Duplodnaviria;Heunggongvirae;Peploviricota;Herviviricetes;Herpesvirales;Herpesviridae;Betaherpesvirinae;Roseolovirus;Human betaherpesvirus 7;	1	0.998679	87	88	0.0229885	0.0344828	5.82759	4.49425	Peritumor <=> Tumor	5.16092	0.0287356	0.771203	-0.374817	1	Viruses;Duplodnaviria;Heunggongvirae;Peploviricota;Herviviricetes;Herpesvirales;Herpesviridae;Betaherpesvirinae;Roseolovirus;Human betaherpesvirus 7;	0.654721	0.011236	89	90	0.0224719	0.0337079	5.69663	4.39326	Peritumor <= Tumor	5.04494	0.0280899	0.771203	-0.374817	0.793117	Viruses;Duplodnaviria;Heunggongvirae;Peploviricota;Herviviricetes;Herpesvirales;Herpesviridae;Betaherpesvirinae;Roseolovirus;Human betaherpesvirus 7;	0	0	0	58	0	0	0	0	0	0	0	0	0	0	0	0	0	0	0
Viruses;Duplodnaviria;Heunggongvirae;Peploviricota;Herviviricetes;Herpesvirales;Herpesviridae;Betaherpesvirinae;Roseolovirus;unclassified Roseolovirus;Human betaherpesvirus 6;	0.371093	0.999207	88	87	0.0229885	0.0114943	5.04598	2.11494	Peritumor <= Tumor	3.58046	0.0172414	0.419134	-1.25452	0.691161	Viruses;Duplodnaviria;Heunggongvirae;Peploviricota;Herviviricetes;Herpesvirales;Herpesviridae;Betaherpesvirinae;Roseolovirus;unclassified Roseolovirus;Human betaherpesvirus 6;	0.565906	-0.011236	90	89	0.0224719	0.011236	4.93258	2.06742	Peritumor <= Tumor	3.5	0.0168539	0.419134	-1.25452	0.696859	Viruses;Duplodnaviria;Heunggongvirae;Peploviricota;Herviviricetes;Herpesvirales;Herpesviridae;Betaherpesvirinae;Roseolovirus;unclassified Roseolovirus;Human betaherpesvirus 6;	0	0	0	0	0	0	0	0	0	0	0	0	0	0	0	0	0	0	0
Viruses;Duplodnaviria;Heunggongvirae;Peploviricota;Herviviricetes;Herpesvirales;Herpesviridae;Gammaherpesvirinae;	0.371093	0.999207	88.5	86.5	0.0229885	0	5.36782	0	Peritumor <= Tumor	2.68391	0.0114943	0	#NAME?	0.691161	Viruses;Duplodnaviria;Heunggongvirae;Peploviricota;Herviviricetes;Herpesvirales;Herpesviridae;Gammaherpesvirinae;	0.0826838	-0.0337079	91	88	0.0337079	0	5.83146	0	Peritumor <= Tumor	2.91573	0.0168539	0	#NAME?	0.181175	Viruses;Duplodnaviria;Heunggongvirae;Peploviricota;Herviviricetes;Herpesvirales;Herpesviridae;Gammaherpesvirinae;	0	0	0	0	0	0	0	0	0	0	0	0	0	0	0	0	0	0	0
Viruses;Duplodnaviria;Heunggongvirae;Peploviricota;Herviviricetes;Herpesvirales;Herpesviridae;Gammaherpesvirinae;Lymphocryptovirus;	0.0590582	0.996036	89.4943	85.5057	0.0574713	0.0114943	363.943	9.06897	Peritumor <= Tumor	186.506	0.0344828	0.0249187	-5.32663	0.139677	Viruses;Duplodnaviria;Heunggongvirae;Peploviricota;Herviviricetes;Herpesvirales;Herpesviridae;Gammaherpesvirinae;Lymphocryptovirus;	0.0551279	-0.0561798	92	87	0.0674157	0.011236	420.921	8.86517	Peritumor <= Tumor	214.893	0.0393258	0.0210613	-5.56926	0.130382	Viruses;Duplodnaviria;Heunggongvirae;Peploviricota;Herviviricetes;Herpesvirales;Herpesviridae;Gammaherpesvirinae;Lymphocryptovirus;	0	0	0	0	0	0	0	0	0	0	0	0	0	0	0	0	0	0	0
Viruses;Duplodnaviria;Heunggongvirae;Peploviricota;Herviviricetes;Herpesvirales;Herpesviridae;Gammaherpesvirinae;Lymphocryptovirus;Human gammaherpesvirus 4;	0.0184661	0.984146	90.4943	84.5057	0.126437	0.0574713	5549.71	157.149	Peritumor < Tumor	2853.43	0.091954	0.0283167	-5.1422	0.0466347	Viruses;Duplodnaviria;Heunggongvirae;Peploviricota;Herviviricetes;Herpesvirales;Herpesviridae;Gammaherpesvirinae;Lymphocryptovirus;Human gammaherpesvirus 4;	0.131129	-0.0686782	92.5562	86.4438	0.134831	0.0674157	6423.29	154.685	Peritumor <= Tumor	3288.99	0.101124	0.0240819	-5.3759	0.283162	Viruses;Duplodnaviria;Heunggongvirae;Peploviricota;Herviviricetes;Herpesvirales;Herpesviridae;Gammaherpesvirinae;Lymphocryptovirus;Human gammaherpesvirus 4;	0	0	0	0	0	0	0	0	0	270	71	0	0	404	0	146	0	0	0
Viruses;Duplodnaviria;Heunggongvirae;Peploviricota;Herviviricetes;Herpesvirales;Herpesviridae;Gammaherpesvirinae;Lymphocryptovirus;Human gammaherpesvirus 4;Human herpesvirus 4 strain B95-8;	0.371093	0.999207	88.5	86.5	0.0229885	0	12.3218	0	Peritumor <= Tumor	6.16092	0.0114943	0	#NAME?	0.691161	Viruses;Duplodnaviria;Heunggongvirae;Peploviricota;Herviviricetes;Herpesvirales;Herpesviridae;Gammaherpesvirinae;Lymphocryptovirus;Human gammaherpesvirus 4;Human herpesvirus 4 strain B95-8;	0.0826838	-0.0337079	91	88	0.0337079	0	13.7865	0	Peritumor <= Tumor	6.89326	0.0168539	0	#NAME?	0.181175	Viruses;Duplodnaviria;Heunggongvirae;Peploviricota;Herviviricetes;Herpesvirales;Herpesviridae;Gammaherpesvirinae;Lymphocryptovirus;Human gammaherpesvirus 4;Human herpesvirus 4 strain B95-8;	0	0	0	0	0	0	0	0	0	0	0	0	0	0	0	0	0	0	0
Viruses;Duplodnaviria;Heunggongvirae;Peploviricota;Herviviricetes;Herpesvirales;Herpesviridae;Gammaherpesvirinae;Lymphocryptovirus;Human gammaherpesvirus 4;Human herpesvirus 4 type 1;	1	0.999736	88	87	0.0114943	0	1.26437	0	Peritumor <=> Tumor	0.632184	0.00574713	0	#NAME?	1	Viruses;Duplodnaviria;Heunggongvirae;Peploviricota;Herviviricetes;Herpesvirales;Herpesviridae;Gammaherpesvirinae;Lymphocryptovirus;Human gammaherpesvirus 4;Human herpesvirus 4 type 1;	0.322779	-0.011236	90	89	0.011236	0	1.23596	0	Peritumor <= Tumor	0.617978	0.00561798	0	#NAME?	0.458038	Viruses;Duplodnaviria;Heunggongvirae;Peploviricota;Herviviricetes;Herpesvirales;Herpesviridae;Gammaherpesvirinae;Lymphocryptovirus;Human gammaherpesvirus 4;Human herpesvirus 4 type 1;	0	0	0	0	0	0	0	0	0	0	0	0	0	0	0	0	0	0	0
Viruses;Duplodnaviria;Heunggongvirae;Peploviricota;Herviviricetes;Herpesvirales;Herpesviridae;Gammaherpesvirinae;Lymphocryptovirus;unclassified Lymphocryptovirus;Macaca arctoides gammaherpesvirus 1;	1	0.999736	88	87	0.0114943	0	0.712644	0	Peritumor <=> Tumor	0.356322	0.00574713	0	#NAME?	1	Viruses;Duplodnaviria;Heunggongvirae;Peploviricota;Herviviricetes;Herpesvirales;Herpesviridae;Gammaherpesvirinae;Lymphocryptovirus;unclassified Lymphocryptovirus;Macaca arctoides gammaherpesvirus 1;	0.322779	-0.011236	90	89	0.011236	0	0.696629	0	Peritumor <= Tumor	0.348315	0.00561798	0	#NAME?	0.458038	Viruses;Duplodnaviria;Heunggongvirae;Peploviricota;Herviviricetes;Herpesvirales;Herpesviridae;Gammaherpesvirinae;Lymphocryptovirus;unclassified Lymphocryptovirus;Macaca arctoides gammaherpesvirus 1;	0	0	0	0	0	0	0	0	0	0	0	0	0	0	0	0	0	0	0
Viruses;Duplodnaviria;Heunggongvirae;Uroviricota;Caudoviricetes;Caudovirales;Myoviridae;Loughboroughvirus;Salmonella virus ZCSE2;Salmonella phage ZCSE2;	1	1	87	88	0	0.0114943	0	0.758621	Tumor <=> Peritumor	0.37931	0.00574713	Inf	Inf	1	Viruses;Duplodnaviria;Heunggongvirae;Uroviricota;Caudoviricetes;Caudovirales;Myoviridae;Loughboroughvirus;Salmonella virus ZCSE2;Salmonella phage ZCSE2;	0.322779	0.011236	89	90	0	0.011236	0	0.741573	Tumor <= Peritumor	0.370787	0.00561798	Inf	Inf	0.458038	Viruses;Duplodnaviria;Heunggongvirae;Uroviricota;Caudoviricetes;Caudovirales;Myoviridae;Loughboroughvirus;Salmonella virus ZCSE2;Salmonella phage ZCSE2;	0	0	0	0	0	0	0	0	0	0	0	0	0	0	0	0	0	0	0
Viruses;Duplodnaviria;Heunggongvirae;Uroviricota;Caudoviricetes;Caudovirales;Podoviridae;Schmidvirus;Helicobacter virus 1961P;Helicobacter phage 1961P;	0.0625089	0.999339	85.4713	89.5287	0.0229885	0.0689655	1.51724	6.04598	Tumor <= Peritumor	3.78161	0.045977	3.98485	1.99452	0.145529	Viruses;Duplodnaviria;Heunggongvirae;Uroviricota;Caudoviricetes;Caudovirales;Podoviridae;Schmidvirus;Helicobacter virus 1961P;Helicobacter phage 1961P;	0.144634	0.0455751	87.4719	91.5281	0.0224719	0.0674157	1.48315	5.91011	Tumor <= Peritumor	3.69663	0.0449438	3.98485	1.99452	0.307864	Viruses;Duplodnaviria;Heunggongvirae;Uroviricota;Caudoviricetes;Caudovirales;Podoviridae;Schmidvirus;Helicobacter virus 1961P;Helicobacter phage 1961P;	0	0	0	0	0	0	0	0	0	0	0	0	72	0	0	0	0	0	0
Viruses;Duplodnaviria;Heunggongvirae;Uroviricota;Caudoviricetes;Caudovirales;Podoviridae;Schmidvirus;Helicobacter virus KHP30;Helicobacter phage KHP30;	0.181449	1	86	89	0	0.0344828	0	3.02299	Tumor <= Peritumor	1.51149	0.0172414	Inf	Inf	0.391825	Viruses;Duplodnaviria;Heunggongvirae;Uroviricota;Caudoviricetes;Caudovirales;Podoviridae;Schmidvirus;Helicobacter virus KHP30;Helicobacter phage KHP30;	0.0826838	0.0337079	88	91	0	0.0337079	0	2.95506	Tumor <= Peritumor	1.47753	0.0168539	Inf	Inf	0.181175	Viruses;Duplodnaviria;Heunggongvirae;Uroviricota;Caudoviricetes;Caudovirales;Podoviridae;Schmidvirus;Helicobacter virus KHP30;Helicobacter phage KHP30;	0	0	0	0	0	0	0	0	0	0	0	0	0	0	0	0	0	0	0
Viruses;Duplodnaviria;Heunggongvirae;Uroviricota;Caudoviricetes;Caudovirales;Podoviridae;Schmidvirus;Helicobacter virus KHP40;Helicobacter phage KHP40;	1	0.999736	87.4943	87.5057	0.0114943	0.0114943	0.885057	1.82759	Tumor <=> Peritumor	1.35632	0.0114943	2.06494	1.0461	1	Viruses;Duplodnaviria;Heunggongvirae;Uroviricota;Caudoviricetes;Caudovirales;Podoviridae;Schmidvirus;Helicobacter virus KHP40;Helicobacter phage KHP40;	1	0.000126247	89.4944	89.5056	0.011236	0.011236	0.865169	1.78652	Tumor <=> Peritumor	1.32584	0.011236	2.06494	1.0461	1	Viruses;Duplodnaviria;Heunggongvirae;Uroviricota;Caudoviricetes;Caudovirales;Podoviridae;Schmidvirus;Helicobacter virus KHP40;Helicobacter phage KHP40;	0	0	0	0	0	0	0	0	0	0	0	0	0	0	0	0	0	77	0
Viruses;Duplodnaviria;Heunggongvirae;Uroviricota;Caudoviricetes;Caudovirales;Podoviridae;Schmidvirus;unclassified Schmidvirus;	0.371093	1	86.5	88.5	0	0.0229885	0	1.83908	Tumor <= Peritumor	0.91954	0.0114943	Inf	Inf	0.691161	Viruses;Duplodnaviria;Heunggongvirae;Uroviricota;Caudoviricetes;Caudovirales;Podoviridae;Schmidvirus;unclassified Schmidvirus;	0.15847	0.0224719	88.5	90.5	0	0.0224719	0	1.79775	Tumor <= Peritumor	0.898876	0.011236	Inf	Inf	0.319082	Viruses;Duplodnaviria;Heunggongvirae;Uroviricota;Caudoviricetes;Caudovirales;Podoviridae;Schmidvirus;unclassified Schmidvirus;	0	0	0	0	0	0	0	0	0	0	0	0	0	0	0	0	0	0	0
Viruses;Duplodnaviria;Heunggongvirae;Uroviricota;Caudoviricetes;Caudovirales;Podoviridae;Schmidvirus;unclassified Schmidvirus;Helicobacter phage FrB58M;	0.181449	1	86	89	0	0.0344828	0	3.6092	Tumor <= Peritumor	1.8046	0.0172414	Inf	Inf	0.391825	Viruses;Duplodnaviria;Heunggongvirae;Uroviricota;Caudoviricetes;Caudovirales;Podoviridae;Schmidvirus;unclassified Schmidvirus;Helicobacter phage FrB58M;	0.0826838	0.0337079	88	91	0	0.0337079	0	3.52809	Tumor <= Peritumor	1.76404	0.0168539	Inf	Inf	0.181175	Viruses;Duplodnaviria;Heunggongvirae;Uroviricota;Caudoviricetes;Caudovirales;Podoviridae;Schmidvirus;unclassified Schmidvirus;Helicobacter phage FrB58M;	0	0	0	0	0	0	0	0	0	0	0	0	0	0	0	0	0	0	0
Viruses;Duplodnaviria;Heunggongvirae;Uroviricota;Caudoviricetes;Caudovirales;Podoviridae;Schmidvirus;unclassified Schmidvirus;Helicobacter phage Pt1293U;	1	1	87	88	0	0.0114943	0	1.05747	Tumor <=> Peritumor	0.528736	0.00574713	Inf	Inf	1	Viruses;Duplodnaviria;Heunggongvirae;Uroviricota;Caudoviricetes;Caudovirales;Podoviridae;Schmidvirus;unclassified Schmidvirus;Helicobacter phage Pt1293U;	0.322779	0.011236	89	90	0	0.011236	0	1.03371	Tumor <= Peritumor	0.516854	0.00561798	Inf	Inf	0.458038	Viruses;Duplodnaviria;Heunggongvirae;Uroviricota;Caudoviricetes;Caudovirales;Podoviridae;Schmidvirus;unclassified Schmidvirus;Helicobacter phage Pt1293U;	0	0	0	0	0	0	0	0	0	0	0	0	0	0	0	0	0	0	0
Viruses;Duplodnaviria;Heunggongvirae;Uroviricota;Caudoviricetes;Caudovirales;Podoviridae;Schmidvirus;unclassified Schmidvirus;Helicobacter phage Pt21299RU;	0.583882	0.999207	86.4885	88.5115	0.0229885	0.045977	4.96552	11.0805	Tumor <= Peritumor	8.02299	0.0344828	2.23148	1.158	0.96665	Viruses;Duplodnaviria;Heunggongvirae;Uroviricota;Caudoviricetes;Caudovirales;Podoviridae;Schmidvirus;unclassified Schmidvirus;Helicobacter phage Pt21299RU;	0.404972	0.0227244	88.4888	90.5112	0.0224719	0.0449438	4.85393	10.8315	Tumor <= Peritumor	7.8427	0.0337079	2.23148	1.158	0.569253	Viruses;Duplodnaviria;Heunggongvirae;Uroviricota;Caudoviricetes;Caudovirales;Podoviridae;Schmidvirus;unclassified Schmidvirus;Helicobacter phage Pt21299RU;	0	0	0	0	0	0	0	0	0	0	0	0	0	0	0	0	0	382	0
Viruses;Duplodnaviria;Heunggongvirae;Uroviricota;Caudoviricetes;Caudovirales;Podoviridae;Schmidvirus;unclassified Schmidvirus;Helicobacter phage Pt5322G;	1	1	87	88	0	0.0114943	0	1.75862	Tumor <=> Peritumor	0.87931	0.00574713	Inf	Inf	1	Viruses;Duplodnaviria;Heunggongvirae;Uroviricota;Caudoviricetes;Caudovirales;Podoviridae;Schmidvirus;unclassified Schmidvirus;Helicobacter phage Pt5322G;	0.322779	0.011236	89	90	0	0.011236	0	1.7191	Tumor <= Peritumor	0.859551	0.00561798	Inf	Inf	0.458038	Viruses;Duplodnaviria;Heunggongvirae;Uroviricota;Caudoviricetes;Caudovirales;Podoviridae;Schmidvirus;unclassified Schmidvirus;Helicobacter phage Pt5322G;	0	0	0	0	0	0	0	0	0	0	0	0	0	0	0	0	0	0	0
Viruses;Duplodnaviria;Heunggongvirae;Uroviricota;Caudoviricetes;Caudovirales;Podoviridae;Schmidvirus;unclassified Schmidvirus;Helicobacter phage Pt5771G;	0.371093	1	86.5	88.5	0	0.0229885	0	1.89655	Tumor <= Peritumor	0.948276	0.0114943	Inf	Inf	0.691161	Viruses;Duplodnaviria;Heunggongvirae;Uroviricota;Caudoviricetes;Caudovirales;Podoviridae;Schmidvirus;unclassified Schmidvirus;Helicobacter phage Pt5771G;	0.15847	0.0224719	88.5	90.5	0	0.0224719	0	1.85393	Tumor <= Peritumor	0.926966	0.011236	Inf	Inf	0.319082	Viruses;Duplodnaviria;Heunggongvirae;Uroviricota;Caudoviricetes;Caudovirales;Podoviridae;Schmidvirus;unclassified Schmidvirus;Helicobacter phage Pt5771G;	0	0	0	0	0	0	0	0	0	0	0	0	0	0	0	0	0	0	0
Viruses;Duplodnaviria;Heunggongvirae;Uroviricota;Caudoviricetes;Caudovirales;Podoviridae;Schmidvirus;unclassified Schmidvirus;Helicobacter phage PtB89G;	1	1	87	88	0	0.0114943	0	0.678161	Tumor <=> Peritumor	0.33908	0.00574713	Inf	Inf	1	Viruses;Duplodnaviria;Heunggongvirae;Uroviricota;Caudoviricetes;Caudovirales;Podoviridae;Schmidvirus;unclassified Schmidvirus;Helicobacter phage PtB89G;	0.322779	0.011236	89	90	0	0.011236	0	0.662921	Tumor <= Peritumor	0.331461	0.00561798	Inf	Inf	0.458038	Viruses;Duplodnaviria;Heunggongvirae;Uroviricota;Caudoviricetes;Caudovirales;Podoviridae;Schmidvirus;unclassified Schmidvirus;Helicobacter phage PtB89G;	0	0	0	0	0	0	0	0	0	0	0	0	0	0	0	0	0	0	0
Viruses;Duplodnaviria;Heunggongvirae;Uroviricota;Caudoviricetes;Caudovirales;Podoviridae;Schmidvirus;unclassified Schmidvirus;Helicobacter phage Sw577G;	1	0.999736	88	87	0.0114943	0	0.643678	0	Peritumor <=> Tumor	0.321839	0.00574713	0	#NAME?	1	Viruses;Duplodnaviria;Heunggongvirae;Uroviricota;Caudoviricetes;Caudovirales;Podoviridae;Schmidvirus;unclassified Schmidvirus;Helicobacter phage Sw577G;	0.322779	-0.011236	90	89	0.011236	0	0.629213	0	Peritumor <= Tumor	0.314607	0.00561798	0	#NAME?	0.458038	Viruses;Duplodnaviria;Heunggongvirae;Uroviricota;Caudoviricetes;Caudovirales;Podoviridae;Schmidvirus;unclassified Schmidvirus;Helicobacter phage Sw577G;	0	0	0	0	0	0	0	0	0	0	0	0	0	0	0	0	0	0	0
Viruses;Duplodnaviria;Heunggongvirae;Uroviricota;Caudoviricetes;Caudovirales;Podoviridae;Schmidvirus;unclassified Schmidvirus;Helicobacter phage SwA626G;	0.371093	1	86.5	88.5	0	0.0229885	0	2.3908	Tumor <= Peritumor	1.1954	0.0114943	Inf	Inf	0.691161	Viruses;Duplodnaviria;Heunggongvirae;Uroviricota;Caudoviricetes;Caudovirales;Podoviridae;Schmidvirus;unclassified Schmidvirus;Helicobacter phage SwA626G;	0.15847	0.0224719	88.5	90.5	0	0.0224719	0	2.33708	Tumor <= Peritumor	1.16854	0.011236	Inf	Inf	0.319082	Viruses;Duplodnaviria;Heunggongvirae;Uroviricota;Caudoviricetes;Caudovirales;Podoviridae;Schmidvirus;unclassified Schmidvirus;Helicobacter phage SwA626G;	0	0	0	0	0	0	0	0	0	0	0	0	0	0	0	0	0	0	0
Viruses;Duplodnaviria;Heunggongvirae;Uroviricota;Caudoviricetes;Caudovirales;Podoviridae;Schmidvirus;unclassified Schmidvirus;Helicobacter phage phiHP33;	1	1	87	88	0	0.0114943	0	0.816092	Tumor <=> Peritumor	0.408046	0.00574713	Inf	Inf	1	Viruses;Duplodnaviria;Heunggongvirae;Uroviricota;Caudoviricetes;Caudovirales;Podoviridae;Schmidvirus;unclassified Schmidvirus;Helicobacter phage phiHP33;	0.322779	0.011236	89	90	0	0.011236	0	0.797753	Tumor <= Peritumor	0.398876	0.00561798	Inf	Inf	0.458038	Viruses;Duplodnaviria;Heunggongvirae;Uroviricota;Caudoviricetes;Caudovirales;Podoviridae;Schmidvirus;unclassified Schmidvirus;Helicobacter phage phiHP33;	0	0	0	0	0	0	0	0	0	0	0	0	0	0	0	0	0	0	0
Viruses;Duplodnaviria;Heunggongvirae;Uroviricota;Caudoviricetes;Caudovirales;Siphoviridae;	1	1	87	88	0	0.0114943	0	0.701149	Tumor <=> Peritumor	0.350575	0.00574713	Inf	Inf	1	Viruses;Duplodnaviria;Heunggongvirae;Uroviricota;Caudoviricetes;Caudovirales;Siphoviridae;	0.322779	0.011236	89	90	0	0.011236	0	0.685393	Tumor <= Peritumor	0.342697	0.00561798	Inf	Inf	0.458038	Viruses;Duplodnaviria;Heunggongvirae;Uroviricota;Caudoviricetes;Caudovirales;Siphoviridae;	0	0	0	0	0	0	0	0	0	0	0	0	0	0	0	0	0	0	0
Viruses;Duplodnaviria;Heunggongvirae;Uroviricota;Caudoviricetes;Caudovirales;Siphoviridae;Guernseyvirinae;Kagunavirus;unclassified Kagunavirus;Escherichia phage vB_EcoS_XY2;	1	1	87	88	0	0.0114943	0	0.574713	Tumor <=> Peritumor	0.287356	0.00574713	Inf	Inf	1	Viruses;Duplodnaviria;Heunggongvirae;Uroviricota;Caudoviricetes;Caudovirales;Siphoviridae;Guernseyvirinae;Kagunavirus;unclassified Kagunavirus;Escherichia phage vB_EcoS_XY2;	0.322779	0.011236	89	90	0	0.011236	0	0.561798	Tumor <= Peritumor	0.280899	0.00561798	Inf	Inf	0.458038	Viruses;Duplodnaviria;Heunggongvirae;Uroviricota;Caudoviricetes;Caudovirales;Siphoviridae;Guernseyvirinae;Kagunavirus;unclassified Kagunavirus;Escherichia phage vB_EcoS_XY2;	0	0	0	0	0	0	0	0	0	0	0	0	0	0	0	0	0	0	0
Viruses;Duplodnaviria;Heunggongvirae;Uroviricota;Caudoviricetes;Caudovirales;Siphoviridae;Lokivirus;unclassified Lokivirus;Escherichia phage Halfdan;	1	1	87.4943	87.5057	0.0114943	0.0114943	1.27586	2.74713	Tumor <=> Peritumor	2.01149	0.0114943	2.15315	1.10645	1	Viruses;Duplodnaviria;Heunggongvirae;Uroviricota;Caudoviricetes;Caudovirales;Siphoviridae;Lokivirus;unclassified Lokivirus;Escherichia phage Halfdan;	1	0.000126247	89.4944	89.5056	0.011236	0.011236	1.24719	2.68539	Tumor <=> Peritumor	1.96629	0.011236	2.15315	1.10645	1	Viruses;Duplodnaviria;Heunggongvirae;Uroviricota;Caudoviricetes;Caudovirales;Siphoviridae;Lokivirus;unclassified Lokivirus;Escherichia phage Halfdan;	0	0	0	0	0	0	0	0	0	0	0	0	0	0	0	0	0	0	0
Viruses;Duplodnaviria;Heunggongvirae;Uroviricota;Caudoviricetes;Caudovirales;Siphoviridae;Septimatrevirus;	1	1	87.4943	87.5057	0.0114943	0.0114943	1.8046	3.66667	Tumor <=> Peritumor	2.73563	0.0114943	2.03185	1.02279	1	Viruses;Duplodnaviria;Heunggongvirae;Uroviricota;Caudoviricetes;Caudovirales;Siphoviridae;Septimatrevirus;	1	0.000126247	89.4944	89.5056	0.011236	0.011236	1.76404	3.58427	Tumor <=> Peritumor	2.67416	0.011236	2.03185	1.02279	1	Viruses;Duplodnaviria;Heunggongvirae;Uroviricota;Caudoviricetes;Caudovirales;Siphoviridae;Septimatrevirus;	0	0	0	0	0	0	0	0	0	0	0	0	0	0	0	0	0	0	0
Viruses;Duplodnaviria;Heunggongvirae;Uroviricota;Caudoviricetes;Caudovirales;Siphoviridae;Septimatrevirus;Burkholderia virus KL1;Burkholderia phage vB_BceS_KL1;	1	1	87.4943	87.5057	0.0114943	0.0114943	0.965517	2.03448	Tumor <=> Peritumor	1.5	0.0114943	2.10714	1.07529	1	Viruses;Duplodnaviria;Heunggongvirae;Uroviricota;Caudoviricetes;Caudovirales;Siphoviridae;Septimatrevirus;Burkholderia virus KL1;Burkholderia phage vB_BceS_KL1;	1	0.000126247	89.4944	89.5056	0.011236	0.011236	0.94382	1.98876	Tumor <=> Peritumor	1.46629	0.011236	2.10714	1.07529	1	Viruses;Duplodnaviria;Heunggongvirae;Uroviricota;Caudoviricetes;Caudovirales;Siphoviridae;Septimatrevirus;Burkholderia virus KL1;Burkholderia phage vB_BceS_KL1;	0	0	0	0	0	0	0	0	0	0	0	0	0	0	0	0	0	0	0
Viruses;Duplodnaviria;Heunggongvirae;Uroviricota;Caudoviricetes;Caudovirales;Siphoviridae;Septimatrevirus;unclassified Septimatrevirus;	1	1	87.4943	87.5057	0.0114943	0.0114943	1.37931	2.94253	Tumor <=> Peritumor	2.16092	0.0114943	2.13333	1.09311	1	Viruses;Duplodnaviria;Heunggongvirae;Uroviricota;Caudoviricetes;Caudovirales;Siphoviridae;Septimatrevirus;unclassified Septimatrevirus;	1	0.000126247	89.4944	89.5056	0.011236	0.011236	1.34831	2.8764	Tumor <=> Peritumor	2.11236	0.011236	2.13333	1.09311	1	Viruses;Duplodnaviria;Heunggongvirae;Uroviricota;Caudoviricetes;Caudovirales;Siphoviridae;Septimatrevirus;unclassified Septimatrevirus;	0	0	0	0	0	0	0	0	0	0	0	0	0	0	0	0	0	0	0
Viruses;Duplodnaviria;Heunggongvirae;Uroviricota;Caudoviricetes;Caudovirales;Siphoviridae;Septimatrevirus;unclassified Septimatrevirus;Pseudomonas phage KP1;	1	1	87.4943	87.5057	0.0114943	0.0114943	1.55172	2.67816	Tumor <=> Peritumor	2.11494	0.0114943	1.72593	0.787371	1	Viruses;Duplodnaviria;Heunggongvirae;Uroviricota;Caudoviricetes;Caudovirales;Siphoviridae;Septimatrevirus;unclassified Septimatrevirus;Pseudomonas phage KP1;	1	0.000126247	89.4944	89.5056	0.011236	0.011236	1.51685	2.61798	Tumor <=> Peritumor	2.06742	0.011236	1.72593	0.787371	1	Viruses;Duplodnaviria;Heunggongvirae;Uroviricota;Caudoviricetes;Caudovirales;Siphoviridae;Septimatrevirus;unclassified Septimatrevirus;Pseudomonas phage KP1;	0	0	0	0	0	0	0	0	0	0	0	0	0	0	0	0	0	0	0
Viruses;Duplodnaviria;Heunggongvirae;Uroviricota;Caudoviricetes;Caudovirales;Siphoviridae;Septimatrevirus;unclassified Septimatrevirus;Xanthomonas phage Samson;	1	1	87	88	0	0.0114943	0	0.655172	Tumor <=> Peritumor	0.327586	0.00574713	Inf	Inf	1	Viruses;Duplodnaviria;Heunggongvirae;Uroviricota;Caudoviricetes;Caudovirales;Siphoviridae;Septimatrevirus;unclassified Septimatrevirus;Xanthomonas phage Samson;	0.322779	0.011236	89	90	0	0.011236	0	0.640449	Tumor <= Peritumor	0.320225	0.00561798	Inf	Inf	0.458038	Viruses;Duplodnaviria;Heunggongvirae;Uroviricota;Caudoviricetes;Caudovirales;Siphoviridae;Septimatrevirus;unclassified Septimatrevirus;Xanthomonas phage Samson;	0	0	0	0	0	0	0	0	0	0	0	0	0	0	0	0	0	0	0
Viruses;Duplodnaviria;Heunggongvirae;Uroviricota;Caudoviricetes;Caudovirales;Siphoviridae;Titanvirus;	1	1	87.4943	87.5057	0.0114943	0.0114943	1.4023	3.2069	Tumor <=> Peritumor	2.3046	0.0114943	2.28689	1.19338	1	Viruses;Duplodnaviria;Heunggongvirae;Uroviricota;Caudoviricetes;Caudovirales;Siphoviridae;Titanvirus;	1	0.000126247	89.4944	89.5056	0.011236	0.011236	1.37079	3.13483	Tumor <=> Peritumor	2.25281	0.011236	2.28689	1.19338	1	Viruses;Duplodnaviria;Heunggongvirae;Uroviricota;Caudoviricetes;Caudovirales;Siphoviridae;Titanvirus;	0	0	0	0	0	0	0	0	0	0	0	0	0	0	0	0	0	0	0
Viruses;Duplodnaviria;Heunggongvirae;Uroviricota;Caudoviricetes;Caudovirales;Siphoviridae;unclassified Siphoviridae;	0.583882	0.999207	87.477	87.523	0.0229885	0.0229885	1.42529	2.47126	Tumor <= Peritumor	1.94828	0.0229885	1.73387	0.793997	0.96665	Viruses;Duplodnaviria;Heunggongvirae;Uroviricota;Caudoviricetes;Caudovirales;Siphoviridae;unclassified Siphoviridae;	0.986439	0.000504987	89.4775	89.5225	0.0224719	0.0224719	1.39326	2.41573	Tumor <= Peritumor	1.90449	0.0224719	1.73387	0.793997	1	Viruses;Duplodnaviria;Heunggongvirae;Uroviricota;Caudoviricetes;Caudovirales;Siphoviridae;unclassified Siphoviridae;	0	0	0	0	0	0	0	0	0	0	0	0	0	67	0	0	0	0	0
Viruses;Duplodnaviria;Heunggongvirae;Uroviricota;Caudoviricetes;Caudovirales;Siphoviridae;unclassified Siphoviridae;Fusobacterium phage Fnu1;	0.371093	1	86.9885	88.0115	0.0114943	0.0229885	0.655172	3.31034	Tumor <= Peritumor	1.98276	0.0172414	5.05263	2.33703	0.691161	Viruses;Duplodnaviria;Heunggongvirae;Uroviricota;Caudoviricetes;Caudovirales;Siphoviridae;unclassified Siphoviridae;Fusobacterium phage Fnu1;	0.55711	0.0114884	88.9888	90.0112	0.011236	0.0224719	0.640449	3.23596	Tumor <= Peritumor	1.9382	0.0168539	5.05263	2.33703	0.696859	Viruses;Duplodnaviria;Heunggongvirae;Uroviricota;Caudoviricetes;Caudovirales;Siphoviridae;unclassified Siphoviridae;Fusobacterium phage Fnu1;	0	0	0	0	0	0	0	0	0	0	0	0	0	0	0	0	0	0	0
Viruses;Duplodnaviria;Heunggongvirae;Uroviricota;Caudoviricetes;Caudovirales;Siphoviridae;unclassified Siphoviridae;Lactobacillus phage LL-H;	1	1	87	88	0	0.0114943	0	0.988506	Tumor <=> Peritumor	0.494253	0.00574713	Inf	Inf	1	Viruses;Duplodnaviria;Heunggongvirae;Uroviricota;Caudoviricetes;Caudovirales;Siphoviridae;unclassified Siphoviridae;Lactobacillus phage LL-H;	0.322779	0.011236	89	90	0	0.011236	0	0.966292	Tumor <= Peritumor	0.483146	0.00561798	Inf	Inf	0.458038	Viruses;Duplodnaviria;Heunggongvirae;Uroviricota;Caudoviricetes;Caudovirales;Siphoviridae;unclassified Siphoviridae;Lactobacillus phage LL-H;	0	0	0	0	0	0	0	0	0	0	0	0	0	0	0	0	0	0	0
Viruses;Duplodnaviria;Heunggongvirae;Uroviricota;Caudoviricetes;Caudovirales;Siphoviridae;unclassified Siphoviridae;Paracoccus phage vB_PmaS-R3;	1	1	87.4943	87.5057	0.0114943	0.0114943	1.10345	2.2069	Tumor <=> Peritumor	1.65517	0.0114943	2	1	1	Viruses;Duplodnaviria;Heunggongvirae;Uroviricota;Caudoviricetes;Caudovirales;Siphoviridae;unclassified Siphoviridae;Paracoccus phage vB_PmaS-R3;	1	0.000126247	89.4944	89.5056	0.011236	0.011236	1.07865	2.1573	Tumor <=> Peritumor	1.61798	0.011236	2	1	1	Viruses;Duplodnaviria;Heunggongvirae;Uroviricota;Caudoviricetes;Caudovirales;Siphoviridae;unclassified Siphoviridae;Paracoccus phage vB_PmaS-R3;	0	0	0	0	0	0	0	0	0	0	0	0	0	0	0	0	0	0	0
Viruses;Duplodnaviria;Heunggongvirae;Uroviricota;Caudoviricetes;Caudovirales;Siphoviridae;unclassified Siphoviridae;Siphoviridae sp.;	1	0.999736	87.4943	87.5057	0.0114943	0.0114943	0.712644	0.91954	Tumor <=> Peritumor	0.816092	0.0114943	1.29032	0.367732	1	Viruses;Duplodnaviria;Heunggongvirae;Uroviricota;Caudoviricetes;Caudovirales;Siphoviridae;unclassified Siphoviridae;Siphoviridae sp.;	1	0.000126247	89.4944	89.5056	0.011236	0.011236	0.696629	0.898876	Tumor <=> Peritumor	0.797753	0.011236	1.29032	0.367732	1	Viruses;Duplodnaviria;Heunggongvirae;Uroviricota;Caudoviricetes;Caudovirales;Siphoviridae;unclassified Siphoviridae;Siphoviridae sp.;	0	0	0	0	0	0	0	0	0	0	0	0	0	62	0	0	0	0	0
Viruses;Duplodnaviria;Heunggongvirae;Uroviricota;Caudoviricetes;Caudovirales;Siphoviridae;unclassified Siphoviridae;Streptococcus phage Dp-1;	1	0.999736	87.4885	87.5115	0.0229885	0.0229885	2.78161	4.73563	Tumor <=> Peritumor	3.75862	0.0229885	1.70248	0.767637	1	Viruses;Duplodnaviria;Heunggongvirae;Uroviricota;Caudoviricetes;Caudovirales;Siphoviridae;unclassified Siphoviridae;Streptococcus phage Dp-1;	0.995479	0.000252493	89.4888	89.5112	0.0224719	0.0224719	2.7191	4.62921	Tumor <= Peritumor	3.67416	0.0224719	1.70248	0.767637	1	Viruses;Duplodnaviria;Heunggongvirae;Uroviricota;Caudoviricetes;Caudovirales;Siphoviridae;unclassified Siphoviridae;Streptococcus phage Dp-1;	0	0	0	0	0	0	0	0	0	0	0	0	0	0	0	0	0	0	0
Viruses;Duplodnaviria;Heunggongvirae;Uroviricota;Caudoviricetes;Caudovirales;Siphoviridae;unclassified Siphoviridae;Streptococcus phage Javan311;	1	0.999736	88	87	0.0114943	0	0.781609	0	Peritumor <=> Tumor	0.390805	0.00574713	0	#NAME?	1	Viruses;Duplodnaviria;Heunggongvirae;Uroviricota;Caudoviricetes;Caudovirales;Siphoviridae;unclassified Siphoviridae;Streptococcus phage Javan311;	0.322779	-0.011236	90	89	0.011236	0	0.764045	0	Peritumor <= Tumor	0.382022	0.00561798	0	#NAME?	0.458038	Viruses;Duplodnaviria;Heunggongvirae;Uroviricota;Caudoviricetes;Caudovirales;Siphoviridae;unclassified Siphoviridae;Streptococcus phage Javan311;	0	0	0	0	0	0	0	0	0	0	0	0	0	0	0	0	0	0	0
Viruses;Duplodnaviria;Heunggongvirae;Uroviricota;Caudoviricetes;Caudovirales;Siphoviridae;unclassified Siphoviridae;Streptococcus phage Javan318;	1	0.999736	87	88	0.0114943	0.0229885	1.55172	3.4023	Tumor <=> Peritumor	2.47701	0.0172414	2.19259	1.13264	1	Viruses;Duplodnaviria;Heunggongvirae;Uroviricota;Caudoviricetes;Caudovirales;Siphoviridae;unclassified Siphoviridae;Streptococcus phage Javan318;	0.565906	0.011236	89	90	0.011236	0.0224719	1.51685	3.32584	Tumor <= Peritumor	2.42135	0.0168539	2.19259	1.13264	0.696859	Viruses;Duplodnaviria;Heunggongvirae;Uroviricota;Caudoviricetes;Caudovirales;Siphoviridae;unclassified Siphoviridae;Streptococcus phage Javan318;	0	0	0	0	0	0	0	0	0	0	0	0	0	135	0	0	0	0	0
Viruses;Duplodnaviria;Heunggongvirae;Uroviricota;Caudoviricetes;Caudovirales;Siphoviridae;unclassified Siphoviridae;Streptococcus phage Javan340;	1	1	87.4943	87.5057	0.0114943	0.0114943	0.758621	1.91954	Tumor <=> Peritumor	1.33908	0.0114943	2.5303	1.33931	1	Viruses;Duplodnaviria;Heunggongvirae;Uroviricota;Caudoviricetes;Caudovirales;Siphoviridae;unclassified Siphoviridae;Streptococcus phage Javan340;	1	0.000126247	89.4944	89.5056	0.011236	0.011236	0.741573	1.8764	Tumor <=> Peritumor	1.30899	0.011236	2.5303	1.33931	1	Viruses;Duplodnaviria;Heunggongvirae;Uroviricota;Caudoviricetes;Caudovirales;Siphoviridae;unclassified Siphoviridae;Streptococcus phage Javan340;	0	0	0	0	0	0	0	0	0	0	0	0	0	0	0	0	0	0	0
Viruses;Duplodnaviria;Heunggongvirae;Uroviricota;Caudoviricetes;Caudovirales;Siphoviridae;unclassified Siphoviridae;Streptococcus phage SM1;	1	0.999736	88	87	0.0114943	0	1.2069	0	Peritumor <=> Tumor	0.603448	0.00574713	0	#NAME?	1	Viruses;Duplodnaviria;Heunggongvirae;Uroviricota;Caudoviricetes;Caudovirales;Siphoviridae;unclassified Siphoviridae;Streptococcus phage SM1;	0.322779	-0.011236	90	89	0.011236	0	1.17978	0	Peritumor <= Tumor	0.589888	0.00561798	0	#NAME?	0.458038	Viruses;Duplodnaviria;Heunggongvirae;Uroviricota;Caudoviricetes;Caudovirales;Siphoviridae;unclassified Siphoviridae;Streptococcus phage SM1;	0	0	0	0	0	0	0	0	0	0	0	0	0	105	0	0	0	0	0
Viruses;Duplodnaviria;Heunggongvirae;Uroviricota;Caudoviricetes;Caudovirales;Siphoviridae;unclassified Siphoviridae;Streptococcus virus MS1;	0.932647	0.996565	86.6207	88.3793	0.0574713	0.0804598	26.8736	86.7356	Tumor <= Peritumor	56.8046	0.0689655	3.22754	1.69044	1	Viruses;Duplodnaviria;Heunggongvirae;Uroviricota;Caudoviricetes;Caudovirales;Siphoviridae;unclassified Siphoviridae;Streptococcus virus MS1;	0.601623	0.0198207	88.618	90.382	0.0561798	0.0786517	26.2697	84.7865	Tumor <= Peritumor	55.5281	0.0674157	3.22754	1.69044	0.73477	Viruses;Duplodnaviria;Heunggongvirae;Uroviricota;Caudoviricetes;Caudovirales;Siphoviridae;unclassified Siphoviridae;Streptococcus virus MS1;	0	0	0	0	0	0	0	0	0	0	0	0	0	0	0	0	0	0	0
Viruses;Duplodnaviria;Heunggongvirae;Uroviricota;Caudoviricetes;Caudovirales;Siphoviridae;unclassified Siphoviridae;Xanthomonas phage Suba;	1	1	87.4943	87.5057	0.0114943	0.0114943	1.86207	3.51724	Tumor <=> Peritumor	2.68966	0.0114943	1.88889	0.917538	1	Viruses;Duplodnaviria;Heunggongvirae;Uroviricota;Caudoviricetes;Caudovirales;Siphoviridae;unclassified Siphoviridae;Xanthomonas phage Suba;	1	0.000126247	89.4944	89.5056	0.011236	0.011236	1.82022	3.4382	Tumor <=> Peritumor	2.62921	0.011236	1.88889	0.917538	1	Viruses;Duplodnaviria;Heunggongvirae;Uroviricota;Caudoviricetes;Caudovirales;Siphoviridae;unclassified Siphoviridae;Xanthomonas phage Suba;	0	0	0	0	0	0	0	0	0	0	0	0	0	0	0	0	0	0	0
Viruses;Duplodnaviria;Heunggongvirae;Uroviricota;Caudoviricetes;Caudovirales;environmental samples;uncultured Caudovirales phage;	1	0.999736	87.5057	87.4943	0.0114943	0.0114943	5.36782	1.25287	Peritumor <=> Tumor	3.31034	0.0114943	0.233405	-2.09909	1	Viruses;Duplodnaviria;Heunggongvirae;Uroviricota;Caudoviricetes;Caudovirales;environmental samples;uncultured Caudovirales phage;	1	-0.000126247	89.5056	89.4944	0.011236	0.011236	5.24719	1.22472	Peritumor <=> Tumor	3.23596	0.011236	0.233405	-2.09909	1	Viruses;Duplodnaviria;Heunggongvirae;Uroviricota;Caudoviricetes;Caudovirales;environmental samples;uncultured Caudovirales phage;	0	0	0	0	0	0	0	0	0	0	0	0	0	0	0	0	0	0	0
Viruses;Monodnaviria;Loebvirae;Hofneiviricota;Faserviricetes;Tubulavirales;Inoviridae;unclassified Inoviridae;Inoviridae sp.;	1	1	87	88	0	0.0114943	0	2.17241	Tumor <=> Peritumor	1.08621	0.00574713	Inf	Inf	1	Viruses;Monodnaviria;Loebvirae;Hofneiviricota;Faserviricetes;Tubulavirales;Inoviridae;unclassified Inoviridae;Inoviridae sp.;	0.322779	0.011236	89	90	0	0.011236	0	2.1236	Tumor <= Peritumor	1.0618	0.00561798	Inf	Inf	0.458038	Viruses;Monodnaviria;Loebvirae;Hofneiviricota;Faserviricetes;Tubulavirales;Inoviridae;unclassified Inoviridae;Inoviridae sp.;	0	0	0	0	0	0	0	0	0	0	0	0	0	0	0	0	0	0	0
Viruses;Riboviria;Orthornavirae;Kitrinoviricota;Flasuviricetes;Amarillovirales;Flaviviridae;Pestivirus;Pestivirus A;Bovine viral diarrhea virus 1;	2.44013e-11	0.532303	116.782	58.2184	0.678161	0.0114943	63.3678	0.712644	Peritumor < Tumor	32.0402	0.344828	0.0112461	-6.47443	1.00994e-10	Viruses;Riboviria;Orthornavirae;Kitrinoviricota;Flasuviricetes;Amarillovirales;Flaviviridae;Pestivirus;Pestivirus A;Bovine viral diarrhea virus 1;	2.9879e-20	-0.680596	119.787	59.2135	0.685393	0.011236	64.3371	0.696629	Peritumor < Tumor	32.5169	0.348315	0.0108278	-6.52912	4.45197e-18	Viruses;Riboviria;Orthornavirae;Kitrinoviricota;Flasuviricetes;Amarillovirales;Flaviviridae;Pestivirus;Pestivirus A;Bovine viral diarrhea virus 1;	0	104	0	124	87	80	0	93	95	0	0	74	83	110	116	75	0	88	93
Viruses;Riboviria;Pararnavirae;Artverviricota;Revtraviricetes;Ortervirales;Retroviridae;	3.19592e-11	0.505879	114.402	60.5977	0.678161	0.137931	75.4253	8.90805	Peritumor < Tumor	42.1667	0.408046	0.118104	-3.08187	1.28701e-10	Viruses;Riboviria;Pararnavirae;Artverviricota;Revtraviricetes;Ortervirales;Retroviridae;	4.8167e-16	-0.628077	117.449	61.5506	0.685393	0.134831	76.4944	8.70787	Peritumor < Tumor	42.6011	0.410112	0.113837	-3.13496	8.97111e-15	Viruses;Riboviria;Pararnavirae;Artverviricota;Revtraviricetes;Ortervirales;Retroviridae;	0	120	0	225	96	72	0	95	97	0	0	73	89	112	134	80	0	90	119
Viruses;Riboviria;Pararnavirae;Artverviricota;Revtraviricetes;Ortervirales;Retroviridae;Orthoretrovirinae;Alpharetrovirus;	7.71868e-10	0.663099	112.201	62.7989	0.574713	0.0114943	38.6092	0.62069	Peritumor < Tumor	19.6149	0.293103	0.0160762	-5.95893	2.55574e-09	Viruses;Riboviria;Pararnavirae;Artverviricota;Revtraviricetes;Ortervirales;Retroviridae;Orthoretrovirinae;Alpharetrovirus;	1.85348e-16	-0.577705	115.208	63.7921	0.58427	0.011236	39.3708	0.606742	Peritumor < Tumor	19.9888	0.297753	0.015411	-6.0199	3.94526e-15	Viruses;Riboviria;Pararnavirae;Artverviricota;Revtraviricetes;Ortervirales;Retroviridae;Orthoretrovirinae;Alpharetrovirus;	0	77	0	83	57	61	0	0	72	0	0	0	62	65	83	73	0	59	0
Viruses;Riboviria;Pararnavirae;Artverviricota;Revtraviricetes;Ortervirales;Retroviridae;Orthoretrovirinae;Alpharetrovirus;Avian leukosis virus;	0.0360317	0.994451	90.5	84.5	0.0689655	0	7.37931	0	Peritumor < Tumor	3.68966	0.0344828	0	#NAME?	0.0880118	Viruses;Riboviria;Pararnavirae;Artverviricota;Revtraviricetes;Ortervirales;Retroviridae;Orthoretrovirinae;Alpharetrovirus;Avian leukosis virus;	0.0131489	-0.0674157	92.5	86.5	0.0674157	0	7.21348	0	Peritumor < Tumor	3.60674	0.0337079	0	#NAME?	0.0332064	Viruses;Riboviria;Pararnavirae;Artverviricota;Revtraviricetes;Ortervirales;Retroviridae;Orthoretrovirinae;Alpharetrovirus;Avian leukosis virus;	0	0	0	0	0	0	0	0	0	0	0	0	0	0	72	0	0	0	107
Viruses;Riboviria;Pararnavirae;Artverviricota;Revtraviricetes;Ortervirales;Retroviridae;Orthoretrovirinae;Alpharetrovirus;Avian leukosis virus;Avian erythroblastosis virus;	0.371093	0.999207	88.5	86.5	0.0229885	0	1.68966	0	Peritumor <= Tumor	0.844828	0.0114943	0	#NAME?	0.691161	Viruses;Riboviria;Pararnavirae;Artverviricota;Revtraviricetes;Ortervirales;Retroviridae;Orthoretrovirinae;Alpharetrovirus;Avian leukosis virus;Avian erythroblastosis virus;	0.15847	-0.0224719	90.5	88.5	0.0224719	0	1.65169	0	Peritumor <= Tumor	0.825843	0.011236	0	#NAME?	0.319082	Viruses;Riboviria;Pararnavirae;Artverviricota;Revtraviricetes;Ortervirales;Retroviridae;Orthoretrovirinae;Alpharetrovirus;Avian leukosis virus;Avian erythroblastosis virus;	0	0	0	0	0	0	0	0	0	0	0	0	0	0	0	0	0	0	0
Viruses;Riboviria;Pararnavirae;Artverviricota;Revtraviricetes;Ortervirales;Retroviridae;Orthoretrovirinae;Alpharetrovirus;Y73 sarcoma virus;	0.0590582	0.996036	90	85	0.0574713	0	3.54023	0	Peritumor <= Tumor	1.77011	0.0287356	0	#NAME?	0.139677	Viruses;Riboviria;Pararnavirae;Artverviricota;Revtraviricetes;Ortervirales;Retroviridae;Orthoretrovirinae;Alpharetrovirus;Y73 sarcoma virus;	0.0131489	-0.0674157	92.5	86.5	0.0674157	0	4.06742	0	Peritumor < Tumor	2.03371	0.0337079	0	#NAME?	0.0332064	Viruses;Riboviria;Pararnavirae;Artverviricota;Revtraviricetes;Ortervirales;Retroviridae;Orthoretrovirinae;Alpharetrovirus;Y73 sarcoma virus;	0	0	0	55	0	0	0	0	0	0	0	0	0	0	0	0	0	0	0
Viruses;Riboviria;Pararnavirae;Artverviricota;Revtraviricetes;Ortervirales;Retroviridae;Orthoretrovirinae;Alpharetrovirus;unclassified Alpharetrovirus;Avian sarcoma virus;Avian sarcoma virus 16;	1.77562e-06	0.87713	102.5	72.5	0.344828	0	21.0115	0	Peritumor < Tumor	10.5057	0.172414	0	#NAME?	5.51183e-06	Viruses;Riboviria;Pararnavirae;Artverviricota;Revtraviricetes;Ortervirales;Retroviridae;Orthoretrovirinae;Alpharetrovirus;unclassified Alpharetrovirus;Avian sarcoma virus;Avian sarcoma virus 16;	6.16225e-10	-0.359551	105.5	73.5	0.359551	0	21.8539	0	Peritumor < Tumor	10.927	0.179775	0	#NAME?	1.99603e-09	Viruses;Riboviria;Pararnavirae;Artverviricota;Revtraviricetes;Ortervirales;Retroviridae;Orthoretrovirinae;Alpharetrovirus;unclassified Alpharetrovirus;Avian sarcoma virus;Avian sarcoma virus 16;	0	60	0	78	0	0	0	0	50	0	0	0	0	59	63	51	0	0	51
Viruses;Riboviria;Pararnavirae;Artverviricota;Revtraviricetes;Ortervirales;Retroviridae;Orthoretrovirinae;Gammaretrovirus;	7.67734e-11	0.57828	115.241	59.7586	0.643678	0.0114943	54.7816	0.735632	Peritumor < Tumor	27.7586	0.327586	0.0134285	-6.21856	2.72363e-10	Viruses;Riboviria;Pararnavirae;Artverviricota;Revtraviricetes;Ortervirales;Retroviridae;Orthoretrovirinae;Gammaretrovirus;	6.26111e-19	-0.646004	118.247	60.7528	0.651685	0.011236	55.6517	0.719101	Peritumor < Tumor	28.1854	0.331461	0.0129215	-6.27409	2.33226e-17	Viruses;Riboviria;Pararnavirae;Artverviricota;Revtraviricetes;Ortervirales;Retroviridae;Orthoretrovirinae;Gammaretrovirus;	0	86	0	124	91	67	0	71	75	0	0	75	62	78	99	63	0	82	68
Viruses;Riboviria;Pararnavirae;Artverviricota;Revtraviricetes;Ortervirales;Retroviridae;Orthoretrovirinae;Gammaretrovirus;Feline leukemia virus;	1.27557e-05	0.914123	100	75	0.287356	0	19.8736	0	Peritumor < Tumor	9.93678	0.143678	0	#NAME?	3.72666e-05	Viruses;Riboviria;Pararnavirae;Artverviricota;Revtraviricetes;Ortervirales;Retroviridae;Orthoretrovirinae;Gammaretrovirus;Feline leukemia virus;	2.16345e-08	-0.303371	103	76	0.303371	0	20.7753	0	Peritumor < Tumor	10.3876	0.151685	0	#NAME?	6.57864e-08	Viruses;Riboviria;Pararnavirae;Artverviricota;Revtraviricetes;Ortervirales;Retroviridae;Orthoretrovirinae;Gammaretrovirus;Feline leukemia virus;	0	0	0	64	0	0	0	0	51	0	0	0	0	50	52	0	0	0	0
Viruses;Riboviria;Pararnavirae;Artverviricota;Revtraviricetes;Ortervirales;Retroviridae;Orthoretrovirinae;Gammaretrovirus;Feline leukemia virus;Feline sarcoma virus;	0.0360317	0.994451	90.5	84.5	0.0689655	0	4.09195	0	Peritumor < Tumor	2.04598	0.0344828	0	#NAME?	0.0880118	Viruses;Riboviria;Pararnavirae;Artverviricota;Revtraviricetes;Ortervirales;Retroviridae;Orthoretrovirinae;Gammaretrovirus;Feline leukemia virus;Feline sarcoma virus;	0.0131489	-0.0674157	92.5	86.5	0.0674157	0	4	0	Peritumor < Tumor	2	0.0337079	0	#NAME?	0.0332064	Viruses;Riboviria;Pararnavirae;Artverviricota;Revtraviricetes;Ortervirales;Retroviridae;Orthoretrovirinae;Gammaretrovirus;Feline leukemia virus;Feline sarcoma virus;	0	0	0	61	0	0	0	0	0	0	0	0	0	0	0	0	0	0	0
Viruses;Riboviria;Pararnavirae;Artverviricota;Revtraviricetes;Ortervirales;Retroviridae;Orthoretrovirinae;Gammaretrovirus;Murine leukemia virus;	0.00105101	0.972255	94.5	80.5	0.16092	0	9.33333	0	Peritumor < Tumor	4.66667	0.0804598	0	#NAME?	0.00279642	Viruses;Riboviria;Pararnavirae;Artverviricota;Revtraviricetes;Ortervirales;Retroviridae;Orthoretrovirinae;Gammaretrovirus;Murine leukemia virus;	5.62969e-05	-0.168539	97	82	0.168539	0	9.80899	0	Peritumor < Tumor	4.90449	0.0842697	0	#NAME?	0.000155338	Viruses;Riboviria;Pararnavirae;Artverviricota;Revtraviricetes;Ortervirales;Retroviridae;Orthoretrovirinae;Gammaretrovirus;Murine leukemia virus;	0	55	0	57	0	0	0	0	50	0	0	0	0	50	0	0	0	0	0
Viruses;Riboviria;Pararnavirae;Artverviricota;Revtraviricetes;Ortervirales;Retroviridae;Orthoretrovirinae;Gammaretrovirus;Porcine type-C oncovirus;Porcine endogenous retrovirus;	1.00555e-11	0.0692298	112.73	62.2701	1	0.988506	1701.26	721.851	Peritumor < Tumor	1211.56	0.994253	0.424302	-1.23684	5.35098e-11	Viruses;Riboviria;Pararnavirae;Artverviricota;Revtraviricetes;Ortervirales;Retroviridae;Orthoretrovirinae;Gammaretrovirus;Porcine type-C oncovirus;Porcine endogenous retrovirus;	1.30303e-11	-0.587552	115.646	63.3539	1	0.988764	1715.85	721.18	Peritumor < Tumor	1218.52	0.994382	0.420304	-1.2505	5.10925e-11	Viruses;Riboviria;Pararnavirae;Artverviricota;Revtraviricetes;Ortervirales;Retroviridae;Orthoretrovirinae;Gammaretrovirus;Porcine type-C oncovirus;Porcine endogenous retrovirus;	890	2944	420	4938	1761	1512	464	1662	2113	513	1150	1519	1906	2438	2418	1781	607	1938	2611
Viruses;Riboviria;Pararnavirae;Artverviricota;Revtraviricetes;Ortervirales;Retroviridae;unclassified Retroviridae;Human endogenous retroviruses;	9.92028e-13	0.0488836	114.695	60.3046	1	0.988506	664.448	245.678	Peritumor < Tumor	455.063	0.994253	0.369748	-1.43539	1.88614e-11	Viruses;Riboviria;Pararnavirae;Artverviricota;Revtraviricetes;Ortervirales;Retroviridae;unclassified Retroviridae;Human endogenous retroviruses;	3.47352e-13	-0.631486	117.601	61.3989	1	0.988764	670.247	246.292	Peritumor < Tumor	458.27	0.994382	0.367465	-1.44432	2.8753e-12	Viruses;Riboviria;Pararnavirae;Artverviricota;Revtraviricetes;Ortervirales;Retroviridae;unclassified Retroviridae;Human endogenous retroviruses;	330	991	176	1284	805	686	211	760	970	171	357	681	653	1063	1064	681	235	778	860
Viruses;Riboviria;Pararnavirae;Artverviricota;Revtraviricetes;Ortervirales;Retroviridae;unclassified Retroviridae;Human endogenous retroviruses;Human endogenous retrovirus H;HERV-H/env60;	6.7489e-12	0.0656626	113.184	61.8161	0.977011	0.965517	306.862	126.356	Peritumor < Tumor	216.609	0.971264	0.411769	-1.28009	3.92516e-11	Viruses;Riboviria;Pararnavirae;Artverviricota;Revtraviricetes;Ortervirales;Retroviridae;unclassified Retroviridae;Human endogenous retroviruses;Human endogenous retrovirus H;HERV-H/env60;	5.72383e-12	-0.597778	116.101	62.8989	0.977528	0.966292	309.876	126.315	Peritumor < Tumor	218.096	0.97191	0.407629	-1.29467	2.43671e-11	Viruses;Riboviria;Pararnavirae;Artverviricota;Revtraviricetes;Ortervirales;Retroviridae;unclassified Retroviridae;Human endogenous retroviruses;Human endogenous retrovirus H;HERV-H/env60;	137	507	68	831	339	274	95	304	393	78	213	260	333	427	433	310	127	328	397
Viruses;Riboviria;Pararnavirae;Artverviricota;Revtraviricetes;Ortervirales;Retroviridae;unclassified Retroviridae;Human endogenous retroviruses;Human endogenous retrovirus K;	1.64428e-12	0.0532435	114.034	60.9655	1	0.988506	2491.43	916.149	Peritumor < Tumor	1703.79	0.994253	0.367721	-1.44332	1.94277e-11	Viruses;Riboviria;Pararnavirae;Artverviricota;Revtraviricetes;Ortervirales;Retroviridae;unclassified Retroviridae;Human endogenous retroviruses;Human endogenous retrovirus K;	1.32926e-12	-0.615579	116.893	62.1067	1	0.988764	2516.18	917.764	Peritumor < Tumor	1716.97	0.994382	0.364745	-1.45504	7.30214e-12	Viruses;Riboviria;Pararnavirae;Artverviricota;Revtraviricetes;Ortervirales;Retroviridae;unclassified Retroviridae;Human endogenous retroviruses;Human endogenous retrovirus K;	1239	3704	628	5241	2995	2612	696	2708	3261	621	1325	2408	2468	3798	3939	2746	912	2853	3253
Viruses;Riboviria;Pararnavirae;Artverviricota;Revtraviricetes;Ortervirales;Retroviridae;unclassified Retroviridae;Human endogenous retroviruses;Human endogenous retrovirus W;	1.3529e-12	0.199102	114.034	60.9655	0.850575	0.643678	171.483	48.3793	Peritumor < Tumor	109.931	0.747126	0.282123	-1.8256	1.94277e-11	Viruses;Riboviria;Pararnavirae;Artverviricota;Revtraviricetes;Ortervirales;Retroviridae;unclassified Retroviridae;Human endogenous retroviruses;Human endogenous retrovirus W;	9.44387e-13	-0.614948	116.865	62.1348	0.853933	0.651685	174.045	48.8876	Peritumor < Tumor	111.466	0.752809	0.280891	-1.83192	5.86307e-12	Viruses;Riboviria;Pararnavirae;Artverviricota;Revtraviricetes;Ortervirales;Retroviridae;unclassified Retroviridae;Human endogenous retroviruses;Human endogenous retrovirus W;	76	223	0	384	234	194	57	218	263	0	80	164	221	267	260	200	66	193	231
Viruses;Riboviria;Pararnavirae;Artverviricota;Revtraviricetes;Ortervirales;Retroviridae;unclassified Retroviridae;Human endogenous retroviruses;Human endogenous retrovirus W;Multiple sclerosis associated retrovirus element;	1.59484e-12	0.0529793	114.063	60.9368	1	0.988506	1006.24	354.46	Peritumor < Tumor	680.351	0.994253	0.352261	-1.50528	1.94277e-11	Viruses;Riboviria;Pararnavirae;Artverviricota;Revtraviricetes;Ortervirales;Retroviridae;unclassified Retroviridae;Human endogenous retroviruses;Human endogenous retrovirus W;Multiple sclerosis associated retrovirus element;	1.22169e-12	-0.616589	116.938	62.0618	1	0.988764	1018.67	354.921	Peritumor < Tumor	686.798	0.994382	0.348415	-1.52112	7.00125e-12	Viruses;Riboviria;Pararnavirae;Artverviricota;Revtraviricetes;Ortervirales;Retroviridae;unclassified Retroviridae;Human endogenous retroviruses;Human endogenous retrovirus W;Multiple sclerosis associated retrovirus element;	448	1466	254	2284	1328	1043	268	1198	1404	234	549	1021	1042	1507	1580	1206	329	1119	1289
Viruses;Riboviria;Pararnavirae;Artverviricota;Revtraviricetes;Ortervirales;Retroviridae;unclassified Retroviridae;Human endogenous retroviruses;Human endogenous retrovirus W;Multiple sclerosis associated retrovirus;	2.16133e-12	0.0556216	113.713	61.2874	1	0.988506	1753.28	617.943	Peritumor < Tumor	1185.61	0.994253	0.35245	-1.50451	2.14692e-11	Viruses;Riboviria;Pararnavirae;Artverviricota;Revtraviricetes;Ortervirales;Retroviridae;unclassified Retroviridae;Human endogenous retroviruses;Human endogenous retrovirus W;Multiple sclerosis associated retrovirus;	2.51419e-12	-0.607878	116.551	62.4494	1	0.988764	1777.15	619.067	Peritumor < Tumor	1198.11	0.994382	0.348349	-1.52139	1.20843e-11	Viruses;Riboviria;Pararnavirae;Artverviricota;Revtraviricetes;Ortervirales;Retroviridae;unclassified Retroviridae;Human endogenous retroviruses;Human endogenous retrovirus W;Multiple sclerosis associated retrovirus;	798	2628	462	4101	2337	1871	481	2053	2495	434	939	1777	1894	2638	2780	2043	630	2076	2220
Viruses;Riboviria;Pararnavirae;Artverviricota;Revtraviricetes;Ortervirales;Retroviridae;unclassified Retroviridae;Human endogenous retroviruses;Human endogenous retrovirus;	8.5355e-13	0.0667195	114.144	60.8563	1	0.988506	767.299	279.322	Peritumor < Tumor	523.31	0.994253	0.364033	-1.45786	1.88614e-11	Viruses;Riboviria;Pararnavirae;Artverviricota;Revtraviricetes;Ortervirales;Retroviridae;unclassified Retroviridae;Human endogenous retroviruses;Human endogenous retrovirus;	8.00369e-13	-0.621639	117.163	61.8371	1	0.988764	775.618	278.809	Peritumor < Tumor	527.213	0.994382	0.359467	-1.47607	5.185e-12	Viruses;Riboviria;Pararnavirae;Artverviricota;Revtraviricetes;Ortervirales;Retroviridae;unclassified Retroviridae;Human endogenous retroviruses;Human endogenous retrovirus;	368	1148	197	1611	977	874	224	860	1094	209	423	752	762	1150	1241	861	285	884	1058
Viruses;Varidnaviria;Bamfordvirae;Nucleocytoviricota;Pokkesviricetes;Chitovirales;Poxviridae;Chordopoxvirinae;Parapoxvirus;Orf virus;	1	0.999472	87.5	87.5	0.0229885	0.0229885	5.12644	4.98851	Peritumor <=> Tumor	5.05747	0.0229885	0.973094	-0.0393487	1	Viruses;Varidnaviria;Bamfordvirae;Nucleocytoviricota;Pokkesviricetes;Chitovirales;Poxviridae;Chordopoxvirinae;Parapoxvirus;Orf virus;	1	0	89.5	89.5	0.0224719	0.0224719	5.01124	4.8764	Peritumor <=> Tumor	4.94382	0.0224719	0.973094	-0.0393487	1	Viruses;Varidnaviria;Bamfordvirae;Nucleocytoviricota;Pokkesviricetes;Chitovirales;Poxviridae;Chordopoxvirinae;Parapoxvirus;Orf virus;	369	0	0	0	0	0	0	0	0	0	0	0	0	0	0	0	0	0	0
Viruses;Varidnaviria;Bamfordvirae;Nucleocytoviricota;Pokkesviricetes;Chitovirales;Poxviridae;Chordopoxvirinae;unclassified Chordopoxvirinae;BeAn 58058 virus;	4.64576e-13	0.0424098	115.592	59.408	1	0.988506	5566.72	1953.05	Peritumor < Tumor	3759.89	0.994253	0.350843	-1.5111	1.88614e-11	Viruses;Varidnaviria;Bamfordvirae;Nucleocytoviricota;Pokkesviricetes;Chitovirales;Poxviridae;Chordopoxvirinae;unclassified Chordopoxvirinae;BeAn 58058 virus;	6.31354e-14	-0.65118	118.478	60.5225	1	0.988764	5617.01	1955.47	Peritumor < Tumor	3786.24	0.994382	0.348134	-1.52229	6.71941e-13	Viruses;Varidnaviria;Bamfordvirae;Nucleocytoviricota;Pokkesviricetes;Chitovirales;Poxviridae;Chordopoxvirinae;unclassified Chordopoxvirinae;BeAn 58058 virus;	2716	8611	1526	11145	7152	6056	1678	6595	8483	1498	3070	5450	5800	8341	8966	6184	2165	6302	7079
Viruses;unclassified viruses;unclassified DNA viruses;unclassified dsDNA viruses;Prokaryotic dsDNA virus sp.;	1	1	87.4943	87.5057	0.0114943	0.0114943	1.97701	3.95402	Tumor <=> Peritumor	2.96552	0.0114943	2	1	1	Viruses;unclassified viruses;unclassified DNA viruses;unclassified dsDNA viruses;Prokaryotic dsDNA virus sp.;	1	0.000126247	89.4944	89.5056	0.011236	0.011236	1.93258	3.86517	Tumor <=> Peritumor	2.89888	0.011236	2	1	1	Viruses;unclassified viruses;unclassified DNA viruses;unclassified dsDNA viruses;Prokaryotic dsDNA virus sp.;	0	0	0	0	0	0	0	0	0	0	0	0	0	0	0	0	0	0	0
Viruses;unclassified viruses;unclassified bacterial viruses;Bacteriophage sp.;	1	0.999736	88	87	0.0114943	0	0.91954	0	Peritumor <=> Tumor	0.45977	0.00574713	0	#NAME?	1	Viruses;unclassified viruses;unclassified bacterial viruses;Bacteriophage sp.;	0.322779	-0.011236	90	89	0.011236	0	0.898876	0	Peritumor <= Tumor	0.449438	0.00561798	0	#NAME?	0.458038	Viruses;unclassified viruses;unclassified bacterial viruses;Bacteriophage sp.;	0	0	0	0	0	0	0	0	0	0	0	0	0	0	0	0	0	0	0
cannot be assigned to a (non-viral) phylum	1.62977e-11	0.0735896	112.494	62.5057	1	0.988506	585979	263833	Peritumor < Tumor	424906	0.994253	0.450243	-1.15122	7.35864e-11	cannot be assigned to a (non-viral) phylum	1.85058e-11	-0.583133	115.449	63.5506	1	0.988764	588616	263240	Peritumor < Tumor	425928	0.994382	0.447219	-1.16095	7.07016e-11	cannot be assigned to a (non-viral) phylum	313643	949730	156408	1178110	552940	518923	184058	571650	693905	211106	352145	524154	765896	1160520	855726	564177	189626	706081	834837
cellular organisms;Archaea;Euryarchaeota;	2.56071e-13	0.0373894	116.075	58.9253	1	0.988506	17504.4	5834.28	Peritumor < Tumor	11669.3	0.994253	0.333304	-1.58509	1.88614e-11	cellular organisms;Archaea;Euryarchaeota;	2.30596e-14	-0.662543	118.983	60.0169	1	0.988764	17676.3	5841.7	Peritumor < Tumor	11759	0.994382	0.330481	-1.59736	3.12352e-13	cellular organisms;Archaea;Euryarchaeota;	8069	26877	4973	29292	22994	19663	5193	21280	26948	4697	8890	17807	18766	26005	28958	20121	6568	19411	21441
cellular organisms;Archaea;TACK group;Crenarchaeota;	3.01314e-12	0.0585282	115.799	59.2011	1	0.988506	4978.37	2116.07	Peritumor < Tumor	3547.22	0.994253	0.425053	-1.23429	2.49421e-11	cellular organisms;Archaea;TACK group;Crenarchaeota;	3.38022e-14	-0.65825	118.792	60.2079	1	0.988764	5070.15	2112.92	Peritumor < Tumor	3591.53	0.994382	0.416738	-1.26279	4.19711e-13	cellular organisms;Archaea;TACK group;Crenarchaeota;	3391	9856	2301	7306	6818	7196	2443	5053	5420	1275	3097	5427	6686	8357	8547	3609	1831	6601	6488
cellular organisms;Archaea;TACK group;Thaumarchaeota;	5.4838e-12	0.0638129	113.603	61.3966	1	0.988506	2796.16	1064.38	Peritumor < Tumor	1930.27	0.994253	0.380657	-1.39344	3.55274e-11	cellular organisms;Archaea;TACK group;Thaumarchaeota;	2.2432e-12	-0.609267	116.612	62.3876	1	0.988764	2853.56	1063.46	Peritumor < Tumor	1958.51	0.994382	0.372678	-1.424	1.11412e-11	cellular organisms;Archaea;TACK group;Thaumarchaeota;	2267	4436	1269	4934	2480	1878	658	2439	4688	460	1058	1893	3111	4689	4064	3995	609	3974	5139
cellular organisms;Bacteria;Acidobacteria;	6.83757e-05	0.852424	102.368	72.6322	0.390805	0.045977	35.5632	7.34483	Peritumor < Tumor	21.454	0.218391	0.206529	-2.27559	0.000192226	cellular organisms;Bacteria;Acidobacteria;	1.93816e-08	-0.356394	105.36	73.6404	0.404494	0.0449438	36.0674	7.17978	Peritumor < Tumor	21.6236	0.224719	0.199065	-2.32869	6.01636e-08	cellular organisms;Bacteria;Acidobacteria;	0	84	0	67	51	0	0	0	0	0	0	0	0	362	50	0	0	0	77
cellular organisms;Bacteria;Aquificae;	0.789268	0.998943	88	87	0.0229885	0.0114943	3.2069	0.873563	Peritumor <= Tumor	2.04023	0.0172414	0.272401	-1.87619	1	cellular organisms;Bacteria;Aquificae;	0.565906	-0.011236	90	89	0.0224719	0.011236	3.13483	0.853933	Peritumor <= Tumor	1.99438	0.0168539	0.272401	-1.87619	0.696859	cellular organisms;Bacteria;Aquificae;	0	0	0	0	0	0	0	0	0	0	0	0	0	69	0	0	0	0	0
cellular organisms;Bacteria;Calditrichaeota;	0.422678	0.998679	88.0115	86.9885	0.0229885	0.0114943	2.68966	0.850575	Peritumor <= Tumor	1.77011	0.0172414	0.316239	-1.66091	0.732314	cellular organisms;Bacteria;Calditrichaeota;	0.55711	-0.0114884	90.0112	88.9888	0.0224719	0.011236	2.62921	0.831461	Peritumor <= Tumor	1.73034	0.0168539	0.316239	-1.66091	0.696859	cellular organisms;Bacteria;Calditrichaeota;	0	0	0	0	0	0	0	0	0	0	0	0	0	81	0	0	0	0	0
cellular organisms;Bacteria;Deferribacteres;	0.789268	0.998943	88	87	0.0229885	0.0114943	1.95402	0.804598	Peritumor <= Tumor	1.37931	0.0172414	0.411765	-1.28011	1	cellular organisms;Bacteria;Deferribacteres;	0.565906	-0.011236	90	89	0.0224719	0.011236	1.91011	0.786517	Peritumor <= Tumor	1.34831	0.0168539	0.411765	-1.28011	0.696859	cellular organisms;Bacteria;Deferribacteres;	0	0	0	0	0	0	0	0	0	0	0	0	0	56	0	0	0	0	0
cellular organisms;Bacteria;Elusimicrobia;	0.422678	0.998679	88.0115	86.9885	0.0229885	0.0114943	4.13793	1.3908	Peritumor <= Tumor	2.76437	0.0172414	0.336111	-1.57299	0.732314	cellular organisms;Bacteria;Elusimicrobia;	0.55711	-0.0114884	90.0112	88.9888	0.0224719	0.011236	4.04494	1.35955	Peritumor <= Tumor	2.70225	0.0168539	0.336111	-1.57299	0.696859	cellular organisms;Bacteria;Elusimicrobia;	0	0	0	0	0	0	0	0	0	0	0	0	0	138	0	0	0	0	0
cellular organisms;Bacteria;FCB group;Bacteroidetes/Chlorobi group;Bacteroidetes;	2.54737e-06	0.200423	105.207	69.7931	1	0.988506	199644	97127.3	Peritumor < Tumor	148386	0.994253	0.486503	-1.03948	7.59117e-06	cellular organisms;Bacteria;FCB group;Bacteroidetes/Chlorobi group;Bacteroidetes;	3.0227e-06	-0.405378	107.539	71.4607	1	0.988764	197965	97300.3	Peritumor < Tumor	147632	0.994382	0.491504	-1.02473	8.66118e-06	cellular organisms;Bacteria;FCB group;Bacteroidetes/Chlorobi group;Bacteroidetes;	42943	903625	21432	170283	88158	78101	43436	83697	129211	48472	54828	133771	102501	3129608	159632	83432	26930	83982	464139
cellular organisms;Bacteria;FCB group;Bacteroidetes/Chlorobi group;Balneolaeota;	1	0.999736	87.4943	87.5057	0.0114943	0.0114943	1.58621	1.90805	Tumor <=> Peritumor	1.74713	0.0114943	1.2029	0.266515	1	cellular organisms;Bacteria;FCB group;Bacteroidetes/Chlorobi group;Balneolaeota;	1	0.000126247	89.4944	89.5056	0.011236	0.011236	1.55056	1.86517	Tumor <=> Peritumor	1.70787	0.011236	1.2029	0.266515	1	cellular organisms;Bacteria;FCB group;Bacteroidetes/Chlorobi group;Balneolaeota;	0	0	0	0	0	0	0	0	0	0	0	0	0	0	0	0	0	0	0
cellular organisms;Bacteria;FCB group;Bacteroidetes/Chlorobi group;Chlorobi;	0.789268	0.998943	88	87	0.0229885	0.0114943	4.25287	1.45977	Peritumor <= Tumor	2.85632	0.0172414	0.343243	-1.5427	1	cellular organisms;Bacteria;FCB group;Bacteroidetes/Chlorobi group;Chlorobi;	0.565906	-0.011236	90	89	0.0224719	0.011236	4.1573	1.42697	Peritumor <= Tumor	2.79213	0.0168539	0.343243	-1.5427	0.696859	cellular organisms;Bacteria;FCB group;Bacteroidetes/Chlorobi group;Chlorobi;	0	0	0	0	0	0	0	0	0	0	0	0	0	102	0	0	0	0	0
cellular organisms;Bacteria;FCB group;Bacteroidetes/Chlorobi group;Ignavibacteriae;	0.422678	0.998679	88.4943	86.5057	0.0344828	0.0114943	5.4023	2.42529	Peritumor <= Tumor	3.91379	0.0229885	0.448936	-1.15542	0.732314	cellular organisms;Bacteria;FCB group;Bacteroidetes/Chlorobi group;Ignavibacteriae;	0.318682	-0.0223457	90.4944	88.5056	0.0337079	0.011236	5.2809	2.37079	Peritumor <= Tumor	3.82584	0.0224719	0.448936	-1.15542	0.458038	cellular organisms;Bacteria;FCB group;Bacteroidetes/Chlorobi group;Ignavibacteriae;	0	0	0	0	0	0	0	0	0	0	0	0	0	177	0	0	0	0	0
cellular organisms;Bacteria;FCB group;Candidatus Cloacimonetes;	0.789268	0.998943	88	87	0.0229885	0.0114943	3.16092	1.21839	Peritumor <= Tumor	2.18966	0.0172414	0.385455	-1.37537	1	cellular organisms;Bacteria;FCB group;Candidatus Cloacimonetes;	0.565906	-0.011236	90	89	0.0224719	0.011236	3.08989	1.19101	Peritumor <= Tumor	2.14045	0.0168539	0.385455	-1.37537	0.696859	cellular organisms;Bacteria;FCB group;Candidatus Cloacimonetes;	0	0	0	0	0	0	0	0	0	0	0	0	0	96	0	0	0	0	0
cellular organisms;Bacteria;FCB group;Candidatus Hydrogenedentes;	1	0.999736	88	87	0.0114943	0	0.609195	0	Peritumor <=> Tumor	0.304598	0.00574713	0	#NAME?	1	cellular organisms;Bacteria;FCB group;Candidatus Hydrogenedentes;	0.322779	-0.011236	90	89	0.011236	0	0.595506	0	Peritumor <= Tumor	0.297753	0.00561798	0	#NAME?	0.458038	cellular organisms;Bacteria;FCB group;Candidatus Hydrogenedentes;	0	0	0	0	0	0	0	0	0	0	0	0	0	0	0	0	0	0	0
cellular organisms;Bacteria;FCB group;Candidatus Kryptonia;	1.48118e-05	0.882811	100.609	74.3908	0.321839	0.0229885	22.6207	1.34483	Peritumor < Tumor	11.9828	0.172414	0.0594512	-4.07215	4.24416e-05	cellular organisms;Bacteria;FCB group;Candidatus Kryptonia;	9.65518e-08	-0.306022	103.118	75.882	0.325843	0.0224719	23.4607	1.31461	Peritumor < Tumor	12.3876	0.174157	0.0560345	-4.15754	2.87724e-07	cellular organisms;Bacteria;FCB group;Candidatus Kryptonia;	0	64	0	171	0	0	0	0	52	0	0	0	58	97	0	0	0	56	54
cellular organisms;Bacteria;FCB group;Candidatus Latescibacteria;	1	0.999736	88	87	0.0114943	0	0.689655	0	Peritumor <=> Tumor	0.344828	0.00574713	0	#NAME?	1	cellular organisms;Bacteria;FCB group;Candidatus Latescibacteria;	0.322779	-0.011236	90	89	0.011236	0	0.674157	0	Peritumor <= Tumor	0.337079	0.00561798	0	#NAME?	0.458038	cellular organisms;Bacteria;FCB group;Candidatus Latescibacteria;	0	0	0	0	0	0	0	0	0	0	0	0	0	0	0	0	0	0	0
cellular organisms;Bacteria;FCB group;Candidatus Marinimicrobia;	1	0.999472	87.5057	87.4943	0.0114943	0.0114943	1.32184	0.643678	Peritumor <=> Tumor	0.982759	0.0114943	0.486957	-1.03814	1	cellular organisms;Bacteria;FCB group;Candidatus Marinimicrobia;	1	-0.000126247	89.5056	89.4944	0.011236	0.011236	1.29213	0.629213	Peritumor <=> Tumor	0.960674	0.011236	0.486957	-1.03814	1	cellular organisms;Bacteria;FCB group;Candidatus Marinimicrobia;	0	0	0	0	0	0	0	0	0	0	0	0	0	0	0	0	0	0	0
cellular organisms;Bacteria;FCB group;Fibrobacteres;	0.204894	0.994187	88.5805	86.4195	0.0689655	0.045977	25.8966	6.89655	Peritumor <= Tumor	16.3966	0.0574713	0.266312	-1.90881	0.436131	cellular organisms;Bacteria;FCB group;Fibrobacteres;	0.486302	-0.0242394	90.5787	88.4213	0.0674157	0.0449438	25.3146	6.74157	Peritumor <= Tumor	16.0281	0.0561798	0.266312	-1.90881	0.677187	cellular organisms;Bacteria;FCB group;Fibrobacteres;	0	71	0	0	0	0	0	0	0	0	0	0	0	878	0	0	0	0	0
cellular organisms;Bacteria;FCB group;Gemmatimonadetes;	0.789268	0.998943	88	87	0.0229885	0.0114943	1.91954	1.08046	Peritumor <= Tumor	1.5	0.0172414	0.562874	-0.829115	1	cellular organisms;Bacteria;FCB group;Gemmatimonadetes;	0.565906	-0.011236	90	89	0.0224719	0.011236	1.8764	1.05618	Peritumor <= Tumor	1.46629	0.0168539	0.562874	-0.829115	0.696859	cellular organisms;Bacteria;FCB group;Gemmatimonadetes;	0	0	0	0	0	0	0	0	0	0	0	0	0	62	0	0	0	0	0
cellular organisms;Bacteria;FCB group;candidate division Zixibacteria;	1	0.999736	88	87	0.0114943	0	1.01149	0	Peritumor <=> Tumor	0.505747	0.00574713	0	#NAME?	1	cellular organisms;Bacteria;FCB group;candidate division Zixibacteria;	0.322779	-0.011236	90	89	0.011236	0	0.988764	0	Peritumor <= Tumor	0.494382	0.00561798	0	#NAME?	0.458038	cellular organisms;Bacteria;FCB group;candidate division Zixibacteria;	0	0	0	0	0	0	0	0	0	0	0	0	0	0	0	0	0	0	0
cellular organisms;Bacteria;Fusobacteria;	0.703045	0.493989	88.9195	86.0805	0.954023	0.896552	13243.9	6788.34	Peritumor <= Tumor	10016.1	0.925287	0.512564	-0.964195	1	cellular organisms;Bacteria;Fusobacteria;	0.740105	-0.0289105	90.7865	88.2135	0.955056	0.898876	12986	6747.72	Peritumor <= Tumor	9866.88	0.926966	0.519613	-0.94449	0.875204	cellular organisms;Bacteria;Fusobacteria;	673	71310	317	2101	154	92	1940	97	2357	1816	2021	10945	4320	202112	5586	343	146	141	62991
cellular organisms;Bacteria;Nitrospinae/Tectomicrobia group;Candidatus Tectomicrobia;	0.000416879	0.959968	95.0862	79.9138	0.183908	0.0114943	12.8046	0.586207	Peritumor < Tumor	6.6954	0.0977011	0.045781	-4.44911	0.00112936	cellular organisms;Bacteria;Nitrospinae/Tectomicrobia group;Candidatus Tectomicrobia;	6.31307e-05	-0.181795	97.5899	81.4101	0.191011	0.011236	13.1685	0.573034	Peritumor < Tumor	6.87079	0.101124	0.0435154	-4.52233	0.000171027	cellular organisms;Bacteria;Nitrospinae/Tectomicrobia group;Candidatus Tectomicrobia;	0	0	0	61	0	60	0	0	0	0	0	0	0	0	0	0	0	0	0
cellular organisms;Bacteria;Nitrospinae/Tectomicrobia group;Nitrospinae;	1	0.999736	88	87	0.0114943	0	0.770115	0	Peritumor <=> Tumor	0.385057	0.00574713	0	#NAME?	1	cellular organisms;Bacteria;Nitrospinae/Tectomicrobia group;Nitrospinae;	0.322779	-0.011236	90	89	0.011236	0	0.752809	0	Peritumor <= Tumor	0.376404	0.00561798	0	#NAME?	0.458038	cellular organisms;Bacteria;Nitrospinae/Tectomicrobia group;Nitrospinae;	0	0	0	0	0	0	0	0	0	0	0	0	0	0	0	0	0	0	0
cellular organisms;Bacteria;Nitrospirae;	1.82271e-11	0.111772	112.299	62.7011	0.965517	0.885057	230.414	97.4828	Peritumor < Tumor	163.948	0.925287	0.423077	-1.24101	7.94543e-11	cellular organisms;Bacteria;Nitrospirae;	2.69683e-11	-0.57821	115.23	63.7697	0.966292	0.88764	231.562	97.382	Peritumor < Tumor	164.472	0.926966	0.420544	-1.24967	9.56732e-11	cellular organisms;Bacteria;Nitrospirae;	110	349	63	482	219	193	74	213	262	65	142	184	305	476	360	241	72	335	315
cellular organisms;Bacteria;PVC group;Candidatus Omnitrophica;	0.422678	0.998679	88.0115	86.9885	0.0229885	0.0114943	5.5977	1.66667	Peritumor <= Tumor	3.63218	0.0172414	0.297741	-1.74787	0.732314	cellular organisms;Bacteria;PVC group;Candidatus Omnitrophica;	0.55711	-0.0114884	90.0112	88.9888	0.0224719	0.011236	5.47191	1.62921	Peritumor <= Tumor	3.55056	0.0168539	0.297741	-1.74787	0.696859	cellular organisms;Bacteria;PVC group;Candidatus Omnitrophica;	0	0	0	0	0	0	0	0	0	0	0	0	0	176	0	0	0	0	0
cellular organisms;Bacteria;PVC group;Chlamydiae;	2.59168e-12	0.057207	113.828	61.1724	1	0.988506	37041.1	14410.4	Peritumor < Tumor	25725.8	0.994253	0.389037	-1.36202	2.41288e-11	cellular organisms;Bacteria;PVC group;Chlamydiae;	1.95912e-12	-0.610908	116.685	62.3146	1	0.988764	37366.2	14449.4	Peritumor < Tumor	25907.8	0.994382	0.386696	-1.37073	1.00658e-11	cellular organisms;Bacteria;PVC group;Chlamydiae;	17972	58192	10320	76303	40900	36384	10772	41248	49507	9250	20094	37617	44447	58000	54590	42454	12724	40017	49231
cellular organisms;Bacteria;PVC group;Lentisphaerae;	0.422678	0.998679	88.0115	86.9885	0.0229885	0.0114943	5.13793	1.08046	Peritumor <= Tumor	3.1092	0.0172414	0.210291	-2.24954	0.732314	cellular organisms;Bacteria;PVC group;Lentisphaerae;	0.55711	-0.0114884	90.0112	88.9888	0.0224719	0.011236	5.02247	1.05618	Peritumor <= Tumor	3.03933	0.0168539	0.210291	-2.24954	0.696859	cellular organisms;Bacteria;PVC group;Lentisphaerae;	0	0	0	0	0	0	0	0	0	0	0	0	0	113	0	0	0	0	0
cellular organisms;Bacteria;PVC group;Planctomycetes;	1.13928e-12	0.0500727	114.471	60.5287	1	0.988506	5414.87	2013.49	Peritumor < Tumor	3714.18	0.994253	0.371845	-1.42723	1.88614e-11	cellular organisms;Bacteria;PVC group;Planctomycetes;	5.17379e-13	-0.626815	117.393	61.6067	1	0.988764	5457.2	2013.51	Peritumor < Tumor	3735.35	0.994382	0.368963	-1.43845	3.67093e-12	cellular organisms;Bacteria;PVC group;Planctomycetes;	2694	8166	1386	10399	6338	5089	1604	5926	7567	1535	3043	5235	6024	8164	8858	5843	1933	6092	7246
cellular organisms;Bacteria;PVC group;Verrucomicrobia;	0.126279	0.988638	90.9885	84.0115	0.103448	0.0229885	15.7471	3.49425	Peritumor <= Tumor	9.62069	0.0632184	0.221898	-2.17203	0.28947	cellular organisms;Bacteria;PVC group;Verrucomicrobia;	0.0307003	-0.0783992	92.9888	86.0112	0.101124	0.0224719	15.3933	3.41573	Peritumor < Tumor	9.40449	0.0617978	0.221898	-2.17203	0.0749894	cellular organisms;Bacteria;PVC group;Verrucomicrobia;	0	50	0	0	0	0	0	0	0	0	0	0	0	373	0	0	0	0	58
cellular organisms;Bacteria;Proteobacteria;	1.90212e-06	0.196723	104.299	70.7011	1	0.988506	1.08747e+06	672055	Peritumor < Tumor	879762	0.994253	0.617999	-0.694324	5.78401e-06	cellular organisms;Bacteria;Proteobacteria;	3.89504e-06	-0.400833	107.337	71.6629	1	0.988764	1.09214e+06	664621	Peritumor < Tumor	878380	0.994382	0.608549	-0.716554	1.09502e-05	cellular organisms;Bacteria;Proteobacteria;	618618	1445774	241997	1867137	1043223	932117	292163	978734	1284609	438071	490122	932372	2870949	1509447	1420576	974207	311086	4095593	1245777
cellular organisms;Bacteria;Spirochaetes;	2.50207e-09	0.121945	107.42	67.5805	1	0.988506	19068.8	4473.21	Peritumor < Tumor	11771	0.994253	0.234582	-2.09183	8.10454e-09	cellular organisms;Bacteria;Spirochaetes;	1.57264e-07	-0.455246	109.758	69.2416	1	0.988764	18781.4	4500.06	Peritumor < Tumor	11640.7	0.994382	0.239601	-2.06129	4.59459e-07	cellular organisms;Bacteria;Spirochaetes;	2703	88015	1176	11930	5159	4258	2006	4557	6254	1733	3843	4982	7378	296006	10427	4717	1541	5246	81625
cellular organisms;Bacteria;Synergistetes;	0.899971	0.909764	87.6839	87.3161	0.321839	0.333333	923.333	161.931	Peritumor <= Tumor	542.632	0.327586	0.175377	-2.51147	1	cellular organisms;Bacteria;Synergistetes;	0.959377	-0.0037874	89.6685	89.3315	0.314607	0.325843	902.584	158.292	Peritumor <= Tumor	530.438	0.320225	0.175377	-2.51147	1	cellular organisms;Bacteria;Synergistetes;	0	733	0	60	0	0	0	0	185	0	70	63	206	26063	147	0	0	0	2221
cellular organisms;Bacteria;Terrabacteria group;Actinobacteria;	1.29043e-11	0.0714758	112.46	62.5402	1	0.988506	161881	74490	Peritumor < Tumor	118185	0.994253	0.460153	-1.11981	6.40915e-11	cellular organisms;Bacteria;Terrabacteria group;Actinobacteria;	1.92591e-11	-0.582628	115.427	63.573	1	0.988764	162405	74339.7	Peritumor < Tumor	118372	0.994382	0.457743	-1.12739	7.17401e-11	cellular organisms;Bacteria;Terrabacteria group;Actinobacteria;	81303	281181	45112	279279	143285	147604	55788	163498	174678	45220	90373	171262	197646	328441	225112	143036	50127	176152	218697
cellular organisms;Bacteria;Terrabacteria group;Armatimonadetes;	1	0.999736	88	87	0.0114943	0	0.632184	0	Peritumor <=> Tumor	0.316092	0.00574713	0	#NAME?	1	cellular organisms;Bacteria;Terrabacteria group;Armatimonadetes;	0.322779	-0.011236	90	89	0.011236	0	0.617978	0	Peritumor <= Tumor	0.308989	0.00561798	0	#NAME?	0.458038	cellular organisms;Bacteria;Terrabacteria group;Armatimonadetes;	0	0	0	0	0	0	0	0	0	0	0	0	0	0	0	0	0	0	0
cellular organisms;Bacteria;Terrabacteria group;Chloroflexi;	1.17712e-07	0.567975	106.477	68.523	0.655172	0.264368	83	26.5977	Peritumor < Tumor	54.7989	0.45977	0.320454	-1.64181	3.73171e-07	cellular organisms;Bacteria;Terrabacteria group;Chloroflexi;	1.68585e-08	-0.449691	109.511	69.4888	0.662921	0.258427	82.8876	26	Peritumor < Tumor	54.4438	0.460674	0.313678	-1.67265	5.34449e-08	cellular organisms;Bacteria;Terrabacteria group;Chloroflexi;	0	140	0	102	55	59	0	69	72	0	51	62	120	892	76	75	0	113	128
cellular organisms;Bacteria;Terrabacteria group;Cyanobacteria/Melainabacteria group;Candidatus Margulisbacteria;	1	0.999736	88	87	0.0114943	0	0.574713	0	Peritumor <=> Tumor	0.287356	0.00574713	0	#NAME?	1	cellular organisms;Bacteria;Terrabacteria group;Cyanobacteria/Melainabacteria group;Candidatus Margulisbacteria;	0.322779	-0.011236	90	89	0.011236	0	0.561798	0	Peritumor <= Tumor	0.280899	0.00561798	0	#NAME?	0.458038	cellular organisms;Bacteria;Terrabacteria group;Cyanobacteria/Melainabacteria group;Candidatus Margulisbacteria;	0	0	0	0	0	0	0	0	0	0	0	0	0	0	0	0	0	0	0
cellular organisms;Bacteria;Terrabacteria group;Cyanobacteria/Melainabacteria group;Candidatus Melainabacteria;	0.422678	0.998679	88.0115	86.9885	0.0229885	0.0114943	2.41379	0.735632	Peritumor <= Tumor	1.57471	0.0172414	0.304762	-1.71425	0.732314	cellular organisms;Bacteria;Terrabacteria group;Cyanobacteria/Melainabacteria group;Candidatus Melainabacteria;	0.55711	-0.0114884	90.0112	88.9888	0.0224719	0.011236	2.35955	0.719101	Peritumor <= Tumor	1.53933	0.0168539	0.304762	-1.71425	0.696859	cellular organisms;Bacteria;Terrabacteria group;Cyanobacteria/Melainabacteria group;Candidatus Melainabacteria;	0	0	0	0	0	0	0	0	0	0	0	0	0	110	0	0	0	0	0
cellular organisms;Bacteria;Terrabacteria group;Cyanobacteria/Melainabacteria group;Cyanobacteria;	1.69503e-12	0.0535077	113.874	61.1264	1	0.988506	4847.02	1801.25	Peritumor < Tumor	3324.14	0.994253	0.37162	-1.4281	1.94277e-11	cellular organisms;Bacteria;Terrabacteria group;Cyanobacteria/Melainabacteria group;Cyanobacteria;	1.37221e-12	-0.6152	116.876	62.1236	1	0.988764	4884.6	1800.01	Peritumor < Tumor	3342.3	0.994382	0.368508	-1.44023	7.30214e-12	cellular organisms;Bacteria;Terrabacteria group;Cyanobacteria/Melainabacteria group;Cyanobacteria;	2306	7364	1459	6912	5204	5110	1463	5636	7930	1510	2244	4852	7314	7379	7335	6019	1626	5485	6475
cellular organisms;Bacteria;Terrabacteria group;Deinococcus-Thermus;	1.0746e-10	0.425816	113.253	61.7471	0.747126	0.298851	90.092	22.5057	Peritumor < Tumor	56.2989	0.522989	0.249809	-2.0011	3.72361e-10	cellular organisms;Bacteria;Terrabacteria group;Deinococcus-Thermus;	1.95551e-13	-0.602449	116.309	62.691	0.752809	0.292135	90.809	22	Peritumor < Tumor	56.4045	0.522472	0.242267	-2.04533	1.82107e-12	cellular organisms;Bacteria;Terrabacteria group;Deinococcus-Thermus;	50	183	0	291	89	73	0	98	125	0	74	89	137	211	141	95	0	103	140
cellular organisms;Bacteria;Terrabacteria group;Firmicutes;	6.45974e-11	0.086273	112.241	62.7586	1	0.988506	816753	377014	Peritumor < Tumor	596884	0.994253	0.461601	-1.11528	2.34756e-10	cellular organisms;Bacteria;Terrabacteria group;Firmicutes;	2.86499e-11	-0.577579	115.202	63.7978	1	0.988764	819331	375162	Peritumor < Tumor	597247	0.994382	0.457889	-1.12693	9.92752e-11	cellular organisms;Bacteria;Terrabacteria group;Firmicutes;	464544	1286293	205598	1365872	744165	716945	243067	746033	925149	367182	1018174	717425	888532	3088520	1071595	703646	244007	776747	1163641
cellular organisms;Bacteria;Terrabacteria group;Tenericutes;	0.438617	0.882151	89.5402	85.4598	0.37931	0.333333	588.276	157.759	Peritumor <= Tumor	373.017	0.356322	0.268171	-1.89877	0.751195	cellular organisms;Bacteria;Terrabacteria group;Tenericutes;	0.675424	-0.0311829	90.8876	88.1124	0.370787	0.337079	575.056	188.775	Peritumor <= Tumor	381.916	0.353933	0.328273	-1.60703	0.811598	cellular organisms;Bacteria;Terrabacteria group;Tenericutes;	170	81	0	0	0	0	205	0	102	0	0	63	0	19581	118	0	0	0	302
cellular organisms;Bacteria;Thermodesulfobacteria;	1	0.999736	88	87	0.0114943	0	0.908046	0	Peritumor <=> Tumor	0.454023	0.00574713	0	#NAME?	1	cellular organisms;Bacteria;Thermodesulfobacteria;	0.322779	-0.011236	90	89	0.011236	0	0.88764	0	Peritumor <= Tumor	0.44382	0.00561798	0	#NAME?	0.458038	cellular organisms;Bacteria;Thermodesulfobacteria;	0	0	0	0	0	0	0	0	0	0	0	0	0	0	0	0	0	0	0
cellular organisms;Bacteria;Thermotogae;	1	0.997886	87.5287	87.4713	0.0344828	0.0344828	5.90805	3.75862	Peritumor <=> Tumor	4.83333	0.0344828	0.636187	-0.652478	1	cellular organisms;Bacteria;Thermotogae;	0.985153	-0.000631233	89.5281	89.4719	0.0337079	0.0337079	5.77528	3.67416	Peritumor <= Tumor	4.72472	0.0337079	0.636187	-0.652478	1	cellular organisms;Bacteria;Thermotogae;	0	0	0	0	0	0	0	0	0	0	0	0	0	161	0	0	0	0	0
cellular organisms;Bacteria;unclassified Bacteria;Bacteria candidate phyla;Candidatus Dadabacteria;	1	0.999736	88	87	0.0114943	0	0.724138	0	Peritumor <=> Tumor	0.362069	0.00574713	0	#NAME?	1	cellular organisms;Bacteria;unclassified Bacteria;Bacteria candidate phyla;Candidatus Dadabacteria;	0.322779	-0.011236	90	89	0.011236	0	0.707865	0	Peritumor <= Tumor	0.353933	0.00561798	0	#NAME?	0.458038	cellular organisms;Bacteria;unclassified Bacteria;Bacteria candidate phyla;Candidatus Dadabacteria;	0	0	0	0	0	0	0	0	0	0	0	0	0	0	0	0	0	0	0
cellular organisms;Bacteria;unclassified Bacteria;Bacteria candidate phyla;Candidatus Peregrinibacteria;	1	0.999472	87.5057	87.4943	0.0114943	0.0114943	0.781609	0.724138	Peritumor <=> Tumor	0.752874	0.0114943	0.926471	-0.110183	1	cellular organisms;Bacteria;unclassified Bacteria;Bacteria candidate phyla;Candidatus Peregrinibacteria;	1	-0.000126247	89.5056	89.4944	0.011236	0.011236	0.764045	0.707865	Peritumor <=> Tumor	0.735955	0.011236	0.926471	-0.110183	1	cellular organisms;Bacteria;unclassified Bacteria;Bacteria candidate phyla;Candidatus Peregrinibacteria;	0	0	0	0	0	0	0	0	0	0	0	0	0	0	0	0	0	0	0
cellular organisms;Bacteria;unclassified Bacteria;Bacteria candidate phyla;Candidatus Saccharibacteria;	0.281386	0.712115	86.2759	88.7241	0.701149	0.701149	806.368	722.092	Peritumor <= Tumor	764.23	0.701149	0.895487	-0.159255	0.590514	cellular organisms;Bacteria;unclassified Bacteria;Bacteria candidate phyla;Candidatus Saccharibacteria;	0.938848	0.00669107	89.2022	89.7978	0.707865	0.685393	800.528	705.865	Peritumor <= Tumor	753.197	0.696629	0.881749	-0.181559	1	cellular organisms;Bacteria;unclassified Bacteria;Bacteria candidate phyla;Candidatus Saccharibacteria;	302	1638	111	174	0	0	524	0	317	316	380	2652	129	1253	646	73	0	0	0
cellular organisms;Bacteria;unclassified Bacteria;Bacteria candidate phyla;Patescibacteria group;Candidatus Gracilibacteria;	0.44811	0.886511	86.1264	88.8736	0.37931	0.402299	195.632	125.966	Peritumor <= Tumor	160.799	0.390805	0.64389	-0.635115	0.758732	cellular organisms;Bacteria;unclassified Bacteria;Bacteria candidate phyla;Patescibacteria group;Candidatus Gracilibacteria;	0.69566	0.0300467	88.1629	90.8371	0.382022	0.404494	193.652	125.303	Peritumor <= Tumor	159.478	0.393258	0.647055	-0.628039	0.829227	cellular organisms;Bacteria;unclassified Bacteria;Bacteria candidate phyla;Patescibacteria group;Candidatus Gracilibacteria;	0	0	0	55	0	0	72	0	110	0	0	668	0	7986	182	0	0	0	0
cellular organisms;Bacteria;unclassified Bacteria;Bacteria candidate phyla;Patescibacteria group;Parcubacteria group;Candidatus Falkowbacteria;	1	0.999736	88	87	0.0114943	0	0.885057	0	Peritumor <=> Tumor	0.442529	0.00574713	0	#NAME?	1	cellular organisms;Bacteria;unclassified Bacteria;Bacteria candidate phyla;Patescibacteria group;Parcubacteria group;Candidatus Falkowbacteria;	0.322779	-0.011236	90	89	0.011236	0	0.865169	0	Peritumor <= Tumor	0.432584	0.00561798	0	#NAME?	0.458038	cellular organisms;Bacteria;unclassified Bacteria;Bacteria candidate phyla;Patescibacteria group;Parcubacteria group;Candidatus Falkowbacteria;	0	0	0	0	0	0	0	0	0	0	0	0	0	0	0	0	0	0	0
cellular organisms;Bacteria;unclassified Bacteria;Bacteria candidate phyla;Patescibacteria group;Parcubacteria group;Candidatus Moranbacteria;	1	0.999736	88	87	0.0114943	0	0.735632	0	Peritumor <=> Tumor	0.367816	0.00574713	0	#NAME?	1	cellular organisms;Bacteria;unclassified Bacteria;Bacteria candidate phyla;Patescibacteria group;Parcubacteria group;Candidatus Moranbacteria;	0.322779	-0.011236	90	89	0.011236	0	0.719101	0	Peritumor <= Tumor	0.359551	0.00561798	0	#NAME?	0.458038	cellular organisms;Bacteria;unclassified Bacteria;Bacteria candidate phyla;Patescibacteria group;Parcubacteria group;Candidatus Moranbacteria;	0	0	0	0	0	0	0	0	0	0	0	0	0	64	0	0	0	0	0
cellular organisms;Bacteria;unclassified Bacteria;Bacteria candidate phyla;Patescibacteria group;Parcubacteria group;Candidatus Parcubacteria;	1	0.999736	88	87	0.0114943	0	0.655172	0	Peritumor <=> Tumor	0.327586	0.00574713	0	#NAME?	1	cellular organisms;Bacteria;unclassified Bacteria;Bacteria candidate phyla;Patescibacteria group;Parcubacteria group;Candidatus Parcubacteria;	0.322779	-0.011236	90	89	0.011236	0	0.640449	0	Peritumor <= Tumor	0.320225	0.00561798	0	#NAME?	0.458038	cellular organisms;Bacteria;unclassified Bacteria;Bacteria candidate phyla;Patescibacteria group;Parcubacteria group;Candidatus Parcubacteria;	0	0	0	0	0	0	0	0	0	0	0	0	0	0	0	0	0	0	0
cellular organisms;Eukaryota;Amoebozoa;Discosea;	5.13458e-12	0.391465	115.167	59.8333	0.735632	0.287356	114.264	18.5057	Peritumor < Tumor	66.3851	0.511494	0.161956	-2.62633	3.55274e-11	cellular organisms;Eukaryota;Amoebozoa;Discosea;	2.31637e-15	-0.646383	118.264	60.736	0.741573	0.280899	115.753	18.0899	Peritumor < Tumor	66.9213	0.511236	0.15628	-2.67779	3.45139e-14	cellular organisms;Eukaryota;Amoebozoa;Discosea;	55	177	0	242	171	123	0	160	181	0	66	132	145	174	214	112	0	133	140
cellular organisms;Eukaryota;Amoebozoa;Evosea;	1.08764e-12	0.0496763	114.402	60.5977	0.977011	0.954023	364.586	125.816	Peritumor < Tumor	245.201	0.965517	0.345093	-1.53494	1.88614e-11	cellular organisms;Eukaryota;Amoebozoa;Evosea;	5.99109e-13	-0.625047	117.315	61.6854	0.977528	0.955056	368.573	125.989	Peritumor < Tumor	247.281	0.966292	0.341828	-1.54866	4.0576e-12	cellular organisms;Eukaryota;Amoebozoa;Evosea;	154	524	86	685	514	437	107	468	512	85	187	421	361	581	570	391	131	434	451
cellular organisms;Eukaryota;Discoba;Euglenozoa;	1.86615e-12	0.129343	114.443	60.5575	0.885057	0.689655	178.057	53.0575	Peritumor < Tumor	115.557	0.787356	0.297979	-1.74672	1.98612e-11	cellular organisms;Eukaryota;Discoba;Euglenozoa;	3.96584e-13	-0.627067	117.404	61.5955	0.88764	0.696629	179.483	53.236	Peritumor < Tumor	116.36	0.792135	0.296607	-1.75338	3.11005e-12	cellular organisms;Eukaryota;Discoba;Euglenozoa;	94	249	0	389	198	196	62	215	267	0	97	187	202	275	324	200	64	222	250
cellular organisms;Eukaryota;Discoba;Heterolobosea;	5.26532e-11	0.563218	115.753	59.2471	0.655172	0.0114943	55.4713	0.724138	Peritumor < Tumor	28.0977	0.333333	0.0130543	-6.25933	2.01162e-10	cellular organisms;Eukaryota;Discoba;Heterolobosea;	2.3127e-19	-0.657493	118.758	60.2416	0.662921	0.011236	56.5618	0.707865	Peritumor < Tumor	28.6348	0.337079	0.0125149	-6.32021	1.72296e-17	cellular organisms;Eukaryota;Discoba;Heterolobosea;	0	90	0	127	88	65	0	89	83	0	0	55	82	91	114	79	0	70	78
cellular organisms;Eukaryota;Haptista;	5.25892e-11	0.563218	115.552	59.4483	0.655172	0.0229885	72.2299	1.5977	Peritumor < Tumor	36.9138	0.33908	0.0221197	-5.49853	2.01162e-10	cellular organisms;Eukaryota;Haptista;	6.05786e-19	-0.653074	118.562	60.4382	0.662921	0.0224719	73.2247	1.5618	Peritumor < Tumor	37.3933	0.342697	0.0213288	-5.55105	2.33226e-17	cellular organisms;Eukaryota;Haptista;	0	118	0	156	120	112	0	104	112	0	0	80	76	133	120	80	0	97	96
cellular organisms;Eukaryota;Metamonada;Fornicata;	1	1	87	88	0	0.0114943	0	3.10345	Tumor <=> Peritumor	1.55172	0.00574713	Inf	Inf	1	cellular organisms;Eukaryota;Metamonada;Fornicata;	0.322779	0.011236	89	90	0	0.011236	0	3.03371	Tumor <= Peritumor	1.51685	0.00561798	Inf	Inf	0.458038	cellular organisms;Eukaryota;Metamonada;Fornicata;	0	0	0	0	0	0	0	0	0	0	0	0	0	0	0	0	0	0	0
cellular organisms;Eukaryota;Metamonada;Parabasalia;	0.000320427	0.959572	91.8678	83.1322	0.195402	0.091954	584.057	59.1494	Peritumor < Tumor	321.603	0.143678	0.101273	-3.30367	0.000884141	cellular organisms;Eukaryota;Metamonada;Parabasalia;	0.0421752	-0.108446	94.3258	84.6742	0.202247	0.0898876	571.528	57.8202	Peritumor < Tumor	314.674	0.146067	0.101168	-3.30518	0.101356	cellular organisms;Eukaryota;Metamonada;Parabasalia;	0	0	0	51	0	0	0	0	58	0	0	0	0	41333	0	0	0	0	2005
cellular organisms;Eukaryota;Metamonada;Preaxostyla;	1.86638e-11	0.502973	114.552	60.4483	0.689655	0.16092	87.069	10.6322	Peritumor < Tumor	48.8506	0.425287	0.122112	-3.03372	7.94543e-11	cellular organisms;Eukaryota;Metamonada;Preaxostyla;	6.55427e-16	-0.631865	117.618	61.382	0.696629	0.157303	87.6742	10.3933	Peritumor < Tumor	49.0337	0.426966	0.118544	-3.0765	1.0851e-14	cellular organisms;Eukaryota;Metamonada;Preaxostyla;	51	132	0	158	100	108	0	101	67	0	0	76	65	417	189	66	0	92	110
cellular organisms;Eukaryota;Opisthokonta;Fungi;Dikarya;Ascomycota;	1.29043e-11	0.0714758	113.517	61.4828	1	0.988506	11028.8	5102.23	Peritumor < Tumor	8065.53	0.994253	0.462627	-1.11208	6.40915e-11	cellular organisms;Eukaryota;Opisthokonta;Fungi;Dikarya;Ascomycota;	2.84846e-12	-0.606363	116.483	62.5169	1	0.988764	11104.2	5076.78	Peritumor < Tumor	8090.48	0.994382	0.457195	-1.12912	1.32631e-11	cellular organisms;Eukaryota;Opisthokonta;Fungi;Dikarya;Ascomycota;	5692	18008	2995	20853	12019	11172	3287	12553	14738	2640	38461	10901	12759	15737	16181	11780	3729	12352	16148
cellular organisms;Eukaryota;Opisthokonta;Fungi;Dikarya;Basidiomycota;	6.75108e-12	0.0656626	112.506	62.4943	1	0.988506	2700.3	1192.1	Peritumor < Tumor	1946.2	0.994253	0.441471	-1.17961	3.92516e-11	cellular organisms;Eukaryota;Opisthokonta;Fungi;Dikarya;Basidiomycota;	2.04421e-11	-0.581871	115.393	63.6067	1	0.988764	2713.75	1192.89	Peritumor < Tumor	1953.32	0.994382	0.439571	-1.18583	7.42898e-11	cellular organisms;Eukaryota;Opisthokonta;Fungi;Dikarya;Basidiomycota;	1618	4583	820	4311	2384	2856	903	3309	3594	649	1386	2660	4180	4483	3977	3196	982	3556	3102
cellular organisms;Eukaryota;Opisthokonta;Fungi;Fungi incertae sedis;Blastocladiomycota;	1.4722e-11	0.472982	115.534	59.4655	0.689655	0.137931	91.8966	8.73563	Peritumor < Tumor	50.3161	0.413793	0.0950594	-3.39503	6.85494e-11	cellular organisms;Eukaryota;Opisthokonta;Fungi;Fungi incertae sedis;Blastocladiomycota;	3.98731e-17	-0.653453	118.579	60.4213	0.696629	0.134831	93.1685	8.53933	Peritumor < Tumor	50.8539	0.41573	0.0916546	-3.44765	9.90183e-16	cellular organisms;Eukaryota;Opisthokonta;Fungi;Fungi incertae sedis;Blastocladiomycota;	0	146	0	196	134	121	0	129	152	0	70	109	117	156	143	106	0	108	111
cellular organisms;Eukaryota;Opisthokonta;Fungi;Fungi incertae sedis;Chytridiomycota;	4.00792e-12	0.0610384	113.31	61.6897	1	0.988506	782.69	292.379	Peritumor < Tumor	537.534	0.994253	0.373557	-1.4206	3.12336e-11	cellular organisms;Eukaryota;Opisthokonta;Fungi;Fungi incertae sedis;Chytridiomycota;	4.67002e-12	-0.600303	116.213	62.7865	1	0.988764	789.831	292.539	Peritumor < Tumor	541.185	0.994382	0.370382	-1.43291	2.04657e-11	cellular organisms;Eukaryota;Opisthokonta;Fungi;Fungi incertae sedis;Chytridiomycota;	415	1184	211	1599	980	912	211	976	1065	183	437	724	784	1176	1323	797	303	884	842
cellular organisms;Eukaryota;Opisthokonta;Fungi;Fungi incertae sedis;Cryptomycota;	1.35852e-11	0.334258	114.115	60.8851	0.735632	0.356322	103.885	23.5287	Peritumor < Tumor	63.7069	0.545977	0.226488	-2.14249	6.52967e-11	cellular organisms;Eukaryota;Opisthokonta;Fungi;Fungi incertae sedis;Cryptomycota;	4.65456e-14	-0.623027	117.225	61.7753	0.741573	0.348315	104.787	23	Peritumor < Tumor	63.8933	0.544944	0.219494	-2.18775	5.33484e-13	cellular organisms;Eukaryota;Opisthokonta;Fungi;Fungi incertae sedis;Cryptomycota;	74	156	0	242	131	151	0	134	141	0	56	110	114	173	186	117	0	128	123
cellular organisms;Eukaryota;Opisthokonta;Fungi;Fungi incertae sedis;Microsporidia;	5.81385e-11	0.175981	111.155	63.8448	0.873563	0.758621	183.448	73.6437	Peritumor < Tumor	128.546	0.816092	0.401441	-1.31674	2.16566e-10	cellular organisms;Eukaryota;Opisthokonta;Fungi;Fungi incertae sedis;Microsporidia;	1.61177e-10	-0.553465	114.129	64.8708	0.876404	0.764045	184.854	73.5955	Peritumor < Tumor	129.225	0.820225	0.398128	-1.3287	5.33674e-10	cellular organisms;Eukaryota;Opisthokonta;Fungi;Fungi incertae sedis;Microsporidia;	111	303	74	493	198	217	0	176	169	0	112	168	211	316	335	156	53	204	197
cellular organisms;Eukaryota;Opisthokonta;Fungi;Fungi incertae sedis;Mucoromycota;	4.19243e-12	0.0614348	113.098	61.9023	1	0.988506	3461.97	1548.37	Peritumor < Tumor	2505.17	0.994253	0.447251	-1.16084	3.12336e-11	cellular organisms;Eukaryota;Opisthokonta;Fungi;Fungi incertae sedis;Mucoromycota;	6.03492e-12	-0.597147	116.073	62.927	1	0.988764	3486.58	1553.97	Peritumor < Tumor	2520.28	0.994382	0.445699	-1.16586	2.49779e-11	cellular organisms;Eukaryota;Opisthokonta;Fungi;Fungi incertae sedis;Mucoromycota;	1852	6728	1273	4992	3278	4276	1518	4368	3905	1162	1901	4130	4905	5611	4994	3220	1243	3863	4715
cellular organisms;Eukaryota;Opisthokonta;Fungi;Fungi incertae sedis;Zoopagomycota;	9.37442e-13	0.0675122	114.856	60.1437	0.965517	0.942529	345.828	118.218	Peritumor < Tumor	232.023	0.954023	0.341842	-1.5486	1.88614e-11	cellular organisms;Eukaryota;Opisthokonta;Fungi;Fungi incertae sedis;Zoopagomycota;	2.50281e-13	-0.635273	117.77	61.2303	0.966292	0.94382	350.045	118.303	Peritumor < Tumor	234.174	0.955056	0.337966	-1.56505	2.19364e-12	cellular organisms;Eukaryota;Opisthokonta;Fungi;Fungi incertae sedis;Zoopagomycota;	162	511	86	680	486	396	100	448	529	93	185	376	369	510	560	411	148	397	370
cellular organisms;Eukaryota;Rhodophyta;	8.52763e-12	0.0865372	112.126	62.8736	0.954023	0.931034	265.989	98.7241	Peritumor < Tumor	182.356	0.942529	0.371159	-1.42989	4.70599e-11	cellular organisms;Eukaryota;Rhodophyta;	3.78967e-11	-0.573917	115.039	63.9607	0.955056	0.932584	268.697	99.0225	Peritumor < Tumor	183.86	0.94382	0.368529	-1.44015	1.28332e-10	cellular organisms;Eukaryota;Rhodophyta;	140	411	79	494	289	330	59	319	287	75	114	234	245	415	519	243	91	261	308
cellular organisms;Eukaryota;Sar;Alveolata;Apicomplexa;	2.75295e-12	0.0577355	114.069	60.931	1	0.988506	275806	105997	Peritumor < Tumor	190902	0.994253	0.384317	-1.37963	2.41288e-11	cellular organisms;Eukaryota;Sar;Alveolata;Apicomplexa;	1.13545e-12	-0.617473	116.978	62.0225	1	0.988764	278371	106057	Peritumor < Tumor	192214	0.994382	0.380992	-1.39217	6.76729e-12	cellular organisms;Eukaryota;Sar;Alveolata;Apicomplexa;	142702	458279	81676	521578	319673	305005	85541	318309	335933	63907	144847	259143	314325	430392	440937	282788	98085	308260	374417
cellular organisms;Eukaryota;Sar;Alveolata;Ciliophora;	1.01344e-12	0.0681728	114.58	60.4195	0.988506	0.965517	515.494	181.862	Peritumor < Tumor	348.678	0.977011	0.352792	-1.50311	1.88614e-11	cellular organisms;Eukaryota;Sar;Alveolata;Ciliophora;	4.39748e-13	-0.628708	117.478	61.5225	0.988764	0.966292	520.539	182.18	Peritumor < Tumor	351.36	0.977528	0.349983	-1.51464	3.27613e-12	cellular organisms;Eukaryota;Sar;Alveolata;Ciliophora;	218	747	163	1037	653	548	147	615	725	141	299	493	558	786	857	555	200	606	646
cellular organisms;Eukaryota;Sar;Rhizaria;Endomyxa;	3.5906e-10	0.635883	113.5	61.5	0.597701	0	43.9885	0	Peritumor < Tumor	21.9943	0.298851	0	#NAME?	1.21591e-09	cellular organisms;Eukaryota;Sar;Rhizaria;Endomyxa;	8.63344e-18	-0.606742	116.5	62.5	0.606742	0	44.8202	0	Peritumor < Tumor	22.4101	0.303371	0	#NAME?	2.57277e-16	cellular organisms;Eukaryota;Sar;Rhizaria;Endomyxa;	0	83	0	85	64	0	0	59	95	0	0	57	0	83	97	69	0	56	68
cellular organisms;Eukaryota;Sar;Rhizaria;Retaria;Foraminifera;	0.00375303	0.98256	93	82	0.126437	0	7.11494	0	Peritumor < Tumor	3.55747	0.0632184	0	#NAME?	0.00981055	cellular organisms;Eukaryota;Sar;Rhizaria;Retaria;Foraminifera;	0.00065258	-0.123596	95	84	0.123596	0	6.95506	0	Peritumor < Tumor	3.47753	0.0617978	0	#NAME?	0.00173633	cellular organisms;Eukaryota;Sar;Rhizaria;Retaria;Foraminifera;	0	0	0	0	0	0	0	0	51	0	0	0	0	0	51	0	0	0	0
cellular organisms;Eukaryota;Sar;Stramenopiles;Ochrophyta;Bacillariophyta;	6.2464e-13	0.0831021	115	60	0.931034	0.827586	184.839	67.1609	Peritumor < Tumor	126	0.87931	0.363348	-1.46058	1.88614e-11	cellular organisms;Eukaryota;Sar;Stramenopiles;Ochrophyta;Bacillariophyta;	1.72757e-13	-0.639061	117.938	61.0618	0.932584	0.831461	185.809	67.4382	Peritumor < Tumor	126.624	0.882022	0.362944	-1.46218	1.71605e-12	cellular organisms;Eukaryota;Sar;Stramenopiles;Ochrophyta;Bacillariophyta;	103	259	69	294	190	221	61	209	207	60	136	176	197	317	351	176	86	204	225
cellular organisms;Eukaryota;Viridiplantae;Chlorophyta;	6.84928e-12	0.0657947	113	62	1	0.988506	583.598	222.966	Peritumor < Tumor	403.282	0.994253	0.382053	-1.38815	3.92516e-11	cellular organisms;Eukaryota;Viridiplantae;Chlorophyta;	8.78661e-12	-0.592476	115.865	63.1348	1	0.988764	589.146	224.247	Peritumor < Tumor	406.697	0.994382	0.380631	-1.39354	3.53839e-11	cellular organisms;Eukaryota;Viridiplantae;Chlorophyta;	379	889	153	1077	669	627	155	845	809	124	331	528	563	805	864	652	195	640	683
unclassified	5.4841e-12	0.0638129	113.31	61.6897	1	0.988506	1.67772e+07	6.81523e+06	Peritumor < Tumor	1.17962e+07	0.994253	0.406219	-1.29967	3.55274e-11	unclassified	4.57787e-12	-0.600555	116.225	62.7753	1	0.988764	1.69287e+07	6.81692e+06	Peritumor < Tumor	1.18728e+07	0.994382	0.402685	-1.31228	2.04657e-11	unclassified	8556609	26111127	4382796	40558495	19105940	15434091	4767416	16712670	21751368	4256270	9814518	16535385	18929884	27645616	24377766	18077229	5795344	19236486	22225957
[truncated: 159 more columns]

## Sheet: Tab S6C. Kaiju-genera
Table S6C. All microorganisms annotated at the genus level by Kaiju.
Wilcoxon signed-rank test (for 87 pairs paired samples)															Wilcoxon rank-sum test (89 peritumoral and 88 tumoral mucosa samples)
	Pvalue	Effect_size	mean_rank_Tumor	mean_rank_Peritumor	mean_occ_Tumor	mean_occ_Peritumor	mean_abun_Tumor	mean_abun_Peritumor	enrichment	mean_abun	mean_occ	FC	log2FC	Qvalue		Pvalue	Effect_size	mean_rank_Tumor	mean_rank_Peritumor	mean_occ_Tumor	mean_occ_Peritumor	mean_abun_Tumor	mean_abun_Peritumor	enrichment	mean_abun	mean_occ	FC	log2FC	Qvalue	ID	CM1060278	CM1187861	CM1189167	CM1195308	CM1197047	CM1198655	CM1200778	CM1201510	CM1204562	CM1205055	CM1205427	CM1205493	CM1205880	CM1206044	CM1206512	CM1206710	CM1206798	CM1206883	CM1207448
Viruses;Anelloviridae;unclassified Anelloviridae;Anelloviridae sp.;	0.173568	0.998415	89	86	0.0344828	0	1.95402	0	Peritumor <= Tumor	0.977011	0.0172414	0	#NAME?	0.465911	Viruses;Anelloviridae;unclassified Anelloviridae;Anelloviridae sp.;	0.173568	0.998485	91	88	0.0337079	0	1.91011	0	Peritumor <= Tumor	0.955056	0.0168539	0	#NAME?	0.479737	Viruses;Anelloviridae;unclassified Anelloviridae;Anelloviridae sp.;	0	0	0	0	0	0	0	0	0	0	0	0	0	59	0	0	0	0	0
Viruses;Anelloviridae;unclassified Anelloviridae;Torque teno virus;	0.371093	0.999207	88.0115	86.9885	0.0229885	0.0114943	1.77011	0.609195	Peritumor <= Tumor	1.18966	0.0172414	0.344156	-1.53887	0.717233	Viruses;Anelloviridae;unclassified Anelloviridae;Torque teno virus;	0.371093	0.999243	90.0112	88.9888	0.0224719	0.011236	1.73034	0.595506	Peritumor <= Tumor	1.16292	0.0168539	0.344156	-1.53887	0.758358	Viruses;Anelloviridae;unclassified Anelloviridae;Torque teno virus;	0	0	0	0	0	0	0	0	0	0	0	0	0	97	0	0	0	0	0
Viruses;Duplodnaviria;Heunggongvirae;Peploviricota;Herviviricetes;Herpesvirales;Herpesviridae;Betaherpesvirinae;Cytomegalovirus;Human betaherpesvirus 5;	0.0174618	0.978861	91.9885	83.0115	0.137931	0.0344828	20.5402	4.16092	Peritumor < Tumor	12.3506	0.0862069	0.202574	-2.30348	0.0605386	Viruses;Duplodnaviria;Heunggongvirae;Peploviricota;Herviviricetes;Herpesvirales;Herpesviridae;Betaherpesvirinae;Cytomegalovirus;Human betaherpesvirus 5;	0.0500117	0.976013	93.9888	85.0112	0.134831	0.0337079	20.0787	4.06742	Peritumor <= Tumor	12.073	0.0842697	0.202574	-2.30348	0.163225	Viruses;Duplodnaviria;Heunggongvirae;Peploviricota;Herviviricetes;Herpesvirales;Herpesviridae;Betaherpesvirinae;Cytomegalovirus;Human betaherpesvirus 5;	0	0	0	0	0	0	0	123	0	0	0	128	52	0	0	128	0	0	0
Viruses;Duplodnaviria;Heunggongvirae;Peploviricota;Herviviricetes;Herpesvirales;Herpesviridae;Betaherpesvirinae;Roseolovirus;	0.181449	0.998415	88.4943	86.5057	0.0344828	0.0114943	49.2184	18.046	Peritumor <= Tumor	33.6322	0.0229885	0.366651	-1.44752	0.465911	Viruses;Duplodnaviria;Heunggongvirae;Peploviricota;Herviviricetes;Herpesvirales;Herpesviridae;Betaherpesvirinae;Roseolovirus;	0.583882	0.998233	90.4944	88.5056	0.0337079	0.011236	48.1124	17.6404	Peritumor <= Tumor	32.8764	0.0224719	0.366651	-1.44752	1	Viruses;Duplodnaviria;Heunggongvirae;Peploviricota;Herviviricetes;Herpesvirales;Herpesviridae;Betaherpesvirinae;Roseolovirus;	0	0	0	0	0	0	0	0	0	0	0	0	0	0	0	0	0	0	0
Viruses;Duplodnaviria;Heunggongvirae;Peploviricota;Herviviricetes;Herpesvirales;Herpesviridae;Betaherpesvirinae;Roseolovirus;Human betaherpesvirus 6A;	1	0.999736	87.5057	87.4943	0.0114943	0.0114943	18.6782	9.78161	Peritumor <=> Tumor	14.2299	0.0114943	0.523692	-0.933209	1	Viruses;Duplodnaviria;Heunggongvirae;Peploviricota;Herviviricetes;Herpesvirales;Herpesviridae;Betaherpesvirinae;Roseolovirus;Human betaherpesvirus 6A;	1	0.999495	89.5056	89.4944	0.011236	0.011236	18.2584	9.5618	Peritumor <=> Tumor	13.9101	0.011236	0.523692	-0.933209	1	Viruses;Duplodnaviria;Heunggongvirae;Peploviricota;Herviviricetes;Herpesvirales;Herpesviridae;Betaherpesvirinae;Roseolovirus;Human betaherpesvirus 6A;	0	0	0	0	0	0	0	0	0	0	0	0	0	0	0	0	0	0	0
Viruses;Duplodnaviria;Heunggongvirae;Peploviricota;Herviviricetes;Herpesvirales;Herpesviridae;Betaherpesvirinae;Roseolovirus;Human betaherpesvirus 6B;	1	0.999736	88	87	0.0114943	0	0.770115	0	Peritumor <=> Tumor	0.385057	0.00574713	0	#NAME?	1	Viruses;Duplodnaviria;Heunggongvirae;Peploviricota;Herviviricetes;Herpesvirales;Herpesviridae;Betaherpesvirinae;Roseolovirus;Human betaherpesvirus 6B;	1	0.999748	90	89	0.011236	0	0.752809	0	Peritumor <=> Tumor	0.376404	0.00561798	0	#NAME?	1	Viruses;Duplodnaviria;Heunggongvirae;Peploviricota;Herviviricetes;Herpesvirales;Herpesviridae;Betaherpesvirinae;Roseolovirus;Human betaherpesvirus 6B;	0	0	0	0	0	0	0	0	0	0	0	0	0	0	0	0	0	0	0
Viruses;Duplodnaviria;Heunggongvirae;Peploviricota;Herviviricetes;Herpesvirales;Herpesviridae;Betaherpesvirinae;Roseolovirus;Human betaherpesvirus 7;	1	0.998679	87	88	0.0229885	0.0344828	5.82759	4.49425	Peritumor <=> Tumor	5.16092	0.0287356	0.771203	-0.374817	1	Viruses;Duplodnaviria;Heunggongvirae;Peploviricota;Herviviricetes;Herpesvirales;Herpesviridae;Betaherpesvirinae;Roseolovirus;Human betaherpesvirus 7;	0.787406	0.998485	89	90	0.0224719	0.0337079	5.69663	4.39326	Peritumor <= Tumor	5.04494	0.0280899	0.771203	-0.374817	1	Viruses;Duplodnaviria;Heunggongvirae;Peploviricota;Herviviricetes;Herpesvirales;Herpesviridae;Betaherpesvirinae;Roseolovirus;Human betaherpesvirus 7;	0	0	0	58	0	0	0	0	0	0	0	0	0	0	0	0	0	0	0
Viruses;Duplodnaviria;Heunggongvirae;Peploviricota;Herviviricetes;Herpesvirales;Herpesviridae;Betaherpesvirinae;Roseolovirus;unclassified Roseolovirus;Human betaherpesvirus 6;	0.371093	0.999207	88	87	0.0229885	0.0114943	5.04598	2.11494	Peritumor <= Tumor	3.58046	0.0172414	0.419134	-1.25452	0.717233	Viruses;Duplodnaviria;Heunggongvirae;Peploviricota;Herviviricetes;Herpesvirales;Herpesviridae;Betaherpesvirinae;Roseolovirus;unclassified Roseolovirus;Human betaherpesvirus 6;	0.789268	0.99899	90	89	0.0224719	0.011236	4.93258	2.06742	Peritumor <= Tumor	3.5	0.0168539	0.419134	-1.25452	1	Viruses;Duplodnaviria;Heunggongvirae;Peploviricota;Herviviricetes;Herpesvirales;Herpesviridae;Betaherpesvirinae;Roseolovirus;unclassified Roseolovirus;Human betaherpesvirus 6;	0	0	0	0	0	0	0	0	0	0	0	0	0	0	0	0	0	0	0
Viruses;Duplodnaviria;Heunggongvirae;Peploviricota;Herviviricetes;Herpesvirales;Herpesviridae;Gammaherpesvirinae;	0.371093	0.999207	88.5	86.5	0.0229885	0	5.36782	0	Peritumor <= Tumor	2.68391	0.0114943	0	#NAME?	0.717233	Viruses;Duplodnaviria;Heunggongvirae;Peploviricota;Herviviricetes;Herpesvirales;Herpesviridae;Gammaherpesvirinae;	0.181449	0.998485	91	88	0.0337079	0	5.83146	0	Peritumor <= Tumor	2.91573	0.0168539	0	#NAME?	0.479737	Viruses;Duplodnaviria;Heunggongvirae;Peploviricota;Herviviricetes;Herpesvirales;Herpesviridae;Gammaherpesvirinae;	0	0	0	0	0	0	0	0	0	0	0	0	0	0	0	0	0	0	0
Viruses;Duplodnaviria;Heunggongvirae;Peploviricota;Herviviricetes;Herpesvirales;Herpesviridae;Gammaherpesvirinae;Lymphocryptovirus;	0.0590582	0.996036	89.4943	85.5057	0.0574713	0.0114943	363.943	9.06897	Peritumor <= Tumor	186.506	0.0344828	0.0249187	-5.32663	0.180828	Viruses;Duplodnaviria;Heunggongvirae;Peploviricota;Herviviricetes;Herpesvirales;Herpesviridae;Gammaherpesvirinae;Lymphocryptovirus;	0.142213	0.995455	92	87	0.0674157	0.011236	420.921	8.86517	Peritumor <= Tumor	214.893	0.0393258	0.0210613	-5.56926	0.407434	Viruses;Duplodnaviria;Heunggongvirae;Peploviricota;Herviviricetes;Herpesvirales;Herpesviridae;Gammaherpesvirinae;Lymphocryptovirus;	0	0	0	0	0	0	0	0	0	0	0	0	0	0	0	0	0	0	0
Viruses;Duplodnaviria;Heunggongvirae;Peploviricota;Herviviricetes;Herpesvirales;Herpesviridae;Gammaherpesvirinae;Lymphocryptovirus;Human gammaherpesvirus 4;	0.0184661	0.984146	90.4943	84.5057	0.126437	0.0574713	5549.71	157.149	Peritumor < Tumor	2853.43	0.091954	0.0283167	-5.1422	0.0637724	Viruses;Duplodnaviria;Heunggongvirae;Peploviricota;Herviviricetes;Herpesvirales;Herpesviridae;Gammaherpesvirinae;Lymphocryptovirus;Human gammaherpesvirus 4;	0.131904	0.980558	92.5562	86.4438	0.134831	0.0674157	6423.29	154.685	Peritumor <= Tumor	3288.99	0.101124	0.0240819	-5.3759	0.384074	Viruses;Duplodnaviria;Heunggongvirae;Peploviricota;Herviviricetes;Herpesvirales;Herpesviridae;Gammaherpesvirinae;Lymphocryptovirus;Human gammaherpesvirus 4;	0	0	0	0	0	0	0	0	0	270	71	0	0	404	0	146	0	0	0
Viruses;Duplodnaviria;Heunggongvirae;Peploviricota;Herviviricetes;Herpesvirales;Herpesviridae;Gammaherpesvirinae;Lymphocryptovirus;Human gammaherpesvirus 4;Human herpesvirus 4 strain B95-8;	0.371093	0.999207	88.5	86.5	0.0229885	0	12.3218	0	Peritumor <= Tumor	6.16092	0.0114943	0	#NAME?	0.717233	Viruses;Duplodnaviria;Heunggongvirae;Peploviricota;Herviviricetes;Herpesvirales;Herpesviridae;Gammaherpesvirinae;Lymphocryptovirus;Human gammaherpesvirus 4;Human herpesvirus 4 strain B95-8;	0.181449	0.998485	91	88	0.0337079	0	13.7865	0	Peritumor <= Tumor	6.89326	0.0168539	0	#NAME?	0.479737	Viruses;Duplodnaviria;Heunggongvirae;Peploviricota;Herviviricetes;Herpesvirales;Herpesviridae;Gammaherpesvirinae;Lymphocryptovirus;Human gammaherpesvirus 4;Human herpesvirus 4 strain B95-8;	0	0	0	0	0	0	0	0	0	0	0	0	0	0	0	0	0	0	0
Viruses;Duplodnaviria;Heunggongvirae;Peploviricota;Herviviricetes;Herpesvirales;Herpesviridae;Gammaherpesvirinae;Lymphocryptovirus;Human gammaherpesvirus 4;Human herpesvirus 4 type 1;	1	0.999736	88	87	0.0114943	0	1.26437	0	Peritumor <=> Tumor	0.632184	0.00574713	0	#NAME?	1	Viruses;Duplodnaviria;Heunggongvirae;Peploviricota;Herviviricetes;Herpesvirales;Herpesviridae;Gammaherpesvirinae;Lymphocryptovirus;Human gammaherpesvirus 4;Human herpesvirus 4 type 1;	1	0.999748	90	89	0.011236	0	1.23596	0	Peritumor <=> Tumor	0.617978	0.00561798	0	#NAME?	1	Viruses;Duplodnaviria;Heunggongvirae;Peploviricota;Herviviricetes;Herpesvirales;Herpesviridae;Gammaherpesvirinae;Lymphocryptovirus;Human gammaherpesvirus 4;Human herpesvirus 4 type 1;	0	0	0	0	0	0	0	0	0	0	0	0	0	0	0	0	0	0	0
Viruses;Duplodnaviria;Heunggongvirae;Peploviricota;Herviviricetes;Herpesvirales;Herpesviridae;Gammaherpesvirinae;Lymphocryptovirus;unclassified Lymphocryptovirus;Macaca arctoides gammaherpesvirus 1;	1	0.999736	88	87	0.0114943	0	0.712644	0	Peritumor <=> Tumor	0.356322	0.00574713	0	#NAME?	1	Viruses;Duplodnaviria;Heunggongvirae;Peploviricota;Herviviricetes;Herpesvirales;Herpesviridae;Gammaherpesvirinae;Lymphocryptovirus;unclassified Lymphocryptovirus;Macaca arctoides gammaherpesvirus 1;	1	0.999748	90	89	0.011236	0	0.696629	0	Peritumor <=> Tumor	0.348315	0.00561798	0	#NAME?	1	Viruses;Duplodnaviria;Heunggongvirae;Peploviricota;Herviviricetes;Herpesvirales;Herpesviridae;Gammaherpesvirinae;Lymphocryptovirus;unclassified Lymphocryptovirus;Macaca arctoides gammaherpesvirus 1;	0	0	0	0	0	0	0	0	0	0	0	0	0	0	0	0	0	0	0
Viruses;Duplodnaviria;Heunggongvirae;Uroviricota;Caudoviricetes;Caudovirales;Myoviridae;Loughboroughvirus;Salmonella virus ZCSE2;Salmonella phage ZCSE2;	1	1	87	88	0	0.0114943	0	0.758621	Tumor <=> Peritumor	0.37931	0.00574713	Inf	Inf	1	Viruses;Duplodnaviria;Heunggongvirae;Uroviricota;Caudoviricetes;Caudovirales;Myoviridae;Loughboroughvirus;Salmonella virus ZCSE2;Salmonella phage ZCSE2;	1	1	89	90	0	0.011236	0	0.741573	Tumor <=> Peritumor	0.370787	0.00561798	Inf	Inf	1	Viruses;Duplodnaviria;Heunggongvirae;Uroviricota;Caudoviricetes;Caudovirales;Myoviridae;Loughboroughvirus;Salmonella virus ZCSE2;Salmonella phage ZCSE2;	0	0	0	0	0	0	0	0	0	0	0	0	0	0	0	0	0	0	0
Viruses;Duplodnaviria;Heunggongvirae;Uroviricota;Caudoviricetes;Caudovirales;Podoviridae;Schmidvirus;Helicobacter virus 1961P;Helicobacter phage 1961P;	0.0625089	0.999339	85.4713	89.5287	0.0229885	0.0689655	1.51724	6.04598	Tumor <= Peritumor	3.78161	0.045977	3.98485	1.99452	0.190738	Viruses;Duplodnaviria;Heunggongvirae;Uroviricota;Caudoviricetes;Caudovirales;Podoviridae;Schmidvirus;Helicobacter virus 1961P;Helicobacter phage 1961P;	0.0625089	0.999369	87.4719	91.5281	0.0224719	0.0674157	1.48315	5.91011	Tumor <= Peritumor	3.69663	0.0449438	3.98485	1.99452	0.198441	Viruses;Duplodnaviria;Heunggongvirae;Uroviricota;Caudoviricetes;Caudovirales;Podoviridae;Schmidvirus;Helicobacter virus 1961P;Helicobacter phage 1961P;	0	0	0	0	0	0	0	0	0	0	0	0	72	0	0	0	0	0	0
Viruses;Duplodnaviria;Heunggongvirae;Uroviricota;Caudoviricetes;Caudovirales;Podoviridae;Schmidvirus;Helicobacter virus KHP30;Helicobacter phage KHP30;	0.181449	1	86	89	0	0.0344828	0	3.02299	Tumor <= Peritumor	1.51149	0.0172414	Inf	Inf	0.465911	Viruses;Duplodnaviria;Heunggongvirae;Uroviricota;Caudoviricetes;Caudovirales;Podoviridae;Schmidvirus;Helicobacter virus KHP30;Helicobacter phage KHP30;	0.181449	1	88	91	0	0.0337079	0	2.95506	Tumor <= Peritumor	1.47753	0.0168539	Inf	Inf	0.479737	Viruses;Duplodnaviria;Heunggongvirae;Uroviricota;Caudoviricetes;Caudovirales;Podoviridae;Schmidvirus;Helicobacter virus KHP30;Helicobacter phage KHP30;	0	0	0	0	0	0	0	0	0	0	0	0	0	0	0	0	0	0	0
Viruses;Duplodnaviria;Heunggongvirae;Uroviricota;Caudoviricetes;Caudovirales;Podoviridae;Schmidvirus;Helicobacter virus KHP40;Helicobacter phage KHP40;	1	0.999736	87.4943	87.5057	0.0114943	0.0114943	0.885057	1.82759	Tumor <=> Peritumor	1.35632	0.0114943	2.06494	1.0461	1	Viruses;Duplodnaviria;Heunggongvirae;Uroviricota;Caudoviricetes;Caudovirales;Podoviridae;Schmidvirus;Helicobacter virus KHP40;Helicobacter phage KHP40;	1	0.999748	89.4944	89.5056	0.011236	0.011236	0.865169	1.78652	Tumor <=> Peritumor	1.32584	0.011236	2.06494	1.0461	1	Viruses;Duplodnaviria;Heunggongvirae;Uroviricota;Caudoviricetes;Caudovirales;Podoviridae;Schmidvirus;Helicobacter virus KHP40;Helicobacter phage KHP40;	0	0	0	0	0	0	0	0	0	0	0	0	0	0	0	0	0	77	0
Viruses;Duplodnaviria;Heunggongvirae;Uroviricota;Caudoviricetes;Caudovirales;Podoviridae;Schmidvirus;unclassified Schmidvirus;	0.371093	1	86.5	88.5	0	0.0229885	0	1.83908	Tumor <= Peritumor	0.91954	0.0114943	Inf	Inf	0.717233	Viruses;Duplodnaviria;Heunggongvirae;Uroviricota;Caudoviricetes;Caudovirales;Podoviridae;Schmidvirus;unclassified Schmidvirus;	0.371093	1	88.5	90.5	0	0.0224719	0	1.79775	Tumor <= Peritumor	0.898876	0.011236	Inf	Inf	0.758358	Viruses;Duplodnaviria;Heunggongvirae;Uroviricota;Caudoviricetes;Caudovirales;Podoviridae;Schmidvirus;unclassified Schmidvirus;	0	0	0	0	0	0	0	0	0	0	0	0	0	0	0	0	0	0	0
Viruses;Duplodnaviria;Heunggongvirae;Uroviricota;Caudoviricetes;Caudovirales;Podoviridae;Schmidvirus;unclassified Schmidvirus;Helicobacter phage FrB58M;	0.181449	1	86	89	0	0.0344828	0	3.6092	Tumor <= Peritumor	1.8046	0.0172414	Inf	Inf	0.465911	Viruses;Duplodnaviria;Heunggongvirae;Uroviricota;Caudoviricetes;Caudovirales;Podoviridae;Schmidvirus;unclassified Schmidvirus;Helicobacter phage FrB58M;	0.181449	1	88	91	0	0.0337079	0	3.52809	Tumor <= Peritumor	1.76404	0.0168539	Inf	Inf	0.479737	Viruses;Duplodnaviria;Heunggongvirae;Uroviricota;Caudoviricetes;Caudovirales;Podoviridae;Schmidvirus;unclassified Schmidvirus;Helicobacter phage FrB58M;	0	0	0	0	0	0	0	0	0	0	0	0	0	0	0	0	0	0	0
Viruses;Duplodnaviria;Heunggongvirae;Uroviricota;Caudoviricetes;Caudovirales;Podoviridae;Schmidvirus;unclassified Schmidvirus;Helicobacter phage Pt1293U;	1	1	87	88	0	0.0114943	0	1.05747	Tumor <=> Peritumor	0.528736	0.00574713	Inf	Inf	1	Viruses;Duplodnaviria;Heunggongvirae;Uroviricota;Caudoviricetes;Caudovirales;Podoviridae;Schmidvirus;unclassified Schmidvirus;Helicobacter phage Pt1293U;	1	1	89	90	0	0.011236	0	1.03371	Tumor <=> Peritumor	0.516854	0.00561798	Inf	Inf	1	Viruses;Duplodnaviria;Heunggongvirae;Uroviricota;Caudoviricetes;Caudovirales;Podoviridae;Schmidvirus;unclassified Schmidvirus;Helicobacter phage Pt1293U;	0	0	0	0	0	0	0	0	0	0	0	0	0	0	0	0	0	0	0
Viruses;Duplodnaviria;Heunggongvirae;Uroviricota;Caudoviricetes;Caudovirales;Podoviridae;Schmidvirus;unclassified Schmidvirus;Helicobacter phage Pt21299RU;	0.583882	0.999207	86.4885	88.5115	0.0229885	0.045977	4.96552	11.0805	Tumor <= Peritumor	8.02299	0.0344828	2.23148	1.158	1	Viruses;Duplodnaviria;Heunggongvirae;Uroviricota;Caudoviricetes;Caudovirales;Podoviridae;Schmidvirus;unclassified Schmidvirus;Helicobacter phage Pt21299RU;	0.418492	0.99899	88.4888	90.5112	0.0224719	0.0449438	4.85393	10.8315	Tumor <= Peritumor	7.8427	0.0337079	2.23148	1.158	0.792855	Viruses;Duplodnaviria;Heunggongvirae;Uroviricota;Caudoviricetes;Caudovirales;Podoviridae;Schmidvirus;unclassified Schmidvirus;Helicobacter phage Pt21299RU;	0	0	0	0	0	0	0	0	0	0	0	0	0	0	0	0	0	382	0
Viruses;Duplodnaviria;Heunggongvirae;Uroviricota;Caudoviricetes;Caudovirales;Podoviridae;Schmidvirus;unclassified Schmidvirus;Helicobacter phage Pt5322G;	1	1	87	88	0	0.0114943	0	1.75862	Tumor <=> Peritumor	0.87931	0.00574713	Inf	Inf	1	Viruses;Duplodnaviria;Heunggongvirae;Uroviricota;Caudoviricetes;Caudovirales;Podoviridae;Schmidvirus;unclassified Schmidvirus;Helicobacter phage Pt5322G;	1	1	89	90	0	0.011236	0	1.7191	Tumor <=> Peritumor	0.859551	0.00561798	Inf	Inf	1	Viruses;Duplodnaviria;Heunggongvirae;Uroviricota;Caudoviricetes;Caudovirales;Podoviridae;Schmidvirus;unclassified Schmidvirus;Helicobacter phage Pt5322G;	0	0	0	0	0	0	0	0	0	0	0	0	0	0	0	0	0	0	0
Viruses;Duplodnaviria;Heunggongvirae;Uroviricota;Caudoviricetes;Caudovirales;Podoviridae;Schmidvirus;unclassified Schmidvirus;Helicobacter phage Pt5771G;	0.371093	1	86.5	88.5	0	0.0229885	0	1.89655	Tumor <= Peritumor	0.948276	0.0114943	Inf	Inf	0.717233	Viruses;Duplodnaviria;Heunggongvirae;Uroviricota;Caudoviricetes;Caudovirales;Podoviridae;Schmidvirus;unclassified Schmidvirus;Helicobacter phage Pt5771G;	0.371093	1	88.5	90.5	0	0.0224719	0	1.85393	Tumor <= Peritumor	0.926966	0.011236	Inf	Inf	0.758358	Viruses;Duplodnaviria;Heunggongvirae;Uroviricota;Caudoviricetes;Caudovirales;Podoviridae;Schmidvirus;unclassified Schmidvirus;Helicobacter phage Pt5771G;	0	0	0	0	0	0	0	0	0	0	0	0	0	0	0	0	0	0	0
Viruses;Duplodnaviria;Heunggongvirae;Uroviricota;Caudoviricetes;Caudovirales;Podoviridae;Schmidvirus;unclassified Schmidvirus;Helicobacter phage PtB89G;	1	1	87	88	0	0.0114943	0	0.678161	Tumor <=> Peritumor	0.33908	0.00574713	Inf	Inf	1	Viruses;Duplodnaviria;Heunggongvirae;Uroviricota;Caudoviricetes;Caudovirales;Podoviridae;Schmidvirus;unclassified Schmidvirus;Helicobacter phage PtB89G;	1	1	89	90	0	0.011236	0	0.662921	Tumor <=> Peritumor	0.331461	0.00561798	Inf	Inf	1	Viruses;Duplodnaviria;Heunggongvirae;Uroviricota;Caudoviricetes;Caudovirales;Podoviridae;Schmidvirus;unclassified Schmidvirus;Helicobacter phage PtB89G;	0	0	0	0	0	0	0	0	0	0	0	0	0	0	0	0	0	0	0
Viruses;Duplodnaviria;Heunggongvirae;Uroviricota;Caudoviricetes;Caudovirales;Podoviridae;Schmidvirus;unclassified Schmidvirus;Helicobacter phage Sw577G;	1	0.999736	88	87	0.0114943	0	0.643678	0	Peritumor <=> Tumor	0.321839	0.00574713	0	#NAME?	1	Viruses;Duplodnaviria;Heunggongvirae;Uroviricota;Caudoviricetes;Caudovirales;Podoviridae;Schmidvirus;unclassified Schmidvirus;Helicobacter phage Sw577G;	1	0.999748	90	89	0.011236	0	0.629213	0	Peritumor <=> Tumor	0.314607	0.00561798	0	#NAME?	1	Viruses;Duplodnaviria;Heunggongvirae;Uroviricota;Caudoviricetes;Caudovirales;Podoviridae;Schmidvirus;unclassified Schmidvirus;Helicobacter phage Sw577G;	0	0	0	0	0	0	0	0	0	0	0	0	0	0	0	0	0	0	0
Viruses;Duplodnaviria;Heunggongvirae;Uroviricota;Caudoviricetes;Caudovirales;Podoviridae;Schmidvirus;unclassified Schmidvirus;Helicobacter phage SwA626G;	0.371093	1	86.5	88.5	0	0.0229885	0	2.3908	Tumor <= Peritumor	1.1954	0.0114943	Inf	Inf	0.717233	Viruses;Duplodnaviria;Heunggongvirae;Uroviricota;Caudoviricetes;Caudovirales;Podoviridae;Schmidvirus;unclassified Schmidvirus;Helicobacter phage SwA626G;	0.371093	1	88.5	90.5	0	0.0224719	0	2.33708	Tumor <= Peritumor	1.16854	0.011236	Inf	Inf	0.758358	Viruses;Duplodnaviria;Heunggongvirae;Uroviricota;Caudoviricetes;Caudovirales;Podoviridae;Schmidvirus;unclassified Schmidvirus;Helicobacter phage SwA626G;	0	0	0	0	0	0	0	0	0	0	0	0	0	0	0	0	0	0	0
Viruses;Duplodnaviria;Heunggongvirae;Uroviricota;Caudoviricetes;Caudovirales;Podoviridae;Schmidvirus;unclassified Schmidvirus;Helicobacter phage phiHP33;	1	1	87	88	0	0.0114943	0	0.816092	Tumor <=> Peritumor	0.408046	0.00574713	Inf	Inf	1	Viruses;Duplodnaviria;Heunggongvirae;Uroviricota;Caudoviricetes;Caudovirales;Podoviridae;Schmidvirus;unclassified Schmidvirus;Helicobacter phage phiHP33;	1	1	89	90	0	0.011236	0	0.797753	Tumor <=> Peritumor	0.398876	0.00561798	Inf	Inf	1	Viruses;Duplodnaviria;Heunggongvirae;Uroviricota;Caudoviricetes;Caudovirales;Podoviridae;Schmidvirus;unclassified Schmidvirus;Helicobacter phage phiHP33;	0	0	0	0	0	0	0	0	0	0	0	0	0	0	0	0	0	0	0
Viruses;Duplodnaviria;Heunggongvirae;Uroviricota;Caudoviricetes;Caudovirales;Siphoviridae;	1	1	87	88	0	0.0114943	0	0.701149	Tumor <=> Peritumor	0.350575	0.00574713	Inf	Inf	1	Viruses;Duplodnaviria;Heunggongvirae;Uroviricota;Caudoviricetes;Caudovirales;Siphoviridae;	1	1	89	90	0	0.011236	0	0.685393	Tumor <=> Peritumor	0.342697	0.00561798	Inf	Inf	1	Viruses;Duplodnaviria;Heunggongvirae;Uroviricota;Caudoviricetes;Caudovirales;Siphoviridae;	0	0	0	0	0	0	0	0	0	0	0	0	0	0	0	0	0	0	0
Viruses;Duplodnaviria;Heunggongvirae;Uroviricota;Caudoviricetes;Caudovirales;Siphoviridae;Guernseyvirinae;Kagunavirus;unclassified Kagunavirus;Escherichia phage vB_EcoS_XY2;	1	1	87	88	0	0.0114943	0	0.574713	Tumor <=> Peritumor	0.287356	0.00574713	Inf	Inf	1	Viruses;Duplodnaviria;Heunggongvirae;Uroviricota;Caudoviricetes;Caudovirales;Siphoviridae;Guernseyvirinae;Kagunavirus;unclassified Kagunavirus;Escherichia phage vB_EcoS_XY2;	1	1	89	90	0	0.011236	0	0.561798	Tumor <=> Peritumor	0.280899	0.00561798	Inf	Inf	1	Viruses;Duplodnaviria;Heunggongvirae;Uroviricota;Caudoviricetes;Caudovirales;Siphoviridae;Guernseyvirinae;Kagunavirus;unclassified Kagunavirus;Escherichia phage vB_EcoS_XY2;	0	0	0	0	0	0	0	0	0	0	0	0	0	0	0	0	0	0	0
Viruses;Duplodnaviria;Heunggongvirae;Uroviricota;Caudoviricetes;Caudovirales;Siphoviridae;Lokivirus;unclassified Lokivirus;Escherichia phage Halfdan;	1	1	87.4943	87.5057	0.0114943	0.0114943	1.27586	2.74713	Tumor <=> Peritumor	2.01149	0.0114943	2.15315	1.10645	1	Viruses;Duplodnaviria;Heunggongvirae;Uroviricota;Caudoviricetes;Caudovirales;Siphoviridae;Lokivirus;unclassified Lokivirus;Escherichia phage Halfdan;	1	1	89.4944	89.5056	0.011236	0.011236	1.24719	2.68539	Tumor <=> Peritumor	1.96629	0.011236	2.15315	1.10645	1	Viruses;Duplodnaviria;Heunggongvirae;Uroviricota;Caudoviricetes;Caudovirales;Siphoviridae;Lokivirus;unclassified Lokivirus;Escherichia phage Halfdan;	0	0	0	0	0	0	0	0	0	0	0	0	0	0	0	0	0	0	0
Viruses;Duplodnaviria;Heunggongvirae;Uroviricota;Caudoviricetes;Caudovirales;Siphoviridae;Septimatrevirus;	1	1	87.4943	87.5057	0.0114943	0.0114943	1.8046	3.66667	Tumor <=> Peritumor	2.73563	0.0114943	2.03185	1.02279	1	Viruses;Duplodnaviria;Heunggongvirae;Uroviricota;Caudoviricetes;Caudovirales;Siphoviridae;Septimatrevirus;	1	1	89.4944	89.5056	0.011236	0.011236	1.76404	3.58427	Tumor <=> Peritumor	2.67416	0.011236	2.03185	1.02279	1	Viruses;Duplodnaviria;Heunggongvirae;Uroviricota;Caudoviricetes;Caudovirales;Siphoviridae;Septimatrevirus;	0	0	0	0	0	0	0	0	0	0	0	0	0	0	0	0	0	0	0
Viruses;Duplodnaviria;Heunggongvirae;Uroviricota;Caudoviricetes;Caudovirales;Siphoviridae;Septimatrevirus;Burkholderia virus KL1;Burkholderia phage vB_BceS_KL1;	1	1	87.4943	87.5057	0.0114943	0.0114943	0.965517	2.03448	Tumor <=> Peritumor	1.5	0.0114943	2.10714	1.07529	1	Viruses;Duplodnaviria;Heunggongvirae;Uroviricota;Caudoviricetes;Caudovirales;Siphoviridae;Septimatrevirus;Burkholderia virus KL1;Burkholderia phage vB_BceS_KL1;	1	1	89.4944	89.5056	0.011236	0.011236	0.94382	1.98876	Tumor <=> Peritumor	1.46629	0.011236	2.10714	1.07529	1	Viruses;Duplodnaviria;Heunggongvirae;Uroviricota;Caudoviricetes;Caudovirales;Siphoviridae;Septimatrevirus;Burkholderia virus KL1;Burkholderia phage vB_BceS_KL1;	0	0	0	0	0	0	0	0	0	0	0	0	0	0	0	0	0	0	0
Viruses;Duplodnaviria;Heunggongvirae;Uroviricota;Caudoviricetes;Caudovirales;Siphoviridae;Septimatrevirus;unclassified Septimatrevirus;	1	1	87.4943	87.5057	0.0114943	0.0114943	1.37931	2.94253	Tumor <=> Peritumor	2.16092	0.0114943	2.13333	1.09311	1	Viruses;Duplodnaviria;Heunggongvirae;Uroviricota;Caudoviricetes;Caudovirales;Siphoviridae;Septimatrevirus;unclassified Septimatrevirus;	1	1	89.4944	89.5056	0.011236	0.011236	1.34831	2.8764	Tumor <=> Peritumor	2.11236	0.011236	2.13333	1.09311	1	Viruses;Duplodnaviria;Heunggongvirae;Uroviricota;Caudoviricetes;Caudovirales;Siphoviridae;Septimatrevirus;unclassified Septimatrevirus;	0	0	0	0	0	0	0	0	0	0	0	0	0	0	0	0	0	0	0
Viruses;Duplodnaviria;Heunggongvirae;Uroviricota;Caudoviricetes;Caudovirales;Siphoviridae;Septimatrevirus;unclassified Septimatrevirus;Pseudomonas phage KP1;	1	1	87.4943	87.5057	0.0114943	0.0114943	1.55172	2.67816	Tumor <=> Peritumor	2.11494	0.0114943	1.72593	0.787371	1	Viruses;Duplodnaviria;Heunggongvirae;Uroviricota;Caudoviricetes;Caudovirales;Siphoviridae;Septimatrevirus;unclassified Septimatrevirus;Pseudomonas phage KP1;	1	1	89.4944	89.5056	0.011236	0.011236	1.51685	2.61798	Tumor <=> Peritumor	2.06742	0.011236	1.72593	0.787371	1	Viruses;Duplodnaviria;Heunggongvirae;Uroviricota;Caudoviricetes;Caudovirales;Siphoviridae;Septimatrevirus;unclassified Septimatrevirus;Pseudomonas phage KP1;	0	0	0	0	0	0	0	0	0	0	0	0	0	0	0	0	0	0	0
Viruses;Duplodnaviria;Heunggongvirae;Uroviricota;Caudoviricetes;Caudovirales;Siphoviridae;Septimatrevirus;unclassified Septimatrevirus;Xanthomonas phage Samson;	1	1	87	88	0	0.0114943	0	0.655172	Tumor <=> Peritumor	0.327586	0.00574713	Inf	Inf	1	Viruses;Duplodnaviria;Heunggongvirae;Uroviricota;Caudoviricetes;Caudovirales;Siphoviridae;Septimatrevirus;unclassified Septimatrevirus;Xanthomonas phage Samson;	1	1	89	90	0	0.011236	0	0.640449	Tumor <=> Peritumor	0.320225	0.00561798	Inf	Inf	1	Viruses;Duplodnaviria;Heunggongvirae;Uroviricota;Caudoviricetes;Caudovirales;Siphoviridae;Septimatrevirus;unclassified Septimatrevirus;Xanthomonas phage Samson;	0	0	0	0	0	0	0	0	0	0	0	0	0	0	0	0	0	0	0
Viruses;Duplodnaviria;Heunggongvirae;Uroviricota;Caudoviricetes;Caudovirales;Siphoviridae;Titanvirus;	1	1	87.4943	87.5057	0.0114943	0.0114943	1.4023	3.2069	Tumor <=> Peritumor	2.3046	0.0114943	2.28689	1.19338	1	Viruses;Duplodnaviria;Heunggongvirae;Uroviricota;Caudoviricetes;Caudovirales;Siphoviridae;Titanvirus;	1	1	89.4944	89.5056	0.011236	0.011236	1.37079	3.13483	Tumor <=> Peritumor	2.25281	0.011236	2.28689	1.19338	1	Viruses;Duplodnaviria;Heunggongvirae;Uroviricota;Caudoviricetes;Caudovirales;Siphoviridae;Titanvirus;	0	0	0	0	0	0	0	0	0	0	0	0	0	0	0	0	0	0	0
Viruses;Duplodnaviria;Heunggongvirae;Uroviricota;Caudoviricetes;Caudovirales;Siphoviridae;unclassified Siphoviridae;	0.583882	0.999207	87.477	87.523	0.0229885	0.0229885	1.42529	2.47126	Tumor <= Peritumor	1.94828	0.0229885	1.73387	0.793997	1	Viruses;Duplodnaviria;Heunggongvirae;Uroviricota;Caudoviricetes;Caudovirales;Siphoviridae;unclassified Siphoviridae;	0.583882	0.999243	89.4775	89.5225	0.0224719	0.0224719	1.39326	2.41573	Tumor <= Peritumor	1.90449	0.0224719	1.73387	0.793997	1	Viruses;Duplodnaviria;Heunggongvirae;Uroviricota;Caudoviricetes;Caudovirales;Siphoviridae;unclassified Siphoviridae;	0	0	0	0	0	0	0	0	0	0	0	0	0	67	0	0	0	0	0
Viruses;Duplodnaviria;Heunggongvirae;Uroviricota;Caudoviricetes;Caudovirales;Siphoviridae;unclassified Siphoviridae;Fusobacterium phage Fnu1;	0.371093	1	86.9885	88.0115	0.0114943	0.0229885	0.655172	3.31034	Tumor <= Peritumor	1.98276	0.0172414	5.05263	2.33703	0.717233	Viruses;Duplodnaviria;Heunggongvirae;Uroviricota;Caudoviricetes;Caudovirales;Siphoviridae;unclassified Siphoviridae;Fusobacterium phage Fnu1;	0.422678	0.999748	88.9888	90.0112	0.011236	0.0224719	0.640449	3.23596	Tumor <= Peritumor	1.9382	0.0168539	5.05263	2.33703	0.792855	Viruses;Duplodnaviria;Heunggongvirae;Uroviricota;Caudoviricetes;Caudovirales;Siphoviridae;unclassified Siphoviridae;Fusobacterium phage Fnu1;	0	0	0	0	0	0	0	0	0	0	0	0	0	0	0	0	0	0	0
Viruses;Duplodnaviria;Heunggongvirae;Uroviricota;Caudoviricetes;Caudovirales;Siphoviridae;unclassified Siphoviridae;Lactobacillus phage LL-H;	1	1	87	88	0	0.0114943	0	0.988506	Tumor <=> Peritumor	0.494253	0.00574713	Inf	Inf	1	Viruses;Duplodnaviria;Heunggongvirae;Uroviricota;Caudoviricetes;Caudovirales;Siphoviridae;unclassified Siphoviridae;Lactobacillus phage LL-H;	1	1	89	90	0	0.011236	0	0.966292	Tumor <=> Peritumor	0.483146	0.00561798	Inf	Inf	1	Viruses;Duplodnaviria;Heunggongvirae;Uroviricota;Caudoviricetes;Caudovirales;Siphoviridae;unclassified Siphoviridae;Lactobacillus phage LL-H;	0	0	0	0	0	0	0	0	0	0	0	0	0	0	0	0	0	0	0
Viruses;Duplodnaviria;Heunggongvirae;Uroviricota;Caudoviricetes;Caudovirales;Siphoviridae;unclassified Siphoviridae;Paracoccus phage vB_PmaS-R3;	1	1	87.4943	87.5057	0.0114943	0.0114943	1.10345	2.2069	Tumor <=> Peritumor	1.65517	0.0114943	2	1	1	Viruses;Duplodnaviria;Heunggongvirae;Uroviricota;Caudoviricetes;Caudovirales;Siphoviridae;unclassified Siphoviridae;Paracoccus phage vB_PmaS-R3;	1	1	89.4944	89.5056	0.011236	0.011236	1.07865	2.1573	Tumor <=> Peritumor	1.61798	0.011236	2	1	1	Viruses;Duplodnaviria;Heunggongvirae;Uroviricota;Caudoviricetes;Caudovirales;Siphoviridae;unclassified Siphoviridae;Paracoccus phage vB_PmaS-R3;	0	0	0	0	0	0	0	0	0	0	0	0	0	0	0	0	0	0	0
Viruses;Duplodnaviria;Heunggongvirae;Uroviricota;Caudoviricetes;Caudovirales;Siphoviridae;unclassified Siphoviridae;Siphoviridae sp.;	1	0.999736	87.4943	87.5057	0.0114943	0.0114943	0.712644	0.91954	Tumor <=> Peritumor	0.816092	0.0114943	1.29032	0.367732	1	Viruses;Duplodnaviria;Heunggongvirae;Uroviricota;Caudoviricetes;Caudovirales;Siphoviridae;unclassified Siphoviridae;Siphoviridae sp.;	1	0.999748	89.4944	89.5056	0.011236	0.011236	0.696629	0.898876	Tumor <=> Peritumor	0.797753	0.011236	1.29032	0.367732	1	Viruses;Duplodnaviria;Heunggongvirae;Uroviricota;Caudoviricetes;Caudovirales;Siphoviridae;unclassified Siphoviridae;Siphoviridae sp.;	0	0	0	0	0	0	0	0	0	0	0	0	0	62	0	0	0	0	0
Viruses;Duplodnaviria;Heunggongvirae;Uroviricota;Caudoviricetes;Caudovirales;Siphoviridae;unclassified Siphoviridae;Streptococcus phage Dp-1;	1	0.999736	87.4885	87.5115	0.0229885	0.0229885	2.78161	4.73563	Tumor <=> Peritumor	3.75862	0.0229885	1.70248	0.767637	1	Viruses;Duplodnaviria;Heunggongvirae;Uroviricota;Caudoviricetes;Caudovirales;Siphoviridae;unclassified Siphoviridae;Streptococcus phage Dp-1;	0.789268	0.999495	89.4888	89.5112	0.0224719	0.0224719	2.7191	4.62921	Tumor <= Peritumor	3.67416	0.0224719	1.70248	0.767637	1	Viruses;Duplodnaviria;Heunggongvirae;Uroviricota;Caudoviricetes;Caudovirales;Siphoviridae;unclassified Siphoviridae;Streptococcus phage Dp-1;	0	0	0	0	0	0	0	0	0	0	0	0	0	0	0	0	0	0	0
Viruses;Duplodnaviria;Heunggongvirae;Uroviricota;Caudoviricetes;Caudovirales;Siphoviridae;unclassified Siphoviridae;Streptococcus phage Javan311;	1	0.999736	88	87	0.0114943	0	0.781609	0	Peritumor <=> Tumor	0.390805	0.00574713	0	#NAME?	1	Viruses;Duplodnaviria;Heunggongvirae;Uroviricota;Caudoviricetes;Caudovirales;Siphoviridae;unclassified Siphoviridae;Streptococcus phage Javan311;	1	0.999748	90	89	0.011236	0	0.764045	0	Peritumor <=> Tumor	0.382022	0.00561798	0	#NAME?	1	Viruses;Duplodnaviria;Heunggongvirae;Uroviricota;Caudoviricetes;Caudovirales;Siphoviridae;unclassified Siphoviridae;Streptococcus phage Javan311;	0	0	0	0	0	0	0	0	0	0	0	0	0	0	0	0	0	0	0
Viruses;Duplodnaviria;Heunggongvirae;Uroviricota;Caudoviricetes;Caudovirales;Siphoviridae;unclassified Siphoviridae;Streptococcus phage Javan318;	1	0.999736	87	88	0.0114943	0.0229885	1.55172	3.4023	Tumor <=> Peritumor	2.47701	0.0172414	2.19259	1.13264	1	Viruses;Duplodnaviria;Heunggongvirae;Uroviricota;Caudoviricetes;Caudovirales;Siphoviridae;unclassified Siphoviridae;Streptococcus phage Javan318;	1	0.999748	89	90	0.011236	0.0224719	1.51685	3.32584	Tumor <=> Peritumor	2.42135	0.0168539	2.19259	1.13264	1	Viruses;Duplodnaviria;Heunggongvirae;Uroviricota;Caudoviricetes;Caudovirales;Siphoviridae;unclassified Siphoviridae;Streptococcus phage Javan318;	0	0	0	0	0	0	0	0	0	0	0	0	0	135	0	0	0	0	0
Viruses;Duplodnaviria;Heunggongvirae;Uroviricota;Caudoviricetes;Caudovirales;Siphoviridae;unclassified Siphoviridae;Streptococcus phage Javan340;	1	1	87.4943	87.5057	0.0114943	0.0114943	0.758621	1.91954	Tumor <=> Peritumor	1.33908	0.0114943	2.5303	1.33931	1	Viruses;Duplodnaviria;Heunggongvirae;Uroviricota;Caudoviricetes;Caudovirales;Siphoviridae;unclassified Siphoviridae;Streptococcus phage Javan340;	1	0.999748	89.4944	89.5056	0.011236	0.011236	0.741573	1.8764	Tumor <=> Peritumor	1.30899	0.011236	2.5303	1.33931	1	Viruses;Duplodnaviria;Heunggongvirae;Uroviricota;Caudoviricetes;Caudovirales;Siphoviridae;unclassified Siphoviridae;Streptococcus phage Javan340;	0	0	0	0	0	0	0	0	0	0	0	0	0	0	0	0	0	0	0
Viruses;Duplodnaviria;Heunggongvirae;Uroviricota;Caudoviricetes;Caudovirales;Siphoviridae;unclassified Siphoviridae;Streptococcus phage SM1;	1	0.999736	88	87	0.0114943	0	1.2069	0	Peritumor <=> Tumor	0.603448	0.00574713	0	#NAME?	1	Viruses;Duplodnaviria;Heunggongvirae;Uroviricota;Caudoviricetes;Caudovirales;Siphoviridae;unclassified Siphoviridae;Streptococcus phage SM1;	1	0.999748	90	89	0.011236	0	1.17978	0	Peritumor <=> Tumor	0.589888	0.00561798	0	#NAME?	1	Viruses;Duplodnaviria;Heunggongvirae;Uroviricota;Caudoviricetes;Caudovirales;Siphoviridae;unclassified Siphoviridae;Streptococcus phage SM1;	0	0	0	0	0	0	0	0	0	0	0	0	0	105	0	0	0	0	0
Viruses;Duplodnaviria;Heunggongvirae;Uroviricota;Caudoviricetes;Caudovirales;Siphoviridae;unclassified Siphoviridae;Streptococcus virus MS1;	0.932647	0.996565	86.6207	88.3793	0.0574713	0.0804598	26.8736	86.7356	Tumor <= Peritumor	56.8046	0.0689655	3.22754	1.69044	1	Viruses;Duplodnaviria;Heunggongvirae;Uroviricota;Caudoviricetes;Caudovirales;Siphoviridae;unclassified Siphoviridae;Streptococcus virus MS1;	0.838464	0.993688	88.618	90.382	0.0561798	0.0786517	26.2697	84.7865	Tumor <= Peritumor	55.5281	0.0674157	3.22754	1.69044	1	Viruses;Duplodnaviria;Heunggongvirae;Uroviricota;Caudoviricetes;Caudovirales;Siphoviridae;unclassified Siphoviridae;Streptococcus virus MS1;	0	0	0	0	0	0	0	0	0	0	0	0	0	0	0	0	0	0	0
Viruses;Duplodnaviria;Heunggongvirae;Uroviricota;Caudoviricetes;Caudovirales;Siphoviridae;unclassified Siphoviridae;Xanthomonas phage Suba;	1	1	87.4943	87.5057	0.0114943	0.0114943	1.86207	3.51724	Tumor <=> Peritumor	2.68966	0.0114943	1.88889	0.917538	1	Viruses;Duplodnaviria;Heunggongvirae;Uroviricota;Caudoviricetes;Caudovirales;Siphoviridae;unclassified Siphoviridae;Xanthomonas phage Suba;	1	1	89.4944	89.5056	0.011236	0.011236	1.82022	3.4382	Tumor <=> Peritumor	2.62921	0.011236	1.88889	0.917538	1	Viruses;Duplodnaviria;Heunggongvirae;Uroviricota;Caudoviricetes;Caudovirales;Siphoviridae;unclassified Siphoviridae;Xanthomonas phage Suba;	0	0	0	0	0	0	0	0	0	0	0	0	0	0	0	0	0	0	0
Viruses;Duplodnaviria;Heunggongvirae;Uroviricota;Caudoviricetes;Caudovirales;environmental samples;uncultured Caudovirales phage;	1	0.999736	87.5057	87.4943	0.0114943	0.0114943	5.36782	1.25287	Peritumor <=> Tumor	3.31034	0.0114943	0.233405	-2.09909	1	Viruses;Duplodnaviria;Heunggongvirae;Uroviricota;Caudoviricetes;Caudovirales;environmental samples;uncultured Caudovirales phage;	1	0.999495	89.5056	89.4944	0.011236	0.011236	5.24719	1.22472	Peritumor <=> Tumor	3.23596	0.011236	0.233405	-2.09909	1	Viruses;Duplodnaviria;Heunggongvirae;Uroviricota;Caudoviricetes;Caudovirales;environmental samples;uncultured Caudovirales phage;	0	0	0	0	0	0	0	0	0	0	0	0	0	0	0	0	0	0	0
Viruses;Monodnaviria;Loebvirae;Hofneiviricota;Faserviricetes;Tubulavirales;Inoviridae;unclassified Inoviridae;Inoviridae sp.;	1	1	87	88	0	0.0114943	0	2.17241	Tumor <=> Peritumor	1.08621	0.00574713	Inf	Inf	1	Viruses;Monodnaviria;Loebvirae;Hofneiviricota;Faserviricetes;Tubulavirales;Inoviridae;unclassified Inoviridae;Inoviridae sp.;	1	1	89	90	0	0.011236	0	2.1236	Tumor <=> Peritumor	1.0618	0.00561798	Inf	Inf	1	Viruses;Monodnaviria;Loebvirae;Hofneiviricota;Faserviricetes;Tubulavirales;Inoviridae;unclassified Inoviridae;Inoviridae sp.;	0	0	0	0	0	0	0	0	0	0	0	0	0	0	0	0	0	0	0
Viruses;Riboviria;Orthornavirae;Kitrinoviricota;Flasuviricetes;Amarillovirales;Flaviviridae;Pestivirus;Pestivirus A;Bovine viral diarrhea virus 1;	2.44013e-11	0.532303	116.782	58.2184	0.678161	0.0114943	63.3678	0.712644	Peritumor < Tumor	32.0402	0.344828	0.0112461	-6.47443	1.84251e-10	Viruses;Riboviria;Orthornavirae;Kitrinoviricota;Flasuviricetes;Amarillovirales;Flaviviridae;Pestivirus;Pestivirus A;Bovine viral diarrhea virus 1;	1.13262e-11	0.522535	119.787	59.2135	0.685393	0.011236	64.3371	0.696629	Peritumor < Tumor	32.5169	0.348315	0.0108278	-6.52912	8.55226e-11	Viruses;Riboviria;Orthornavirae;Kitrinoviricota;Flasuviricetes;Amarillovirales;Flaviviridae;Pestivirus;Pestivirus A;Bovine viral diarrhea virus 1;	0	104	0	124	87	80	0	93	95	0	0	74	83	110	116	75	0	88	93
Viruses;Riboviria;Pararnavirae;Artverviricota;Revtraviricetes;Ortervirales;Retroviridae;	3.19592e-11	0.505879	114.402	60.5977	0.678161	0.137931	75.4253	8.90805	Peritumor < Tumor	42.1667	0.408046	0.118104	-3.08187	2.27806e-10	Viruses;Riboviria;Pararnavirae;Artverviricota;Revtraviricetes;Ortervirales;Retroviridae;	1.01068e-11	0.480369	117.449	61.5506	0.685393	0.134831	76.4944	8.70787	Peritumor < Tumor	42.6011	0.410112	0.113837	-3.13496	7.76305e-11	Viruses;Riboviria;Pararnavirae;Artverviricota;Revtraviricetes;Ortervirales;Retroviridae;	0	120	0	225	96	72	0	95	97	0	0	73	89	112	134	80	0	90	119
Viruses;Riboviria;Pararnavirae;Artverviricota;Revtraviricetes;Ortervirales;Retroviridae;Orthoretrovirinae;Alpharetrovirus;	7.71868e-10	0.663099	112.201	62.7989	0.574713	0.0114943	38.6092	0.62069	Peritumor < Tumor	19.6149	0.293103	0.0160762	-5.95893	3.9704e-09	Viruses;Riboviria;Pararnavirae;Artverviricota;Revtraviricetes;Ortervirales;Retroviridae;Orthoretrovirinae;Alpharetrovirus;	3.57414e-10	0.652064	115.208	63.7921	0.58427	0.011236	39.3708	0.606742	Peritumor < Tumor	19.9888	0.297753	0.015411	-6.0199	1.9149e-09	Viruses;Riboviria;Pararnavirae;Artverviricota;Revtraviricetes;Ortervirales;Retroviridae;Orthoretrovirinae;Alpharetrovirus;	0	77	0	83	57	61	0	0	72	0	0	0	62	65	83	73	0	59	0
Viruses;Riboviria;Pararnavirae;Artverviricota;Revtraviricetes;Ortervirales;Retroviridae;Orthoretrovirinae;Alpharetrovirus;Avian leukosis virus;	0.0360317	0.994451	90.5	84.5	0.0689655	0	7.37931	0	Peritumor < Tumor	3.68966	0.0344828	0	#NAME?	0.115483	Viruses;Riboviria;Pararnavirae;Artverviricota;Revtraviricetes;Ortervirales;Retroviridae;Orthoretrovirinae;Alpharetrovirus;Avian leukosis virus;	0.0360317	0.994698	92.5	86.5	0.0674157	0	7.21348	0	Peritumor < Tumor	3.60674	0.0337079	0	#NAME?	0.120241	Viruses;Riboviria;Pararnavirae;Artverviricota;Revtraviricetes;Ortervirales;Retroviridae;Orthoretrovirinae;Alpharetrovirus;Avian leukosis virus;	0	0	0	0	0	0	0	0	0	0	0	0	0	0	72	0	0	0	107
Viruses;Riboviria;Pararnavirae;Artverviricota;Revtraviricetes;Ortervirales;Retroviridae;Orthoretrovirinae;Alpharetrovirus;Avian leukosis virus;Avian erythroblastosis virus;	0.371093	0.999207	88.5	86.5	0.0229885	0	1.68966	0	Peritumor <= Tumor	0.844828	0.0114943	0	#NAME?	0.717233	Viruses;Riboviria;Pararnavirae;Artverviricota;Revtraviricetes;Ortervirales;Retroviridae;Orthoretrovirinae;Alpharetrovirus;Avian leukosis virus;Avian erythroblastosis virus;	0.371093	0.999243	90.5	88.5	0.0224719	0	1.65169	0	Peritumor <= Tumor	0.825843	0.011236	0	#NAME?	0.758358	Viruses;Riboviria;Pararnavirae;Artverviricota;Revtraviricetes;Ortervirales;Retroviridae;Orthoretrovirinae;Alpharetrovirus;Avian leukosis virus;Avian erythroblastosis virus;	0	0	0	0	0	0	0	0	0	0	0	0	0	0	0	0	0	0	0
Viruses;Riboviria;Pararnavirae;Artverviricota;Revtraviricetes;Ortervirales;Retroviridae;Orthoretrovirinae;Alpharetrovirus;Y73 sarcoma virus;	0.0590582	0.996036	90	85	0.0574713	0	3.54023	0	Peritumor <= Tumor	1.77011	0.0287356	0	#NAME?	0.180828	Viruses;Riboviria;Pararnavirae;Artverviricota;Revtraviricetes;Ortervirales;Retroviridae;Orthoretrovirinae;Alpharetrovirus;Y73 sarcoma virus;	0.0360317	0.994698	92.5	86.5	0.0674157	0	4.06742	0	Peritumor < Tumor	2.03371	0.0337079	0	#NAME?	0.120241	Viruses;Riboviria;Pararnavirae;Artverviricota;Revtraviricetes;Ortervirales;Retroviridae;Orthoretrovirinae;Alpharetrovirus;Y73 sarcoma virus;	0	0	0	55	0	0	0	0	0	0	0	0	0	0	0	0	0	0	0
Viruses;Riboviria;Pararnavirae;Artverviricota;Revtraviricetes;Ortervirales;Retroviridae;Orthoretrovirinae;Alpharetrovirus;unclassified Alpharetrovirus;Avian sarcoma virus;Avian sarcoma virus 16;	1.77562e-06	0.87713	102.5	72.5	0.344828	0	21.0115	0	Peritumor < Tumor	10.5057	0.172414	0	#NAME?	7.79349e-06	Viruses;Riboviria;Pararnavirae;Artverviricota;Revtraviricetes;Ortervirales;Retroviridae;Orthoretrovirinae;Alpharetrovirus;unclassified Alpharetrovirus;Avian sarcoma virus;Avian sarcoma virus 16;	8.13373e-07	0.866683	105.5	73.5	0.359551	0	21.8539	0	Peritumor < Tumor	10.927	0.179775	0	#NAME?	3.62358e-06	Viruses;Riboviria;Pararnavirae;Artverviricota;Revtraviricetes;Ortervirales;Retroviridae;Orthoretrovirinae;Alpharetrovirus;unclassified Alpharetrovirus;Avian sarcoma virus;Avian sarcoma virus 16;	0	60	0	78	0	0	0	0	50	0	0	0	0	59	63	51	0	0	51
Viruses;Riboviria;Pararnavirae;Artverviricota;Revtraviricetes;Ortervirales;Retroviridae;Orthoretrovirinae;Gammaretrovirus;	7.67734e-11	0.57828	115.241	59.7586	0.643678	0.0114943	54.7816	0.735632	Peritumor < Tumor	27.7586	0.327586	0.0134285	-6.21856	4.60076e-10	Viruses;Riboviria;Pararnavirae;Artverviricota;Revtraviricetes;Ortervirales;Retroviridae;Orthoretrovirinae;Gammaretrovirus;	3.56543e-11	0.567984	118.247	60.7528	0.651685	0.011236	55.6517	0.719101	Peritumor < Tumor	28.1854	0.331461	0.0129215	-6.27409	2.20899e-10	Viruses;Riboviria;Pararnavirae;Artverviricota;Revtraviricetes;Ortervirales;Retroviridae;Orthoretrovirinae;Gammaretrovirus;	0	86	0	124	91	67	0	71	75	0	0	75	62	78	99	63	0	82	68
Viruses;Riboviria;Pararnavirae;Artverviricota;Revtraviricetes;Ortervirales;Retroviridae;Orthoretrovirinae;Gammaretrovirus;Feline leukemia virus;	1.27557e-05	0.914123	100	75	0.287356	0	19.8736	0	Peritumor < Tumor	9.93678	0.143678	0	#NAME?	5.3864e-05	Viruses;Riboviria;Pararnavirae;Artverviricota;Revtraviricetes;Ortervirales;Retroviridae;Orthoretrovirinae;Gammaretrovirus;Feline leukemia virus;	5.81161e-06	0.904558	103	76	0.303371	0	20.7753	0	Peritumor < Tumor	10.3876	0.151685	0	#NAME?	2.47758e-05	Viruses;Riboviria;Pararnavirae;Artverviricota;Revtraviricetes;Ortervirales;Retroviridae;Orthoretrovirinae;Gammaretrovirus;Feline leukemia virus;	0	0	0	64	0	0	0	0	51	0	0	0	0	50	52	0	0	0	0
Viruses;Riboviria;Pararnavirae;Artverviricota;Revtraviricetes;Ortervirales;Retroviridae;Orthoretrovirinae;Gammaretrovirus;Feline leukemia virus;Feline sarcoma virus;	0.0360317	0.994451	90.5	84.5	0.0689655	0	4.09195	0	Peritumor < Tumor	2.04598	0.0344828	0	#NAME?	0.115483	Viruses;Riboviria;Pararnavirae;Artverviricota;Revtraviricetes;Ortervirales;Retroviridae;Orthoretrovirinae;Gammaretrovirus;Feline leukemia virus;Feline sarcoma virus;	0.0360317	0.994698	92.5	86.5	0.0674157	0	4	0	Peritumor < Tumor	2	0.0337079	0	#NAME?	0.120241	Viruses;Riboviria;Pararnavirae;Artverviricota;Revtraviricetes;Ortervirales;Retroviridae;Orthoretrovirinae;Gammaretrovirus;Feline leukemia virus;Feline sarcoma virus;	0	0	0	61	0	0	0	0	0	0	0	0	0	0	0	0	0	0	0
Viruses;Riboviria;Pararnavirae;Artverviricota;Revtraviricetes;Ortervirales;Retroviridae;Orthoretrovirinae;Gammaretrovirus;Murine leukemia virus;	0.00105101	0.972255	94.5	80.5	0.16092	0	9.33333	0	Peritumor < Tumor	4.66667	0.0804598	0	#NAME?	0.00401908	Viruses;Riboviria;Pararnavirae;Artverviricota;Revtraviricetes;Ortervirales;Retroviridae;Orthoretrovirinae;Gammaretrovirus;Murine leukemia virus;	0.000699846	0.969701	97	82	0.168539	0	9.80899	0	Peritumor < Tumor	4.90449	0.0842697	0	#NAME?	0.00269941	Viruses;Riboviria;Pararnavirae;Artverviricota;Revtraviricetes;Ortervirales;Retroviridae;Orthoretrovirinae;Gammaretrovirus;Murine leukemia virus;	0	55	0	57	0	0	0	0	50	0	0	0	0	50	0	0	0	0	0
Viruses;Riboviria;Pararnavirae;Artverviricota;Revtraviricetes;Ortervirales;Retroviridae;Orthoretrovirinae;Gammaretrovirus;Porcine type-C oncovirus;Porcine endogenous retrovirus;	1.00555e-11	0.0692298	112.73	62.2701	1	0.988506	1701.26	721.851	Peritumor < Tumor	1211.56	0.994253	0.424302	-1.23684	8.74338e-11	Viruses;Riboviria;Pararnavirae;Artverviricota;Revtraviricetes;Ortervirales;Retroviridae;Orthoretrovirinae;Gammaretrovirus;Porcine type-C oncovirus;Porcine endogenous retrovirus;	6.82954e-12	0.0708244	115.646	63.3539	1	0.988764	1715.85	721.18	Peritumor < Tumor	1218.52	0.994382	0.420304	-1.2505	5.79535e-11	Viruses;Riboviria;Pararnavirae;Artverviricota;Revtraviricetes;Ortervirales;Retroviridae;Orthoretrovirinae;Gammaretrovirus;Porcine type-C oncovirus;Porcine endogenous retrovirus;	890	2944	420	4938	1761	1512	464	1662	2113	513	1150	1519	1906	2438	2418	1781	607	1938	2611
Viruses;Riboviria;Pararnavirae;Artverviricota;Revtraviricetes;Ortervirales;Retroviridae;unclassified Retroviridae;Human endogenous retroviruses;	9.92028e-13	0.0488836	114.695	60.3046	1	0.988506	664.448	245.678	Peritumor < Tumor	455.063	0.994253	0.369748	-1.43539	4.78255e-11	Viruses;Riboviria;Pararnavirae;Artverviricota;Revtraviricetes;Ortervirales;Retroviridae;unclassified Retroviridae;Human endogenous retroviruses;	5.3906e-13	0.0489837	117.601	61.3989	1	0.988764	670.247	246.292	Peritumor < Tumor	458.27	0.994382	0.367465	-1.44432	2.54697e-11	Viruses;Riboviria;Pararnavirae;Artverviricota;Revtraviricetes;Ortervirales;Retroviridae;unclassified Retroviridae;Human endogenous retroviruses;	330	991	176	1284	805	686	211	760	970	171	357	681	653	1063	1064	681	235	778	860
Viruses;Riboviria;Pararnavirae;Artverviricota;Revtraviricetes;Ortervirales;Retroviridae;unclassified Retroviridae;Human endogenous retroviruses;Human endogenous retrovirus H;HERV-H/env60;	6.7489e-12	0.0656626	113.184	61.8161	0.977011	0.965517	306.862	126.356	Peritumor < Tumor	216.609	0.971264	0.411769	-1.28009	6.91181e-11	Viruses;Riboviria;Pararnavirae;Artverviricota;Revtraviricetes;Ortervirales;Retroviridae;unclassified Retroviridae;Human endogenous retroviruses;Human endogenous retrovirus H;HERV-H/env60;	3.56992e-12	0.0651433	116.101	62.8989	0.977528	0.966292	309.876	126.315	Peritumor < Tumor	218.096	0.97191	0.407629	-1.29467	3.74211e-11	Viruses;Riboviria;Pararnavirae;Artverviricota;Revtraviricetes;Ortervirales;Retroviridae;unclassified Retroviridae;Human endogenous retroviruses;Human endogenous retrovirus H;HERV-H/env60;	137	507	68	831	339	274	95	304	393	78	213	260	333	427	433	310	127	328	397
Viruses;Riboviria;Pararnavirae;Artverviricota;Revtraviricetes;Ortervirales;Retroviridae;unclassified Retroviridae;Human endogenous retroviruses;Human endogenous retrovirus K;	1.64428e-12	0.0532435	114.034	60.9655	1	0.988506	2491.43	916.149	Peritumor < Tumor	1703.79	0.994253	0.367721	-1.44332	5.03225e-11	Viruses;Riboviria;Pararnavirae;Artverviricota;Revtraviricetes;Ortervirales;Retroviridae;unclassified Retroviridae;Human endogenous retroviruses;Human endogenous retrovirus K;	7.16938e-13	0.0513824	116.893	62.1067	1	0.988764	2516.18	917.764	Peritumor < Tumor	1716.97	0.994382	0.364745	-1.45504	2.54697e-11	Viruses;Riboviria;Pararnavirae;Artverviricota;Revtraviricetes;Ortervirales;Retroviridae;unclassified Retroviridae;Human endogenous retroviruses;Human endogenous retrovirus K;	1239	3704	628	5241	2995	2612	696	2708	3261	621	1325	2408	2468	3798	3939	2746	912	2853	3253
Viruses;Riboviria;Pararnavirae;Artverviricota;Revtraviricetes;Ortervirales;Retroviridae;unclassified Retroviridae;Human endogenous retroviruses;Human endogenous retrovirus W;	1.3529e-12	0.199102	114.034	60.9655	0.850575	0.643678	171.483	48.3793	Peritumor < Tumor	109.931	0.747126	0.282123	-1.8256	4.82174e-11	Viruses;Riboviria;Pararnavirae;Artverviricota;Revtraviricetes;Ortervirales;Retroviridae;unclassified Retroviridae;Human endogenous retroviruses;Human endogenous retrovirus W;	8.06531e-13	0.161596	116.865	62.1348	0.853933	0.651685	174.045	48.8876	Peritumor < Tumor	111.466	0.752809	0.280891	-1.83192	2.54697e-11	Viruses;Riboviria;Pararnavirae;Artverviricota;Revtraviricetes;Ortervirales;Retroviridae;unclassified Retroviridae;Human endogenous retroviruses;Human endogenous retrovirus W;	76	223	0	384	234	194	57	218	263	0	80	164	221	267	260	200	66	193	231
Viruses;Riboviria;Pararnavirae;Artverviricota;Revtraviricetes;Ortervirales;Retroviridae;unclassified Retroviridae;Human endogenous retroviruses;Human endogenous retrovirus W;Multiple sclerosis associated retrovirus element;	1.59484e-12	0.0529793	114.063	60.9368	1	0.988506	1006.24	354.46	Peritumor < Tumor	680.351	0.994253	0.352261	-1.50528	5.03225e-11	Viruses;Riboviria;Pararnavirae;Artverviricota;Revtraviricetes;Ortervirales;Retroviridae;unclassified Retroviridae;Human endogenous retroviruses;Human endogenous retrovirus W;Multiple sclerosis associated retrovirus element;	6.26447e-13	0.0502462	116.938	62.0618	1	0.988764	1018.67	354.921	Peritumor < Tumor	686.798	0.994382	0.348415	-1.52112	2.54697e-11	Viruses;Riboviria;Pararnavirae;Artverviricota;Revtraviricetes;Ortervirales;Retroviridae;unclassified Retroviridae;Human endogenous retroviruses;Human endogenous retrovirus W;Multiple sclerosis associated retrovirus element;	448	1466	254	2284	1328	1043	268	1198	1404	234	549	1021	1042	1507	1580	1206	329	1119	1289
Viruses;Riboviria;Pararnavirae;Artverviricota;Revtraviricetes;Ortervirales;Retroviridae;unclassified Retroviridae;Human endogenous retroviruses;Human endogenous retrovirus W;Multiple sclerosis associated retrovirus;	2.16133e-12	0.0556216	113.713	61.2874	1	0.988506	1753.28	617.943	Peritumor < Tumor	1185.61	0.994253	0.35245	-1.50451	5.11531e-11	Viruses;Riboviria;Pararnavirae;Artverviricota;Revtraviricetes;Ortervirales;Retroviridae;unclassified Retroviridae;Human endogenous retroviruses;Human endogenous retrovirus W;Multiple sclerosis associated retrovirus;	9.10221e-13	0.0534023	116.551	62.4494	1	0.988764	1777.15	619.067	Peritumor < Tumor	1198.11	0.994382	0.348349	-1.52139	2.61615e-11	Viruses;Riboviria;Pararnavirae;Artverviricota;Revtraviricetes;Ortervirales;Retroviridae;unclassified Retroviridae;Human endogenous retroviruses;Human endogenous retrovirus W;Multiple sclerosis associated retrovirus;	798	2628	462	4101	2337	1871	481	2053	2495	434	939	1777	1894	2638	2780	2043	630	2076	2220
Viruses;Riboviria;Pararnavirae;Artverviricota;Revtraviricetes;Ortervirales;Retroviridae;unclassified Retroviridae;Human endogenous retroviruses;Human endogenous retrovirus;	8.5355e-13	0.0667195	114.144	60.8563	1	0.988506	767.299	279.322	Peritumor < Tumor	523.31	0.994253	0.364033	-1.45786	4.78255e-11	Viruses;Riboviria;Pararnavirae;Artverviricota;Revtraviricetes;Ortervirales;Retroviridae;unclassified Retroviridae;Human endogenous retroviruses;Human endogenous retrovirus;	5.82414e-13	0.0682995	117.163	61.8371	1	0.988764	775.618	278.809	Peritumor < Tumor	527.213	0.994382	0.359467	-1.47607	2.54697e-11	Viruses;Riboviria;Pararnavirae;Artverviricota;Revtraviricetes;Ortervirales;Retroviridae;unclassified Retroviridae;Human endogenous retroviruses;Human endogenous retrovirus;	368	1148	197	1611	977	874	224	860	1094	209	423	752	762	1150	1241	861	285	884	1058
Viruses;Varidnaviria;Bamfordvirae;Nucleocytoviricota;Pokkesviricetes;Chitovirales;Poxviridae;Chordopoxvirinae;Parapoxvirus;Orf virus;	1	0.999472	87.5	87.5	0.0229885	0.0229885	5.12644	4.98851	Peritumor <=> Tumor	5.05747	0.0229885	0.973094	-0.0393487	1	Viruses;Varidnaviria;Bamfordvirae;Nucleocytoviricota;Pokkesviricetes;Chitovirales;Poxviridae;Chordopoxvirinae;Parapoxvirus;Orf virus;	1	0.999243	89.5	89.5	0.0224719	0.0224719	5.01124	4.8764	Peritumor <=> Tumor	4.94382	0.0224719	0.973094	-0.0393487	1	Viruses;Varidnaviria;Bamfordvirae;Nucleocytoviricota;Pokkesviricetes;Chitovirales;Poxviridae;Chordopoxvirinae;Parapoxvirus;Orf virus;	369	0	0	0	0	0	0	0	0	0	0	0	0	0	0	0	0	0	0
Viruses;Varidnaviria;Bamfordvirae;Nucleocytoviricota;Pokkesviricetes;Chitovirales;Poxviridae;Chordopoxvirinae;unclassified Chordopoxvirinae;BeAn 58058 virus;	4.64576e-13	0.0424098	115.592	59.408	1	0.988506	5566.72	1953.05	Peritumor < Tumor	3759.89	0.994253	0.350843	-1.5111	4.78255e-11	Viruses;Varidnaviria;Bamfordvirae;Nucleocytoviricota;Pokkesviricetes;Chitovirales;Poxviridae;Chordopoxvirinae;unclassified Chordopoxvirinae;BeAn 58058 virus;	2.64809e-13	0.0430501	118.478	60.5225	1	0.988764	5617.01	1955.47	Peritumor < Tumor	3786.24	0.994382	0.348134	-1.52229	2.54697e-11	Viruses;Varidnaviria;Bamfordvirae;Nucleocytoviricota;Pokkesviricetes;Chitovirales;Poxviridae;Chordopoxvirinae;unclassified Chordopoxvirinae;BeAn 58058 virus;	2716	8611	1526	11145	7152	6056	1678	6595	8483	1498	3070	5450	5800	8341	8966	6184	2165	6302	7079
Viruses;unclassified viruses;unclassified DNA viruses;unclassified dsDNA viruses;Prokaryotic dsDNA virus sp.;	1	1	87.4943	87.5057	0.0114943	0.0114943	1.97701	3.95402	Tumor <=> Peritumor	2.96552	0.0114943	2	1	1	Viruses;unclassified viruses;unclassified DNA viruses;unclassified dsDNA viruses;Prokaryotic dsDNA virus sp.;	1	1	89.4944	89.5056	0.011236	0.011236	1.93258	3.86517	Tumor <=> Peritumor	2.89888	0.011236	2	1	1	Viruses;unclassified viruses;unclassified DNA viruses;unclassified dsDNA viruses;Prokaryotic dsDNA virus sp.;	0	0	0	0	0	0	0	0	0	0	0	0	0	0	0	0	0	0	0
Viruses;unclassified viruses;unclassified bacterial viruses;Bacteriophage sp.;	1	0.999736	88	87	0.0114943	0	0.91954	0	Peritumor <=> Tumor	0.45977	0.00574713	0	#NAME?	1	Viruses;unclassified viruses;unclassified bacterial viruses;Bacteriophage sp.;	1	0.999748	90	89	0.011236	0	0.898876	0	Peritumor <=> Tumor	0.449438	0.00561798	0	#NAME?	1	Viruses;unclassified viruses;unclassified bacterial viruses;Bacteriophage sp.;	0	0	0	0	0	0	0	0	0	0	0	0	0	0	0	0	0	0	0
cannot be assigned to a (non-viral) genus	2.51718e-11	0.0775532	112.161	62.8391	1	0.988506	848014	384200	Peritumor < Tumor	616107	0.994253	0.453059	-1.14223	1.86901e-10	cannot be assigned to a (non-viral) genus	1.17381e-11	0.0756218	115.169	63.8315	1	0.988764	851911	382766	Peritumor < Tumor	617338	0.994382	0.449302	-1.15424	8.78876e-11	cannot be assigned to a (non-viral) genus	427720	1372867	214820	1684049	807355	753971	255002	803740	1008350	284551	599006	781009	1064469	1973752	1216173	796506	262130	1008589	1221867
cellular organisms;Archaea;Euryarchaeota;Diaforarchaea group;Thermoplasmata;Thermoplasmatales;Ferroplasmaceae;Acidiplasma;	9.18773e-13	0.048223	114.908	60.092	1	0.988506	3006.74	1054.37	Peritumor < Tumor	2030.55	0.994253	0.350669	-1.51182	4.78255e-11	cellular organisms;Archaea;Euryarchaeota;Diaforarchaea group;Thermoplasmata;Thermoplasmatales;Ferroplasmaceae;Acidiplasma;	4.17336e-13	0.0468375	117.854	61.1461	1	0.988764	3037.54	1054.58	Peritumor < Tumor	2046.06	0.994382	0.347184	-1.52623	2.54697e-11	cellular organisms;Archaea;Euryarchaeota;Diaforarchaea group;Thermoplasmata;Thermoplasmatales;Ferroplasmaceae;Acidiplasma;	1419	4656	825	5547	3972	3387	888	3731	4540	832	1511	2957	3168	4309	4983	3340	1144	3234	3779
cellular organisms;Archaea;Euryarchaeota;Methanomada group;Methanobacteria;Methanobacteriales;Methanobacteriaceae;Methanobrevibacter;	0.371093	0.999207	88.5	86.5	0.0229885	0	1.73563	0	Peritumor <= Tumor	0.867816	0.0114943	0	#NAME?	0.717233	cellular organisms;Archaea;Euryarchaeota;Methanomada group;Methanobacteria;Methanobacteriales;Methanobacteriaceae;Methanobrevibacter;	0.371093	0.999243	90.5	88.5	0.0224719	0	1.69663	0	Peritumor <= Tumor	0.848315	0.011236	0	#NAME?	0.758358	cellular organisms;Archaea;Euryarchaeota;Methanomada group;Methanobacteria;Methanobacteriales;Methanobacteriaceae;Methanobrevibacter;	0	0	0	0	0	0	0	0	0	0	0	0	0	66	0	0	0	0	0
cellular organisms;Archaea;Euryarchaeota;Methanomada group;Methanobacteria;Methanobacteriales;Methanobacteriaceae;Methanosphaera;	1	0.999736	88	87	0.0114943	0	0.758621	0	Peritumor <=> Tumor	0.37931	0.00574713	0	#NAME?	1	cellular organisms;Archaea;Euryarchaeota;Methanomada group;Methanobacteria;Methanobacteriales;Methanobacteriaceae;Methanosphaera;	1	0.999748	90	89	0.011236	0	0.741573	0	Peritumor <=> Tumor	0.370787	0.00561798	0	#NAME?	1	cellular organisms;Archaea;Euryarchaeota;Methanomada group;Methanobacteria;Methanobacteriales;Methanobacteriaceae;Methanosphaera;	0	0	0	0	0	0	0	0	0	0	0	0	0	0	0	0	0	0	0
cellular organisms;Archaea;Euryarchaeota;Stenosarchaea group;Halobacteria;Haloferacales;Halorubraceae;Halorubrum;	0.0590582	0.996036	90	85	0.0574713	0	3.16092	0	Peritumor <= Tumor	1.58046	0.0287356	0	#NAME?	0.180828	cellular organisms;Archaea;Euryarchaeota;Stenosarchaea group;Halobacteria;Haloferacales;Halorubraceae;Halorubrum;	0.0355223	0.994698	92.5	86.5	0.0674157	0	3.66292	0	Peritumor < Tumor	1.83146	0.0337079	0	#NAME?	0.119888	cellular organisms;Archaea;Euryarchaeota;Stenosarchaea group;Halobacteria;Haloferacales;Halorubraceae;Halorubrum;	0	0	0	0	0	0	0	0	0	0	0	0	0	0	0	0	0	0	0
cellular organisms;Archaea;Euryarchaeota;Stenosarchaea group;Methanomicrobia;Methanosarcinales;Methanosarcinaceae;Methanohalophilus;	2.90115e-12	0.0959176	113.477	61.523	0.988506	0.954023	372.897	141.563	Peritumor < Tumor	257.23	0.971264	0.379631	-1.39733	5.28946e-11	cellular organisms;Archaea;Euryarchaeota;Stenosarchaea group;Methanomicrobia;Methanosarcinales;Methanosarcinaceae;Methanohalophilus;	3.51704e-12	0.065017	116.32	62.6798	0.988764	0.955056	374.596	141.978	Peritumor < Tumor	258.287	0.97191	0.379016	-1.39967	3.73057e-11	cellular organisms;Archaea;Euryarchaeota;Stenosarchaea group;Methanomicrobia;Methanosarcinales;Methanosarcinaceae;Methanohalophilus;	177	566	87	879	353	321	85	347	431	98	215	333	438	550	546	381	138	456	570
cellular organisms;Archaea;Euryarchaeota;Thermococci;Thermococcales;Thermococcaceae;Thermococcus;	5.26333e-12	0.0823094	113.839	61.1609	0.954023	0.862069	197.414	87.2644	Peritumor < Tumor	142.339	0.908046	0.442038	-1.17776	6.08077e-11	cellular organisms;Archaea;Euryarchaeota;Thermococci;Thermococcales;Thermococcaceae;Thermococcus;	3.42237e-12	0.0831966	116.708	62.2921	0.955056	0.865169	198.82	87.9101	Peritumor < Tumor	143.365	0.910112	0.442159	-1.17736	3.67389e-11	cellular organisms;Archaea;Euryarchaeota;Thermococci;Thermococcales;Thermococcaceae;Thermococcus;	121	359	60	264	180	178	107	239	220	62	108	209	264	308	319	195	84	227	280
cellular organisms;Archaea;TACK group;Crenarchaeota;Thermoprotei;Sulfolobales;Sulfolobaceae;Sulfolobus;	2.92406e-12	0.058264	115.845	59.1552	1	0.988506	4972.44	2113.68	Peritumor < Tumor	3543.06	0.994253	0.425079	-1.2342	5.28946e-11	cellular organisms;Archaea;TACK group;Crenarchaeota;Thermoprotei;Sulfolobales;Sulfolobaceae;Sulfolobus;	6.55361e-13	0.0506249	118.837	60.1629	1	0.988764	5064.13	2110.47	Peritumor < Tumor	3587.3	0.994382	0.416749	-1.26275	2.54697e-11	cellular organisms;Archaea;TACK group;Crenarchaeota;Thermoprotei;Sulfolobales;Sulfolobaceae;Sulfolobus;	3386	9847	2301	7294	6810	7191	2442	5048	5417	1275	3090	5421	6682	8316	8539	3604	1828	6591	6477
cellular organisms;Bacteria;FCB group;Bacteroidetes/Chlorobi group;Bacteroidetes;Bacteroidia;Bacteroidales;Bacteroidaceae;Anaerorhabdus;	1	1	87	88	0	0.0114943	0	0.793103	Tumor <=> Peritumor	0.396552	0.00574713	Inf	Inf	1	cellular organisms;Bacteria;FCB group;Bacteroidetes/Chlorobi group;Bacteroidetes;Bacteroidia;Bacteroidales;Bacteroidaceae;Anaerorhabdus;	1	1	89	90	0	0.011236	0	0.775281	Tumor <=> Peritumor	0.38764	0.00561798	Inf	Inf	1	cellular organisms;Bacteria;FCB group;Bacteroidetes/Chlorobi group;Bacteroidetes;Bacteroidia;Bacteroidales;Bacteroidaceae;Anaerorhabdus;	0	0	0	0	0	0	0	0	0	0	0	0	0	0	0	0	0	0	0
cellular organisms;Bacteria;FCB group;Bacteroidetes/Chlorobi group;Bacteroidetes;Bacteroidia;Bacteroidales;Bacteroidaceae;Bacteroides;	0.00485252	0.318272	97.7414	77.2586	0.988506	0.977011	1963.16	1519.7	Peritumor < Tumor	1741.43	0.982759	0.774109	-0.369391	0.0178661	cellular organisms;Bacteria;FCB group;Bacteroidetes/Chlorobi group;Bacteroidetes;Bacteroidia;Bacteroidales;Bacteroidaceae;Bacteroides;	0.0120025	0.339225	100.343	78.6573	0.988764	0.977528	1932.6	1493.04	Peritumor < Tumor	1712.82	0.983146	0.772559	-0.372282	0.0427771	cellular organisms;Bacteria;FCB group;Bacteroidetes/Chlorobi group;Bacteroidetes;Bacteroidia;Bacteroidales;Bacteroidaceae;Bacteroides;	187	4411	90	1236	345	284	277	318	705	265	306	855	833	18498	801	353	120	479	4487
cellular organisms;Bacteria;FCB group;Bacteroidetes/Chlorobi group;Bacteroidetes;Bacteroidia;Bacteroidales;Bacteroidaceae;Mediterranea;	1	0.999207	88.4828	86.5172	0.0344828	0.0114943	3.11494	3.55172	Tumor <=> Peritumor	3.33333	0.0229885	1.14022	0.189314	1	cellular organisms;Bacteria;FCB group;Bacteroidetes/Chlorobi group;Bacteroidetes;Bacteroidia;Bacteroidales;Bacteroidaceae;Mediterranea;	0.855132	0.998485	90.4831	88.5169	0.0337079	0.011236	3.04494	3.47191	Tumor <= Peritumor	3.25843	0.0224719	1.14022	0.189314	1	cellular organisms;Bacteria;FCB group;Bacteroidetes/Chlorobi group;Bacteroidetes;Bacteroidia;Bacteroidales;Bacteroidaceae;Mediterranea;	0	0	0	0	0	0	0	0	0	0	0	0	0	50	0	0	0	0	0
cellular organisms;Bacteria;FCB group;Bacteroidetes/Chlorobi group;Bacteroidetes;Bacteroidia;Bacteroidales;Balneicellaceae;Balneicella;	1	1	87	88	0	0.0114943	0	0.770115	Tumor <=> Peritumor	0.385057	0.00574713	Inf	Inf	1	cellular organisms;Bacteria;FCB group;Bacteroidetes/Chlorobi group;Bacteroidetes;Bacteroidia;Bacteroidales;Balneicellaceae;Balneicella;	1	1	89	90	0	0.011236	0	0.752809	Tumor <=> Peritumor	0.376404	0.00561798	Inf	Inf	1	cellular organisms;Bacteria;FCB group;Bacteroidetes/Chlorobi group;Bacteroidetes;Bacteroidia;Bacteroidales;Balneicellaceae;Balneicella;	0	0	0	0	0	0	0	0	0	0	0	0	0	0	0	0	0	0	0
cellular organisms;Bacteria;FCB group;Bacteroidetes/Chlorobi group;Bacteroidetes;Bacteroidia;Bacteroidales;Barnesiellaceae;Barnesiella;	0.352542	0.994715	89.4885	85.5115	0.0689655	0.0229885	9.11494	3.71264	Peritumor <= Tumor	6.41379	0.045977	0.407314	-1.29579	0.717233	cellular organisms;Bacteria;FCB group;Bacteroidetes/Chlorobi group;Bacteroidetes;Bacteroidia;Bacteroidales;Barnesiellaceae;Barnesiella;	0.293622	0.993435	91.4888	87.5112	0.0674157	0.0224719	8.91011	3.62921	Peritumor <= Tumor	6.26966	0.0449438	0.407314	-1.29579	0.735031	cellular organisms;Bacteria;FCB group;Bacteroidetes/Chlorobi group;Bacteroidetes;Bacteroidia;Bacteroidales;Barnesiellaceae;Barnesiella;	0	147	0	0	0	0	0	0	0	0	0	0	0	249	0	0	0	0	0
cellular organisms;Bacteria;FCB group;Bacteroidetes/Chlorobi group;Bacteroidetes;Bacteroidia;Bacteroidales;Dysgonamonadaceae;Dysgonomonas;	0.610299	0.99128	89.5	85.5	0.091954	0.045977	15.4713	16.6897	Tumor <= Peritumor	16.0805	0.0689655	1.07875	0.109363	1	cellular organisms;Bacteria;FCB group;Bacteroidetes/Chlorobi group;Bacteroidetes;Bacteroidia;Bacteroidales;Dysgonamonadaceae;Dysgonomonas;	0.3268	0.98687	91.5	87.5	0.0898876	0.0449438	15.1236	16.3146	Tumor <= Peritumor	15.7191	0.0674157	1.07875	0.109363	0.758358	cellular organisms;Bacteria;FCB group;Bacteroidetes/Chlorobi group;Bacteroidetes;Bacteroidia;Bacteroidales;Dysgonamonadaceae;Dysgonomonas;	0	61	0	0	0	0	0	0	0	0	0	0	0	183	0	0	0	0	66
cellular organisms;Bacteria;FCB group;Bacteroidetes/Chlorobi group;Bacteroidetes;Bacteroidia;Bacteroidales;Dysgonamonadaceae;Proteiniphilum;	0.787406	0.998415	87.9655	87.0345	0.0344828	0.0229885	1.86207	2.78161	Tumor <= Peritumor	2.32184	0.0287356	1.49383	0.579013	1	cellular organisms;Bacteria;FCB group;Bacteroidetes/Chlorobi group;Bacteroidetes;Bacteroidia;Bacteroidales;Dysgonamonadaceae;Proteiniphilum;	0.787406	0.998485	89.9663	89.0337	0.0337079	0.0224719	1.82022	2.7191	Tumor <= Peritumor	2.26966	0.0280899	1.49383	0.579013	1	cellular organisms;Bacteria;FCB group;Bacteroidetes/Chlorobi group;Bacteroidetes;Bacteroidia;Bacteroidales;Dysgonamonadaceae;Proteiniphilum;	0	0	0	0	0	0	0	0	0	0	0	0	0	52	0	0	0	0	0
cellular organisms;Bacteria;FCB group;Bacteroidetes/Chlorobi group;Bacteroidetes;Bacteroidia;Bacteroidales;Muribaculaceae;Candidatus Amulumruptor;	1	0.999207	87.9885	87.0115	0.0229885	0.0114943	1.50575	1.10345	Peritumor <=> Tumor	1.3046	0.0172414	0.732824	-0.448461	1	cellular organisms;Bacteria;FCB group;Bacteroidetes/Chlorobi group;Bacteroidetes;Bacteroidia;Bacteroidales;Muribaculaceae;Candidatus Amulumruptor;	1	0.999243	89.9888	89.0112	0.0224719	0.011236	1.47191	1.07865	Peritumor <=> Tumor	1.27528	0.0168539	0.732824	-0.448461	1	cellular organisms;Bacteria;FCB group;Bacteroidetes/Chlorobi group;Bacteroidetes;Bacteroidia;Bacteroidales;Muribaculaceae;Candidatus Amulumruptor;	0	0	0	0	0	0	0	0	0	0	0	0	0	73	0	0	0	0	0
cellular organisms;Bacteria;FCB group;Bacteroidetes/Chlorobi group;Bacteroidetes;Bacteroidia;Bacteroidales;Muribaculaceae;Muribaculum;	0.789268	0.998943	88	87	0.0344828	0.0229885	7.37931	3.54023	Peritumor <= Tumor	5.45977	0.0287356	0.479751	-1.05964	1	cellular organisms;Bacteria;FCB group;Bacteroidetes/Chlorobi group;Bacteroidetes;Bacteroidia;Bacteroidales;Muribaculaceae;Muribaculum;	0.787406	0.997728	90	89	0.0337079	0.0224719	7.21348	3.46067	Peritumor <= Tumor	5.33708	0.0280899	0.479751	-1.05964	1	cellular organisms;Bacteria;FCB group;Bacteroidetes/Chlorobi group;Bacteroidetes;Bacteroidia;Bacteroidales;Muribaculaceae;Muribaculum;	0	0	0	0	0	0	0	0	0	0	0	0	0	0	0	0	0	0	99
cellular organisms;Bacteria;FCB group;Bacteroidetes/Chlorobi group;Bacteroidetes;Bacteroidia;Bacteroidales;Odoribacteraceae;Butyricimonas;	0.583882	0.99815	88.977	86.023	0.045977	0.0114943	5.65517	2.83908	Peritumor <= Tumor	4.24713	0.0287356	0.502033	-0.994147	1	cellular organisms;Bacteria;FCB group;Bacteroidetes/Chlorobi group;Bacteroidetes;Bacteroidia;Bacteroidales;Odoribacteraceae;Butyricimonas;	0.589639	0.997475	90.9775	88.0225	0.0449438	0.011236	5.52809	2.77528	Peritumor <= Tumor	4.15169	0.0280899	0.502033	-0.994147	1	cellular organisms;Bacteria;FCB group;Bacteroidetes/Chlorobi group;Bacteroidetes;Bacteroidia;Bacteroidales;Odoribacteraceae;Butyricimonas;	0	54	0	0	0	0	0	0	0	0	0	0	0	160	0	0	0	0	0
cellular organisms;Bacteria;FCB group;Bacteroidetes/Chlorobi group;Bacteroidetes;Bacteroidia;Bacteroidales;Odoribacteraceae;Odoribacter;	0.289587	0.985996	89.5172	85.4828	0.103448	0.0574713	21.0805	14.7126	Peritumor <= Tumor	17.8966	0.0804598	0.697928	-0.51885	0.693609	cellular organisms;Bacteria;FCB group;Bacteroidetes/Chlorobi group;Bacteroidetes;Bacteroidia;Bacteroidales;Odoribacteraceae;Odoribacter;	0.315174	0.982578	91.5169	87.4831	0.101124	0.0561798	20.6067	14.382	Peritumor <= Tumor	17.4944	0.0786517	0.697928	-0.51885	0.758358	cellular organisms;Bacteria;FCB group;Bacteroidetes/Chlorobi group;Bacteroidetes;Bacteroidia;Bacteroidales;Odoribacteraceae;Odoribacter;	0	110	0	0	0	0	0	0	0	0	0	0	0	550	0	0	0	0	67
cellular organisms;Bacteria;FCB group;Bacteroidetes/Chlorobi group;Bacteroidetes;Bacteroidia;Bacteroidales;Paludibacteraceae;Paludibacter;	0.589639	0.997358	89.4713	85.5287	0.0574713	0.0114943	6.56322	5.28736	Peritumor <= Tumor	5.92529	0.0344828	0.805604	-0.311857	1	cellular organisms;Bacteria;FCB group;Bacteroidetes/Chlorobi group;Bacteroidetes;Bacteroidia;Bacteroidales;Paludibacteraceae;Paludibacter;	0.401678	0.996213	91.4719	87.5281	0.0561798	0.011236	6.41573	5.16854	Peritumor <= Tumor	5.79213	0.0337079	0.805604	-0.311857	0.792855	cellular organisms;Bacteria;FCB group;Bacteroidetes/Chlorobi group;Bacteroidetes;Bacteroidia;Bacteroidales;Paludibacteraceae;Paludibacter;	0	0	0	0	0	0	0	0	0	0	0	0	0	80	0	0	0	0	0
cellular organisms;Bacteria;FCB group;Bacteroidetes/Chlorobi group;Bacteroidetes;Bacteroidia;Bacteroidales;Porphyromonadaceae;Macellibacteroides;	1	0.999736	88	87	0.0114943	0	1	0	Peritumor <=> Tumor	0.5	0.00574713	0	#NAME?	1	cellular organisms;Bacteria;FCB group;Bacteroidetes/Chlorobi group;Bacteroidetes;Bacteroidia;Bacteroidales;Porphyromonadaceae;Macellibacteroides;	1	0.999748	90	89	0.011236	0	0.977528	0	Peritumor <=> Tumor	0.488764	0.00561798	0	#NAME?	1	cellular organisms;Bacteria;FCB group;Bacteroidetes/Chlorobi group;Bacteroidetes;Bacteroidia;Bacteroidales;Porphyromonadaceae;Macellibacteroides;	0	0	0	0	0	0	0	0	0	0	0	0	0	0	0	0	0	0	0
cellular organisms;Bacteria;FCB group;Bacteroidetes/Chlorobi group;Bacteroidetes;Bacteroidia;Bacteroidales;Porphyromonadaceae;Massilibacteroides;	1	1	87.4943	87.5057	0.0114943	0.0114943	0.643678	1.58621	Tumor <=> Peritumor	1.11494	0.0114943	2.46429	1.30117	1	cellular organisms;Bacteria;FCB group;Bacteroidetes/Chlorobi group;Bacteroidetes;Bacteroidia;Bacteroidales;Porphyromonadaceae;Massilibacteroides;	1	0.999748	89.4944	89.5056	0.011236	0.011236	0.629213	1.55056	Tumor <=> Peritumor	1.08989	0.011236	2.46429	1.30117	1	cellular organisms;Bacteria;FCB group;Bacteroidetes/Chlorobi group;Bacteroidetes;Bacteroidia;Bacteroidales;Porphyromonadaceae;Massilibacteroides;	0	0	0	0	0	0	0	0	0	0	0	0	0	0	0	0	0	0	0
cellular organisms;Bacteria;FCB group;Bacteroidetes/Chlorobi group;Bacteroidetes;Bacteroidia;Bacteroidales;Porphyromonadaceae;Petrimonas;	1	1	87.4943	87.5057	0.0114943	0.0114943	0.643678	3.03448	Tumor <=> Peritumor	1.83908	0.0114943	4.71429	2.23704	1	cellular organisms;Bacteria;FCB group;Bacteroidetes/Chlorobi group;Bacteroidetes;Bacteroidia;Bacteroidales;Porphyromonadaceae;Petrimonas;	1	0.999748	89.4944	89.5056	0.011236	0.011236	0.629213	2.96629	Tumor <=> Peritumor	1.79775	0.011236	4.71429	2.23704	1	cellular organisms;Bacteria;FCB group;Bacteroidetes/Chlorobi group;Bacteroidetes;Bacteroidia;Bacteroidales;Porphyromonadaceae;Petrimonas;	0	0	0	0	0	0	0	0	0	0	0	0	0	0	0	0	0	0	0
cellular organisms;Bacteria;FCB group;Bacteroidetes/Chlorobi group;Bacteroidetes;Bacteroidia;Bacteroidales;Porphyromonadaceae;Porphyromonas;	0.304701	0.618972	85.7299	89.2701	0.885057	0.873563	4948.78	4373.69	Peritumor <= Tumor	4661.24	0.87931	0.883791	-0.178223	0.717233	cellular organisms;Bacteria;FCB group;Bacteroidetes/Chlorobi group;Bacteroidetes;Bacteroidia;Bacteroidales;Porphyromonadaceae;Porphyromonas;	0.447112	0.582502	87.7978	91.2022	0.876404	0.876404	4868.63	4285.24	Peritumor <= Tumor	4576.93	0.876404	0.880173	-0.184141	0.829952	cellular organisms;Bacteria;FCB group;Bacteroidetes/Chlorobi group;Bacteroidetes;Bacteroidia;Bacteroidales;Porphyromonadaceae;Porphyromonas;	508	54123	88	2942	87	126	1579	0	2130	518	2510	5528	3774	28088	4762	435	122	312	2326
cellular organisms;Bacteria;FCB group;Bacteroidetes/Chlorobi group;Bacteroidetes;Bacteroidia;Bacteroidales;Porphyromonadaceae;Sanguibacteroides;	6.3408e-13	0.0450522	114.828	60.1724	1	0.988506	9630.02	3423.97	Peritumor < Tumor	6526.99	0.994253	0.355551	-1.49187	4.78255e-11	cellular organisms;Bacteria;FCB group;Bacteroidetes/Chlorobi group;Bacteroidetes;Bacteroidia;Bacteroidales;Porphyromonadaceae;Sanguibacteroides;	4.1736e-13	0.0468375	117.73	61.2697	1	0.988764	9710.65	3426.64	Peritumor < Tumor	6568.65	0.994382	0.352874	-1.50277	2.54697e-11	cellular organisms;Bacteria;FCB group;Bacteroidetes/Chlorobi group;Bacteroidetes;Bacteroidia;Bacteroidales;Porphyromonadaceae;Sanguibacteroides;	4555	15217	2538	20888	11884	10248	2805	10599	13486	2552	5327	9141	10735	14459	15723	10269	3302	10469	12592
cellular organisms;Bacteria;FCB group;Bacteroidetes/Chlorobi group;Bacteroidetes;Bacteroidia;Bacteroidales;Prevotellaceae;Alloprevotella;	0.366	0.612102	85.3908	89.6092	0.908046	0.862069	10173.1	5533.23	Peritumor <= Tumor	7853.15	0.885057	0.54391	-0.878561	0.717233	cellular organisms;Bacteria;FCB group;Bacteroidetes/Chlorobi group;Bacteroidetes;Bacteroidia;Bacteroidales;Prevotellaceae;Alloprevotella;	0.661258	0.563944	87.4944	91.5056	0.910112	0.865169	10037.7	5475.1	Peritumor <= Tumor	7756.39	0.88764	0.545455	-0.874469	1	cellular organisms;Bacteria;FCB group;Bacteroidetes/Chlorobi group;Bacteroidetes;Bacteroidia;Bacteroidales;Prevotellaceae;Alloprevotella;	1130	348739	90	5391	50	416	2114	0	7413	2351	1044	11579	661	73242	4634	367	243	292	26072
cellular organisms;Bacteria;FCB group;Bacteroidetes/Chlorobi group;Bacteroidetes;Bacteroidia;Bacteroidales;Prevotellaceae;Metaprevotella;	0.36131	0.997886	88.5057	86.4943	0.0344828	0.0114943	3.29885	0.885057	Peritumor <= Tumor	2.09195	0.0229885	0.268293	-1.89812	0.717233	cellular organisms;Bacteria;FCB group;Bacteroidetes/Chlorobi group;Bacteroidetes;Bacteroidia;Bacteroidales;Prevotellaceae;Metaprevotella;	0.36131	0.99798	90.5056	88.4944	0.0337079	0.011236	3.22472	0.865169	Peritumor <= Tumor	2.04494	0.0224719	0.268293	-1.89812	0.758358	cellular organisms;Bacteria;FCB group;Bacteroidetes/Chlorobi group;Bacteroidetes;Bacteroidia;Bacteroidales;Prevotellaceae;Metaprevotella;	0	0	0	0	0	0	0	0	0	0	0	0	0	107	0	0	0	0	67
cellular organisms;Bacteria;FCB group;Bacteroidetes/Chlorobi group;Bacteroidetes;Bacteroidia;Bacteroidales;Prevotellaceae;Paraprevotella;	0.281117	0.961157	88.7586	86.2414	0.172414	0.149425	60.5747	32.5172	Peritumor <= Tumor	46.546	0.16092	0.536812	-0.897511	0.676961	cellular organisms;Bacteria;FCB group;Bacteroidetes/Chlorobi group;Bacteroidetes;Bacteroidia;Bacteroidales;Prevotellaceae;Paraprevotella;	0.394843	0.947103	90.2697	88.7303	0.168539	0.157303	59.2135	32.6292	Peritumor <= Tumor	45.9213	0.162921	0.551044	-0.859762	0.792855	cellular organisms;Bacteria;FCB group;Bacteroidetes/Chlorobi group;Bacteroidetes;Bacteroidia;Bacteroidales;Prevotellaceae;Paraprevotella;	0	308	0	0	0	0	0	0	0	0	0	0	0	1668	0	0	0	0	243
cellular organisms;Bacteria;FCB group;Bacteroidetes/Chlorobi group;Bacteroidetes;Bacteroidia;Bacteroidales;Prevotellaceae;Prevotella;	0.812789	0.520412	86.5977	88.4023	1	0.977011	97391.2	48990.8	Peritumor <= Tumor	73191	0.988506	0.503031	-0.99128	1	cellular organisms;Bacteria;FCB group;Bacteroidetes/Chlorobi group;Bacteroidetes;Bacteroidia;Bacteroidales;Prevotellaceae;Prevotella;	0.843326	0.517738	88.5843	90.4157	1	0.977528	95515.6	49398.4	Peritumor <= Tumor	72457	0.988764	0.517176	-0.951272	1	cellular organisms;Bacteria;FCB group;Bacteroidetes/Chlorobi group;Bacteroidetes;Bacteroidia;Bacteroidales;Prevotellaceae;Prevotella;	4705	322482	1166	14233	1158	865	15770	523	6865	24876	9350	32850	10805	2664830	26357	1366	399	1002	307464
cellular organisms;Bacteria;FCB group;Bacteroidetes/Chlorobi group;Bacteroidetes;Bacteroidia;Bacteroidales;Prevotellaceae;Prevotellamassilia;	1	0.999736	88	87	0.0114943	0	1.08046	0	Peritumor <=> Tumor	0.54023	0.00574713	0	#NAME?	1	cellular organisms;Bacteria;FCB group;Bacteroidetes/Chlorobi group;Bacteroidetes;Bacteroidia;Bacteroidales;Prevotellaceae;Prevotellamassilia;	1	0.999748	90	89	0.011236	0	1.05618	0	Peritumor <=> Tumor	0.52809	0.00561798	0	#NAME?	1	cellular organisms;Bacteria;FCB group;Bacteroidetes/Chlorobi group;Bacteroidetes;Bacteroidia;Bacteroidales;Prevotellaceae;Prevotellamassilia;	0	0	0	0	0	0	0	0	0	0	0	0	0	94	0	0	0	0	0
cellular organisms;Bacteria;FCB group;Bacteroidetes/Chlorobi group;Bacteroidetes;Bacteroidia;Bacteroidales;Rikenellaceae;Acetobacteroides;	1	0.999736	87.9885	87.0115	0.0229885	0.0114943	1.78161	2.01149	Tumor <=> Peritumor	1.89655	0.0172414	1.12903	0.175087	1	cellular organisms;Bacteria;FCB group;Bacteroidetes/Chlorobi group;Bacteroidetes;Bacteroidia;Bacteroidales;Rikenellaceae;Acetobacteroides;	1	0.999243	89.9888	89.0112	0.0224719	0.011236	1.74157	1.96629	Tumor <=> Peritumor	1.85393	0.0168539	1.12903	0.175087	1	cellular organisms;Bacteria;FCB group;Bacteroidetes/Chlorobi group;Bacteroidetes;Bacteroidia;Bacteroidales;Rikenellaceae;Acetobacteroides;	0	0	0	0	0	0	0	0	0	0	0	0	0	0	0	0	0	0	0
cellular organisms;Bacteria;FCB group;Bacteroidetes/Chlorobi group;Bacteroidetes;Bacteroidia;Bacteroidales;Rikenellaceae;Alistipes;	0.393393	0.97754	87.2299	87.7701	0.103448	0.114943	98.8161	45.5747	Peritumor <= Tumor	72.1954	0.109195	0.461207	-1.11651	0.75768	cellular organisms;Bacteria;FCB group;Bacteroidetes/Chlorobi group;Bacteroidetes;Bacteroidia;Bacteroidales;Rikenellaceae;Alistipes;	0.559509	0.972226	89.2247	89.7753	0.101124	0.11236	96.5955	44.5506	Peritumor <= Tumor	70.573	0.106742	0.461207	-1.11651	1	cellular organisms;Bacteria;FCB group;Bacteroidetes/Chlorobi group;Bacteroidetes;Bacteroidia;Bacteroidales;Rikenellaceae;Alistipes;	0	55	0	0	0	0	0	0	0	0	0	0	0	466	0	0	0	0	1221
cellular organisms;Bacteria;FCB group;Bacteroidetes/Chlorobi group;Bacteroidetes;Bacteroidia;Bacteroidales;Rikenellaceae;Millionella;	1	1	87	88	0	0.0114943	0	1.25287	Tumor <=> Peritumor	0.626437	0.00574713	Inf	Inf	1	cellular organisms;Bacteria;FCB group;Bacteroidetes/Chlorobi group;Bacteroidetes;Bacteroidia;Bacteroidales;Rikenellaceae;Millionella;	1	1	89	90	0	0.011236	0	1.22472	Tumor <=> Peritumor	0.61236	0.00561798	Inf	Inf	1	cellular organisms;Bacteria;FCB group;Bacteroidetes/Chlorobi group;Bacteroidetes;Bacteroidia;Bacteroidales;Rikenellaceae;Millionella;	0	0	0	0	0	0	0	0	0	0	0	0	0	0	0	0	0	0	0
cellular organisms;Bacteria;FCB group;Bacteroidetes/Chlorobi group;Bacteroidetes;Bacteroidia;Bacteroidales;Rikenellaceae;Mucinivorans;	1	0.999736	87.4943	87.5057	0.0114943	0.0114943	1.34483	1.62069	Tumor <=> Peritumor	1.48276	0.0114943	1.20513	0.269187	1	cellular organisms;Bacteria;FCB group;Bacteroidetes/Chlorobi group;Bacteroidetes;Bacteroidia;Bacteroidales;Rikenellaceae;Mucinivorans;	1	0.999748	89.4944	89.5056	0.011236	0.011236	1.31461	1.58427	Tumor <=> Peritumor	1.44944	0.011236	1.20513	0.269187	1	cellular organisms;Bacteria;FCB group;Bacteroidetes/Chlorobi group;Bacteroidetes;Bacteroidia;Bacteroidales;Rikenellaceae;Mucinivorans;	0	0	0	0	0	0	0	0	0	0	0	0	0	0	0	0	0	0	0
cellular organisms;Bacteria;FCB group;Bacteroidetes/Chlorobi group;Bacteroidetes;Bacteroidia;Bacteroidales;Rikenellaceae;Rikenella;	1	1	87	88	0	0.0114943	0	0.678161	Tumor <=> Peritumor	0.33908	0.00574713	Inf	Inf	1	cellular organisms;Bacteria;FCB group;Bacteroidetes/Chlorobi group;Bacteroidetes;Bacteroidia;Bacteroidales;Rikenellaceae;Rikenella;	1	1	89	90	0	0.011236	0	0.662921	Tumor <=> Peritumor	0.331461	0.00561798	Inf	Inf	1	cellular organisms;Bacteria;FCB group;Bacteroidetes/Chlorobi group;Bacteroidetes;Bacteroidia;Bacteroidales;Rikenellaceae;Rikenella;	0	0	0	0	0	0	0	0	0	0	0	0	0	0	0	0	0	0	0
cellular organisms;Bacteria;FCB group;Bacteroidetes/Chlorobi group;Bacteroidetes;Bacteroidia;Bacteroidales;Tannerellaceae;Parabacteroides;	1.08236e-11	0.0698903	113.259	61.7414	1	0.988506	3254.06	1370.24	Peritumor < Tumor	2312.15	0.994253	0.421087	-1.24781	9.09798e-11	cellular organisms;Bacteria;FCB group;Bacteroidetes/Chlorobi group;Bacteroidetes;Bacteroidia;Bacteroidales;Tannerellaceae;Parabacteroides;	8.11025e-12	0.0723394	116.197	62.8034	1	0.988764	3275.37	1370.6	Peritumor < Tumor	2322.98	0.994382	0.418455	-1.25686	6.62957e-11	cellular organisms;Bacteria;FCB group;Bacteroidetes/Chlorobi group;Bacteroidetes;Bacteroidia;Bacteroidales;Tannerellaceae;Parabacteroides;	1468	5864	686	8326	3099	2653	971	3058	4021	832	1989	2856	3570	6095	4835	3175	1108	3326	5082
cellular organisms;Bacteria;FCB group;Bacteroidetes/Chlorobi group;Bacteroidetes;Bacteroidia;Bacteroidales;Tannerellaceae;Tannerella;	0.351801	0.705377	84.4368	90.5632	0.643678	0.735632	548.034	469.126	Peritumor <= Tumor	508.58	0.689655	0.856016	-0.22429	0.717233	cellular organisms;Bacteria;FCB group;Bacteroidetes/Chlorobi group;Bacteroidetes;Bacteroidia;Bacteroidales;Tannerellaceae;Tannerella;	0.519425	0.671127	86.0843	92.9157	0.640449	0.730337	538.382	481.461	Peritumor <= Tumor	509.921	0.685393	0.894273	-0.161212	0.950325	cellular organisms;Bacteria;FCB group;Bacteroidetes/Chlorobi group;Bacteroidetes;Bacteroidia;Bacteroidales;Tannerellaceae;Tannerella;	73	737	0	242	0	0	163	0	406	126	311	1245	985	3261	1654	0	0	0	881
cellular organisms;Bacteria;FCB group;Bacteroidetes/Chlorobi group;Bacteroidetes;Bacteroidia;Bacteroidales;Williamwhitmaniaceae;Williamwhitmania;	1	0.999736	87.9885	87.0115	0.0229885	0.0114943	2.05747	2.90805	Tumor <=> Peritumor	2.48276	0.0172414	1.41341	0.499178	1	cellular organisms;Bacteria;FCB group;Bacteroidetes/Chlorobi group;Bacteroidetes;Bacteroidia;Bacteroidales;Williamwhitmaniaceae;Williamwhitmania;	1	0.999243	89.9888	89.0112	0.0224719	0.011236	2.01124	2.8427	Tumor <=> Peritumor	2.42697	0.0168539	1.41341	0.499178	1	cellular organisms;Bacteria;FCB group;Bacteroidetes/Chlorobi group;Bacteroidetes;Bacteroidia;Bacteroidales;Williamwhitmaniaceae;Williamwhitmania;	0	0	0	0	0	0	0	0	0	0	0	0	0	0	0	0	0	0	0
cellular organisms;Bacteria;FCB group;Bacteroidetes/Chlorobi group;Bacteroidetes;Bacteroidia;Bacteroidales;unclassified Bacteroidales;Candidatus Azobacteroides;	1	1	87	88	0	0.0114943	0	0.655172	Tumor <=> Peritumor	0.327586	0.00574713	Inf	Inf	1	cellular organisms;Bacteria;FCB group;Bacteroidetes/Chlorobi group;Bacteroidetes;Bacteroidia;Bacteroidales;unclassified Bacteroidales;Candidatus Azobacteroides;	1	1	89	90	0	0.011236	0	0.640449	Tumor <=> Peritumor	0.320225	0.00561798	Inf	Inf	1	cellular organisms;Bacteria;FCB group;Bacteroidetes/Chlorobi group;Bacteroidetes;Bacteroidia;Bacteroidales;unclassified Bacteroidales;Candidatus Azobacteroides;	0	0	0	0	0	0	0	0	0	0	0	0	0	0	0	0	0	0	0
cellular organisms;Bacteria;FCB group;Bacteroidetes/Chlorobi group;Bacteroidetes;Bacteroidia;Bacteroidales;unclassified Bacteroidales;Candidatus Symbiothrix;	1	0.999736	87.4943	87.5057	0.0114943	0.0114943	0.873563	0.954023	Tumor <=> Peritumor	0.913793	0.0114943	1.09211	0.127112	1	cellular organisms;Bacteria;FCB group;Bacteroidetes/Chlorobi group;Bacteroidetes;Bacteroidia;Bacteroidales;unclassified Bacteroidales;Candidatus Symbiothrix;	1	0.999748	89.4944	89.5056	0.011236	0.011236	0.853933	0.932584	Tumor <=> Peritumor	0.893258	0.011236	1.09211	0.127112	1	cellular organisms;Bacteria;FCB group;Bacteroidetes/Chlorobi group;Bacteroidetes;Bacteroidia;Bacteroidales;unclassified Bacteroidales;Candidatus Symbiothrix;	0	0	0	0	0	0	0	0	0	0	0	0	0	0	0	0	0	0	0
cellular organisms;Bacteria;FCB group;Bacteroidetes/Chlorobi group;Bacteroidetes;Bacteroidia;Bacteroidales;unclassified Bacteroidales;Phocaeicola;	0.271899	0.994451	88.5	86.5	0.0689655	0.045977	82.7701	32.5747	Peritumor <= Tumor	57.6724	0.0574713	0.393556	-1.34536	0.661917	cellular organisms;Bacteria;FCB group;Bacteroidetes/Chlorobi group;Bacteroidetes;Bacteroidia;Bacteroidales;unclassified Bacteroidales;Phocaeicola;	0.610299	0.991668	90.5	88.5	0.0674157	0.0449438	80.9101	31.8427	Peritumor <= Tumor	56.3764	0.0561798	0.393556	-1.34536	1	cellular organisms;Bacteria;FCB group;Bacteroidetes/Chlorobi group;Bacteroidetes;Bacteroidia;Bacteroidales;unclassified Bacteroidales;Phocaeicola;	0	64	0	0	0	0	0	0	0	0	0	0	0	379	0	0	0	0	0
cellular organisms;Bacteria;FCB group;Bacteroidetes/Chlorobi group;Bacteroidetes;Bacteroidia;Marinilabiliales;Marinifilaceae;Ancylomarina;	1	1	87	88	0	0.0114943	0	1.34483	Tumor <=> Peritumor	0.672414	0.00574713	Inf	Inf	1	cellular organisms;Bacteria;FCB group;Bacteroidetes/Chlorobi group;Bacteroidetes;Bacteroidia;Marinilabiliales;Marinifilaceae;Ancylomarina;	1	1	89	90	0	0.011236	0	1.31461	Tumor <=> Peritumor	0.657303	0.00561798	Inf	Inf	1	cellular organisms;Bacteria;FCB group;Bacteroidetes/Chlorobi group;Bacteroidetes;Bacteroidia;Marinilabiliales;Marinifilaceae;Ancylomarina;	0	0	0	0	0	0	0	0	0	0	0	0	0	0	0	0	0	0	0
cellular organisms;Bacteria;FCB group;Bacteroidetes/Chlorobi group;Bacteroidetes;Bacteroidia;Marinilabiliales;Marinifilaceae;Labilibaculum;	1	1	87	88	0	0.0114943	0	0.885057	Tumor <=> Peritumor	0.442529	0.00574713	Inf	Inf	1	cellular organisms;Bacteria;FCB group;Bacteroidetes/Chlorobi group;Bacteroidetes;Bacteroidia;Marinilabiliales;Marinifilaceae;Labilibaculum;	1	1	89	90	0	0.011236	0	0.865169	Tumor <=> Peritumor	0.432584	0.00561798	Inf	Inf	1	cellular organisms;Bacteria;FCB group;Bacteroidetes/Chlorobi group;Bacteroidetes;Bacteroidia;Marinilabiliales;Marinifilaceae;Labilibaculum;	0	0	0	0	0	0	0	0	0	0	0	0	0	0	0	0	0	0	0
cellular organisms;Bacteria;FCB group;Bacteroidetes/Chlorobi group;Bacteroidetes;Bacteroidia;Marinilabiliales;Marinifilaceae;Marinifilum;	1.34726e-10	0.427269	112.897	62.1034	0.724138	0.310345	95.2874	22.8851	Peritumor < Tumor	59.0862	0.517241	0.240169	-2.05788	7.64589e-10	cellular organisms;Bacteria;FCB group;Bacteroidetes/Chlorobi group;Bacteroidetes;Bacteroidia;Marinilabiliales;Marinifilaceae;Marinifilum;	1.2716e-10	0.423431	115.978	63.0225	0.730337	0.303371	95.9326	22.3708	Peritumor < Tumor	59.1517	0.516854	0.233193	-2.1004	7.08125e-10	cellular organisms;Bacteria;FCB group;Bacteroidetes/Chlorobi group;Bacteroidetes;Bacteroidia;Marinilabiliales;Marinifilaceae;Marinifilum;	50	151	0	210	109	76	0	114	150	0	60	92	139	161	132	103	0	134	132
cellular organisms;Bacteria;FCB group;Bacteroidetes/Chlorobi group;Bacteroidetes;Bacteroidia;Marinilabiliales;Marinilabiliaceae;Anaerophaga;	1	1	87	88	0	0.0114943	0	0.701149	Tumor <=> Peritumor	0.350575	0.00574713	Inf	Inf	1	cellular organisms;Bacteria;FCB group;Bacteroidetes/Chlorobi group;Bacteroidetes;Bacteroidia;Marinilabiliales;Marinilabiliaceae;Anaerophaga;	1	1	89	90	0	0.011236	0	0.685393	Tumor <=> Peritumor	0.342697	0.00561798	Inf	Inf	1	cellular organisms;Bacteria;FCB group;Bacteroidetes/Chlorobi group;Bacteroidetes;Bacteroidia;Marinilabiliales;Marinilabiliaceae;Anaerophaga;	0	0	0	0	0	0	0	0	0	0	0	0	0	0	0	0	0	0	0
cellular organisms;Bacteria;FCB group;Bacteroidetes/Chlorobi group;Bacteroidetes;Bacteroidia;Marinilabiliales;Marinilabiliaceae;Carboxylicivirga;	1	1	87	88	0	0.0114943	0	0.83908	Tumor <=> Peritumor	0.41954	0.00574713	Inf	Inf	1	cellular organisms;Bacteria;FCB group;Bacteroidetes/Chlorobi group;Bacteroidetes;Bacteroidia;Marinilabiliales;Marinilabiliaceae;Carboxylicivirga;	1	1	89	90	0	0.011236	0	0.820225	Tumor <=> Peritumor	0.410112	0.00561798	Inf	Inf	1	cellular organisms;Bacteria;FCB group;Bacteroidetes/Chlorobi group;Bacteroidetes;Bacteroidia;Marinilabiliales;Marinilabiliaceae;Carboxylicivirga;	0	0	0	0	0	0	0	0	0	0	0	0	0	0	0	0	0	0	0
cellular organisms;Bacteria;FCB group;Bacteroidetes/Chlorobi group;Bacteroidetes;Bacteroidia;Marinilabiliales;Marinilabiliaceae;Geofilum;	1	1	87	88	0	0.0114943	0	1.21839	Tumor <=> Peritumor	0.609195	0.00574713	Inf	Inf	1	cellular organisms;Bacteria;FCB group;Bacteroidetes/Chlorobi group;Bacteroidetes;Bacteroidia;Marinilabiliales;Marinilabiliaceae;Geofilum;	1	1	89	90	0	0.011236	0	1.19101	Tumor <=> Peritumor	0.595506	0.00561798	Inf	Inf	1	cellular organisms;Bacteria;FCB group;Bacteroidetes/Chlorobi group;Bacteroidetes;Bacteroidia;Marinilabiliales;Marinilabiliaceae;Geofilum;	0	0	0	0	0	0	0	0	0	0	0	0	0	0	0	0	0	0	0
cellular organisms;Bacteria;FCB group;Bacteroidetes/Chlorobi group;Bacteroidetes;Bacteroidia;Marinilabiliales;Marinilabiliaceae;Labilibacter;	0.289402	0.985996	90.4368	84.5632	0.103448	0.0344828	8.94253	3.83908	Peritumor <= Tumor	6.3908	0.0689655	0.429306	-1.21992	0.693609	cellular organisms;Bacteria;FCB group;Bacteroidetes/Chlorobi group;Bacteroidetes;Bacteroidia;Marinilabiliales;Marinilabiliaceae;Labilibacter;	0.306317	0.988638	92.4382	86.5618	0.101124	0.0337079	8.74157	3.75281	Peritumor <= Tumor	6.24719	0.0674157	0.429306	-1.21992	0.758358	cellular organisms;Bacteria;FCB group;Bacteroidetes/Chlorobi group;Bacteroidetes;Bacteroidia;Marinilabiliales;Marinilabiliaceae;Labilibacter;	104	0	0	0	0	0	0	103	0	0	0	0	0	0	0	0	0	0	0
cellular organisms;Bacteria;FCB group;Bacteroidetes/Chlorobi group;Bacteroidetes;Bacteroidia;Marinilabiliales;Marinilabiliaceae;Marinilabilia;	1	1	87	88	0	0.0114943	0	1.41379	Tumor <=> Peritumor	0.706897	0.00574713	Inf	Inf	1	cellular organisms;Bacteria;FCB group;Bacteroidetes/Chlorobi group;Bacteroidetes;Bacteroidia;Marinilabiliales;Marinilabiliaceae;Marinilabilia;	1	1	89	90	0	0.011236	0	1.38202	Tumor <=> Peritumor	0.691011	0.00561798	Inf	Inf	1	cellular organisms;Bacteria;FCB group;Bacteroidetes/Chlorobi group;Bacteroidetes;Bacteroidia;Marinilabiliales;Marinilabiliaceae;Marinilabilia;	0	0	0	0	0	0	0	0	0	0	0	0	0	0	0	0	0	0	0
cellular organisms;Bacteria;FCB group;Bacteroidetes/Chlorobi group;Bacteroidetes;Bacteroidia;Marinilabiliales;Marinilabiliaceae;Saccharicrinis;	1	0.999736	87.4943	87.5057	0.0114943	0.0114943	0.83908	1.06897	Tumor <=> Peritumor	0.954023	0.0114943	1.27397	0.349334	1	cellular organisms;Bacteria;FCB group;Bacteroidetes/Chlorobi group;Bacteroidetes;Bacteroidia;Marinilabiliales;Marinilabiliaceae;Saccharicrinis;	1	0.999748	89.4944	89.5056	0.011236	0.011236	0.820225	1.04494	Tumor <=> Peritumor	0.932584	0.011236	1.27397	0.349334	1	cellular organisms;Bacteria;FCB group;Bacteroidetes/Chlorobi group;Bacteroidetes;Bacteroidia;Marinilabiliales;Marinilabiliaceae;Saccharicrinis;	0	0	0	0	0	0	0	0	0	0	0	0	0	0	0	0	0	0	0
cellular organisms;Bacteria;FCB group;Bacteroidetes/Chlorobi group;Bacteroidetes;Bacteroidia;Marinilabiliales;Marinilabiliaceae;Thermophagus;	1	1	87	88	0	0.0114943	0	0.793103	Tumor <=> Peritumor	0.396552	0.00574713	Inf	Inf	1	cellular organisms;Bacteria;FCB group;Bacteroidetes/Chlorobi group;Bacteroidetes;Bacteroidia;Marinilabiliales;Marinilabiliaceae;Thermophagus;	1	1	89	90	0	0.011236	0	0.775281	Tumor <=> Peritumor	0.38764	0.00561798	Inf	Inf	1	cellular organisms;Bacteria;FCB group;Bacteroidetes/Chlorobi group;Bacteroidetes;Bacteroidia;Marinilabiliales;Marinilabiliaceae;Thermophagus;	0	0	0	0	0	0	0	0	0	0	0	0	0	0	0	0	0	0	0
cellular organisms;Bacteria;FCB group;Bacteroidetes/Chlorobi group;Bacteroidetes;Bacteroidia;Marinilabiliales;Prolixibacteraceae;Draconibacterium;	1	0.999736	87.9885	87.0115	0.0229885	0.0114943	1.3908	2.28736	Tumor <=> Peritumor	1.83908	0.0172414	1.64463	0.717761	1	cellular organisms;Bacteria;FCB group;Bacteroidetes/Chlorobi group;Bacteroidetes;Bacteroidia;Marinilabiliales;Prolixibacteraceae;Draconibacterium;	1	0.999243	89.9888	89.0112	0.0224719	0.011236	1.35955	2.23596	Tumor <=> Peritumor	1.79775	0.0168539	1.64463	0.717761	1	cellular organisms;Bacteria;FCB group;Bacteroidetes/Chlorobi group;Bacteroidetes;Bacteroidia;Marinilabiliales;Prolixibacteraceae;Draconibacterium;	0	0	0	0	0	0	0	0	0	0	0	0	0	0	0	0	0	0	0
cellular organisms;Bacteria;FCB group;Bacteroidetes/Chlorobi group;Bacteroidetes;Bacteroidia;Marinilabiliales;Prolixibacteraceae;Mangrovibacterium;	1	0.999736	87.4943	87.5057	0.0114943	0.0114943	0.781609	1.24138	Tumor <=> Peritumor	1.01149	0.0114943	1.58824	0.667425	1	cellular organisms;Bacteria;FCB group;Bacteroidetes/Chlorobi group;Bacteroidetes;Bacteroidia;Marinilabiliales;Prolixibacteraceae;Mangrovibacterium;	1	0.999748	89.4944	89.5056	0.011236	0.011236	0.764045	1.21348	Tumor <=> Peritumor	0.988764	0.011236	1.58824	0.667425	1	cellular organisms;Bacteria;FCB group;Bacteroidetes/Chlorobi group;Bacteroidetes;Bacteroidia;Marinilabiliales;Prolixibacteraceae;Mangrovibacterium;	0	0	0	0	0	0	0	0	0	0	0	0	0	0	0	0	0	0	0
cellular organisms;Bacteria;FCB group;Bacteroidetes/Chlorobi group;Bacteroidetes;Bacteroidia;Marinilabiliales;Prolixibacteraceae;Maribellus;	0.005135	0.964064	94.908	80.092	0.183908	0.0114943	11.069	1.29885	Peritumor < Tumor	6.18391	0.0977011	0.117342	-3.09121	0.0188283	cellular organisms;Bacteria;FCB group;Bacteroidetes/Chlorobi group;Bacteroidetes;Bacteroidia;Marinilabiliales;Prolixibacteraceae;Maribellus;	0.005135	0.965661	96.9101	82.0899	0.179775	0.011236	10.8202	1.26966	Peritumor < Tumor	6.04494	0.0955056	0.117342	-3.09121	0.0190637	cellular organisms;Bacteria;FCB group;Bacteroidetes/Chlorobi group;Bacteroidetes;Bacteroidia;Marinilabiliales;Prolixibacteraceae;Maribellus;	0	0	0	67	0	0	0	0	0	0	0	0	0	75	0	0	0	0	0
cellular organisms;Bacteria;FCB group;Bacteroidetes/Chlorobi group;Bacteroidetes;Bacteroidia;Marinilabiliales;Prolixibacteraceae;Mariniphaga;	1	1	87	88	0	0.0114943	0	0.954023	Tumor <=> Peritumor	0.477011	0.00574713	Inf	Inf	1	cellular organisms;Bacteria;FCB group;Bacteroidetes/Chlorobi group;Bacteroidetes;Bacteroidia;Marinilabiliales;Prolixibacteraceae;Mariniphaga;	1	1	89	90	0	0.011236	0	0.932584	Tumor <=> Peritumor	0.466292	0.00561798	Inf	Inf	1	cellular organisms;Bacteria;FCB group;Bacteroidetes/Chlorobi group;Bacteroidetes;Bacteroidia;Marinilabiliales;Prolixibacteraceae;Mariniphaga;	0	0	0	0	0	0	0	0	0	0	0	0	0	0	0	0	0	0	0
cellular organisms;Bacteria;FCB group;Bacteroidetes/Chlorobi group;Bacteroidetes;Bacteroidia;Marinilabiliales;Prolixibacteraceae;Prolixibacter;	1	0.999736	87.4943	87.5057	0.0114943	0.0114943	0.643678	1.58621	Tumor <=> Peritumor	1.11494	0.0114943	2.46429	1.30117	1	cellular organisms;Bacteria;FCB group;Bacteroidetes/Chlorobi group;Bacteroidetes;Bacteroidia;Marinilabiliales;Prolixibacteraceae;Prolixibacter;	1	0.999748	89.4944	89.5056	0.011236	0.011236	0.629213	1.55056	Tumor <=> Peritumor	1.08989	0.011236	2.46429	1.30117	1	cellular organisms;Bacteria;FCB group;Bacteroidetes/Chlorobi group;Bacteroidetes;Bacteroidia;Marinilabiliales;Prolixibacteraceae;Prolixibacter;	0	0	0	0	0	0	0	0	0	0	0	0	0	0	0	0	0	0	0
cellular organisms;Bacteria;FCB group;Bacteroidetes/Chlorobi group;Bacteroidetes;Bacteroidia;Marinilabiliales;Prolixibacteraceae;Puteibacter;	1	0.999207	87.9885	87.0115	0.0344828	0.0229885	2.72414	1.72414	Peritumor <=> Tumor	2.22414	0.0287356	0.632911	-0.659925	1	cellular organisms;Bacteria;FCB group;Bacteroidetes/Chlorobi group;Bacteroidetes;Bacteroidia;Marinilabiliales;Prolixibacteraceae;Puteibacter;	0.855132	0.998485	89.9888	89.0112	0.0337079	0.0224719	2.66292	1.68539	Peritumor <= Tumor	2.17416	0.0280899	0.632911	-0.659925	1	cellular organisms;Bacteria;FCB group;Bacteroidetes/Chlorobi group;Bacteroidetes;Bacteroidia;Marinilabiliales;Prolixibacteraceae;Puteibacter;	0	0	0	0	0	0	0	0	0	0	0	0	0	0	0	0	0	0	0
cellular organisms;Bacteria;FCB group;Bacteroidetes/Chlorobi group;Bacteroidetes;Bacteroidia;Marinilabiliales;Prolixibacteraceae;Sunxiuqinia;	1	0.999736	87.4943	87.5057	0.0114943	0.0114943	0.942529	1.4023	Tumor <=> Peritumor	1.17241	0.0114943	1.4878	0.573185	1	cellular organisms;Bacteria;FCB group;Bacteroidetes/Chlorobi group;Bacteroidetes;Bacteroidia;Marinilabiliales;Prolixibacteraceae;Sunxiuqinia;	1	0.999748	89.4944	89.5056	0.011236	0.011236	0.921348	1.37079	Tumor <=> Peritumor	1.14607	0.011236	1.4878	0.573185	1	cellular organisms;Bacteria;FCB group;Bacteroidetes/Chlorobi group;Bacteroidetes;Bacteroidia;Marinilabiliales;Prolixibacteraceae;Sunxiuqinia;	0	0	0	0	0	0	0	0	0	0	0	0	0	0	0	0	0	0	0
cellular organisms;Bacteria;FCB group;Bacteroidetes/Chlorobi group;Bacteroidetes;Bacteroidia;Marinilabiliales;Salinivirgaceae;Salinivirga;	1	1	87	88	0	0.0114943	0	0.942529	Tumor <=> Peritumor	0.471264	0.00574713	Inf	Inf	1	cellular organisms;Bacteria;FCB group;Bacteroidetes/Chlorobi group;Bacteroidetes;Bacteroidia;Marinilabiliales;Salinivirgaceae;Salinivirga;	1	1	89	90	0	0.011236	0	0.921348	Tumor <=> Peritumor	0.460674	0.00561798	Inf	Inf	1	cellular organisms;Bacteria;FCB group;Bacteroidetes/Chlorobi group;Bacteroidetes;Bacteroidia;Marinilabiliales;Salinivirgaceae;Salinivirga;	0	0	0	0	0	0	0	0	0	0	0	0	0	0	0	0	0	0	0
cellular organisms;Bacteria;FCB group;Bacteroidetes/Chlorobi group;Bacteroidetes;Chitinophagia;Chitinophagales;Chitinophagaceae;Arachidicoccus;	1	0.999736	87.4943	87.5057	0.0114943	0.0114943	0.609195	0.689655	Tumor <=> Peritumor	0.649425	0.0114943	1.13208	0.17897	1	cellular organisms;Bacteria;FCB group;Bacteroidetes/Chlorobi group;Bacteroidetes;Chitinophagia;Chitinophagales;Chitinophagaceae;Arachidicoccus;	1	0.999748	89.4944	89.5056	0.011236	0.011236	0.595506	0.674157	Tumor <=> Peritumor	0.634831	0.011236	1.13208	0.17897	1	cellular organisms;Bacteria;FCB group;Bacteroidetes/Chlorobi group;Bacteroidetes;Chitinophagia;Chitinophagales;Chitinophagaceae;Arachidicoccus;	0	0	0	0	0	0	0	0	0	0	0	0	0	0	0	0	0	0	0
cellular organisms;Bacteria;FCB group;Bacteroidetes/Chlorobi group;Bacteroidetes;Chitinophagia;Chitinophagales;Chitinophagaceae;Chitinophaga;	1	0.998679	88	87	0.0344828	0.0229885	4.3908	5.41379	Tumor <=> Peritumor	4.9023	0.0287356	1.23298	0.302154	1	cellular organisms;Bacteria;FCB group;Bacteroidetes/Chlorobi group;Bacteroidetes;Chitinophagia;Chitinophagales;Chitinophagaceae;Chitinophaga;	0.787406	0.997728	90	89	0.0337079	0.0224719	4.29213	5.29213	Tumor <= Peritumor	4.79213	0.0280899	1.23298	0.302154	1	cellular organisms;Bacteria;FCB group;Bacteroidetes/Chlorobi group;Bacteroidetes;Chitinophagia;Chitinophagales;Chitinophagaceae;Chitinophaga;	0	0	0	0	0	0	0	0	0	0	0	0	0	82	0	0	0	0	0
cellular organisms;Bacteria;FCB group;Bacteroidetes/Chlorobi group;Bacteroidetes;Chitinophagia;Chitinophagales;Chitinophagaceae;Flavihumibacter;	1	1	87	88	0	0.0114943	0	0.735632	Tumor <=> Peritumor	0.367816	0.00574713	Inf	Inf	1	cellular organisms;Bacteria;FCB group;Bacteroidetes/Chlorobi group;Bacteroidetes;Chitinophagia;Chitinophagales;Chitinophagaceae;Flavihumibacter;	1	1	89	90	0	0.011236	0	0.719101	Tumor <=> Peritumor	0.359551	0.00561798	Inf	Inf	1	cellular organisms;Bacteria;FCB group;Bacteroidetes/Chlorobi group;Bacteroidetes;Chitinophagia;Chitinophagales;Chitinophagaceae;Flavihumibacter;	0	0	0	0	0	0	0	0	0	0	0	0	0	0	0	0	0	0	0
cellular organisms;Bacteria;FCB group;Bacteroidetes/Chlorobi group;Bacteroidetes;Chitinophagia;Chitinophagales;Chitinophagaceae;Niabella;	1	1	87	88	0	0.0114943	0	0.574713	Tumor <=> Peritumor	0.287356	0.00574713	Inf	Inf	1	cellular organisms;Bacteria;FCB group;Bacteroidetes/Chlorobi group;Bacteroidetes;Chitinophagia;Chitinophagales;Chitinophagaceae;Niabella;	1	1	89	90	0	0.011236	0	0.561798	Tumor <=> Peritumor	0.280899	0.00561798	Inf	Inf	1	cellular organisms;Bacteria;FCB group;Bacteroidetes/Chlorobi group;Bacteroidetes;Chitinophagia;Chitinophagales;Chitinophagaceae;Niabella;	0	0	0	0	0	0	0	0	0	0	0	0	0	0	0	0	0	0	0
cellular organisms;Bacteria;FCB group;Bacteroidetes/Chlorobi group;Bacteroidetes;Chitinophagia;Chitinophagales;Chitinophagaceae;Niastella;	1	1	87	88	0	0.0114943	0	0.655172	Tumor <=> Peritumor	0.327586	0.00574713	Inf	Inf	1	cellular organisms;Bacteria;FCB group;Bacteroidetes/Chlorobi group;Bacteroidetes;Chitinophagia;Chitinophagales;Chitinophagaceae;Niastella;	1	1	89	90	0	0.011236	0	0.640449	Tumor <=> Peritumor	0.320225	0.00561798	Inf	Inf	1	cellular organisms;Bacteria;FCB group;Bacteroidetes/Chlorobi group;Bacteroidetes;Chitinophagia;Chitinophagales;Chitinophagaceae;Niastella;	0	0	0	0	0	0	0	0	0	0	0	0	0	0	0	0	0	0	0
cellular organisms;Bacteria;FCB group;Bacteroidetes/Chlorobi group;Bacteroidetes;Cytophagia;Cytophagales;Cyclobacteriaceae;Algoriphagus;	4.25858e-12	0.225261	114.057	60.9425	0.850575	0.632184	148.69	44.7126	Peritumor < Tumor	96.7011	0.741379	0.300711	-1.73355	5.89899e-11	cellular organisms;Bacteria;FCB group;Bacteroidetes/Chlorobi group;Bacteroidetes;Cytophagia;Cytophagales;Cyclobacteriaceae;Algoriphagus;	3.87234e-12	0.156167	116.938	62.0618	0.853933	0.640449	149.91	45.0562	Peritumor < Tumor	97.4831	0.747191	0.300555	-1.7343	3.87669e-11	cellular organisms;Bacteria;FCB group;Bacteroidetes/Chlorobi group;Bacteroidetes;Cytophagia;Cytophagales;Cyclobacteriaceae;Algoriphagus;	62	215	0	183	158	143	0	185	219	0	59	185	170	270	292	141	62	162	203
cellular organisms;Bacteria;FCB group;Bacteroidetes/Chlorobi group;Bacteroidetes;Cytophagia;Cytophagales;Cyclobacteriaceae;Cyclobacterium;	4.36495e-13	0.0418814	115.466	59.5345	1	0.988506	8898.22	3101.2	Peritumor < Tumor	5999.71	0.994253	0.348519	-1.52069	4.78255e-11	cellular organisms;Bacteria;FCB group;Bacteroidetes/Chlorobi group;Bacteroidetes;Cytophagia;Cytophagales;Cyclobacteriaceae;Cyclobacterium;	2.56864e-13	0.0427976	118.388	60.6124	1	0.988764	8982.42	3102.44	Peritumor < Tumor	6042.43	0.994382	0.34539	-1.5337	2.54697e-11	cellular organisms;Bacteria;FCB group;Bacteroidetes/Chlorobi group;Bacteroidetes;Cytophagia;Cytophagales;Cyclobacteriaceae;Cyclobacterium;	4209	13717	2367	18911	11068	9585	2552	10383	13059	2361	5037	8696	9252	13105	14766	9835	3215	9903	11650
cellular organisms;Bacteria;FCB group;Bacteroidetes/Chlorobi group;Bacteroidetes;Cytophagia;Cytophagales;Cytophagaceae;Cytophaga;	1	0.999736	87.4943	87.5057	0.0114943	0.0114943	0.62069	0.643678	Tumor <=> Peritumor	0.632184	0.0114943	1.03704	0.0524674	1	cellular organisms;Bacteria;FCB group;Bacteroidetes/Chlorobi group;Bacteroidetes;Cytophagia;Cytophagales;Cytophagaceae;Cytophaga;	1	0.999748	89.4944	89.5056	0.011236	0.011236	0.606742	0.629213	Tumor <=> Peritumor	0.617978	0.011236	1.03704	0.0524674	1	cellular organisms;Bacteria;FCB group;Bacteroidetes/Chlorobi group;Bacteroidetes;Cytophagia;Cytophagales;Cytophagaceae;Cytophaga;	0	0	0	0	0	0	0	0	0	0	0	0	0	0	0	0	0	0	0
cellular organisms;Bacteria;FCB group;Bacteroidetes/Chlorobi group;Bacteroidetes;Cytophagia;Cytophagales;Cytophagaceae;Dyadobacter;	1	0.999472	87.5057	87.4943	0.0114943	0.0114943	1.05747	0.91954	Peritumor <=> Tumor	0.988506	0.0114943	0.869565	-0.201634	1	cellular organisms;Bacteria;FCB group;Bacteroidetes/Chlorobi group;Bacteroidetes;Cytophagia;Cytophagales;Cytophagaceae;Dyadobacter;	1	0.999495	89.5056	89.4944	0.011236	0.011236	1.03371	0.898876	Peritumor <=> Tumor	0.966292	0.011236	0.869565	-0.201634	1	cellular organisms;Bacteria;FCB group;Bacteroidetes/Chlorobi group;Bacteroidetes;Cytophagia;Cytophagales;Cytophagaceae;Dyadobacter;	0	0	0	0	0	0	0	0	0	0	0	0	0	0	0	0	0	0	0
cellular organisms;Bacteria;FCB group;Bacteroidetes/Chlorobi group;Bacteroidetes;Cytophagia;Cytophagales;Cytophagaceae;Flectobacillus;	1	1	87	88	0	0.0114943	0	0.678161	Tumor <=> Peritumor	0.33908	0.00574713	Inf	Inf	1	cellular organisms;Bacteria;FCB group;Bacteroidetes/Chlorobi group;Bacteroidetes;Cytophagia;Cytophagales;Cytophagaceae;Flectobacillus;	1	1	89	90	0	0.011236	0	0.662921	Tumor <=> Peritumor	0.331461	0.00561798	Inf	Inf	1	cellular organisms;Bacteria;FCB group;Bacteroidetes/Chlorobi group;Bacteroidetes;Cytophagia;Cytophagales;Cytophagaceae;Flectobacillus;	0	0	0	0	0	0	0	0	0	0	0	0	0	0	0	0	0	0	0
cellular organisms;Bacteria;FCB group;Bacteroidetes/Chlorobi group;Bacteroidetes;Cytophagia;Cytophagales;Cytophagaceae;Runella;	1	1	87	88	0	0.0114943	0	0.632184	Tumor <=> Peritumor	0.316092	0.00574713	Inf	Inf	1	cellular organisms;Bacteria;FCB group;Bacteroidetes/Chlorobi group;Bacteroidetes;Cytophagia;Cytophagales;Cytophagaceae;Runella;	1	1	89	90	0	0.011236	0	0.617978	Tumor <=> Peritumor	0.308989	0.00561798	Inf	Inf	1	cellular organisms;Bacteria;FCB group;Bacteroidetes/Chlorobi group;Bacteroidetes;Cytophagia;Cytophagales;Cytophagaceae;Runella;	0	0	0	0	0	0	0	0	0	0	0	0	0	0	0	0	0	0	0
cellular organisms;Bacteria;FCB group;Bacteroidetes/Chlorobi group;Bacteroidetes;Cytophagia;Cytophagales;Cytophagaceae;Siphonobacter;	1	1	87	88	0	0.0114943	0	0.827586	Tumor <=> Peritumor	0.413793	0.00574713	Inf	Inf	1	cellular organisms;Bacteria;FCB group;Bacteroidetes/Chlorobi group;Bacteroidetes;Cytophagia;Cytophagales;Cytophagaceae;Siphonobacter;	1	1	89	90	0	0.011236	0	0.808989	Tumor <=> Peritumor	0.404494	0.00561798	Inf	Inf	1	cellular organisms;Bacteria;FCB group;Bacteroidetes/Chlorobi group;Bacteroidetes;Cytophagia;Cytophagales;Cytophagaceae;Siphonobacter;	0	0	0	0	0	0	0	0	0	0	0	0	0	0	0	0	0	0	0
cellular organisms;Bacteria;FCB group;Bacteroidetes/Chlorobi group;Bacteroidetes;Cytophagia;Cytophagales;Cytophagaceae;Spirosoma;	1	0.999736	87.4943	87.5057	0.0114943	0.0114943	0.977011	1.66667	Tumor <=> Peritumor	1.32184	0.0114943	1.70588	0.770518	1	cellular organisms;Bacteria;FCB group;Bacteroidetes/Chlorobi group;Bacteroidetes;Cytophagia;Cytophagales;Cytophagaceae;Spirosoma;	1	0.999748	89.4944	89.5056	0.011236	0.011236	0.955056	1.62921	Tumor <=> Peritumor	1.29213	0.011236	1.70588	0.770518	1	cellular organisms;Bacteria;FCB group;Bacteroidetes/Chlorobi group;Bacteroidetes;Cytophagia;Cytophagales;Cytophagaceae;Spirosoma;	0	0	0	0	0	0	0	0	0	0	0	0	0	0	0	0	0	0	0
cellular organisms;Bacteria;FCB group;Bacteroidetes/Chlorobi group;Bacteroidetes;Cytophagia;Cytophagales;Cytophagaceae;Sporocytophaga;	0.371093	1	86.5	88.5	0	0.0229885	0	1.52874	Tumor <= Peritumor	0.764368	0.0114943	Inf	Inf	0.717233	cellular organisms;Bacteria;FCB group;Bacteroidetes/Chlorobi group;Bacteroidetes;Cytophagia;Cytophagales;Cytophagaceae;Sporocytophaga;	0.371093	1	88.5	90.5	0	0.0224719	0	1.49438	Tumor <= Peritumor	0.747191	0.011236	Inf	Inf	0.758358	cellular organisms;Bacteria;FCB group;Bacteroidetes/Chlorobi group;Bacteroidetes;Cytophagia;Cytophagales;Cytophagaceae;Sporocytophaga;	0	0	0	0	0	0	0	0	0	0	0	0	0	0	0	0	0	0	0
cellular organisms;Bacteria;FCB group;Bacteroidetes/Chlorobi group;Bacteroidetes;Cytophagia;Cytophagales;Flammeovirgaceae;Flammeovirga;	1	0.999736	87.9885	87.0115	0.0229885	0.0114943	1.66667	1.93103	Tumor <=> Peritumor	1.79885	0.0172414	1.15862	0.212408	1	cellular organisms;Bacteria;FCB group;Bacteroidetes/Chlorobi group;Bacteroidetes;Cytophagia;Cytophagales;Flammeovirgaceae;Flammeovirga;	1	0.999243	89.9888	89.0112	0.0224719	0.011236	1.62921	1.88764	Tumor <=> Peritumor	1.75843	0.0168539	1.15862	0.212408	1	cellular organisms;Bacteria;FCB group;Bacteroidetes/Chlorobi group;Bacteroidetes;Cytophagia;Cytophagales;Flammeovirgaceae;Flammeovirga;	0	0	0	0	0	0	0	0	0	0	0	0	0	0	0	0	0	0	0
cellular organisms;Bacteria;FCB group;Bacteroidetes/Chlorobi group;Bacteroidetes;Cytophagia;Cytophagales;Flammeovirgaceae;Fulvivirga;	1	1	87	88	0	0.0114943	0	0.655172	Tumor <=> Peritumor	0.327586	0.00574713	Inf	Inf	1	cellular organisms;Bacteria;FCB group;Bacteroidetes/Chlorobi group;Bacteroidetes;Cytophagia;Cytophagales;Flammeovirgaceae;Fulvivirga;	1	1	89	90	0	0.011236	0	0.640449	Tumor <=> Peritumor	0.320225	0.00561798	Inf	Inf	1	cellular organisms;Bacteria;FCB group;Bacteroidetes/Chlorobi group;Bacteroidetes;Cytophagia;Cytophagales;Flammeovirgaceae;Fulvivirga;	0	0	0	0	0	0	0	0	0	0	0	0	0	0	0	0	0	0	0
cellular organisms;Bacteria;FCB group;Bacteroidetes/Chlorobi group;Bacteroidetes;Cytophagia;Cytophagales;Flammeovirgaceae;Marivirga;	0.0567594	0.996036	90	85	0.0574713	0	3.47126	0	Peritumor <= Tumor	1.73563	0.0287356	0	#NAME?	0.178073	cellular organisms;Bacteria;FCB group;Bacteroidetes/Chlorobi group;Bacteroidetes;Cytophagia;Cytophagales;Flammeovirgaceae;Marivirga;	0.0567594	0.996213	92	87	0.0561798	0	3.39326	0	Peritumor <= Tumor	1.69663	0.0280899	0	#NAME?	0.183234	cellular organisms;Bacteria;FCB group;Bacteroidetes/Chlorobi group;Bacteroidetes;Cytophagia;Cytophagales;Flammeovirgaceae;Marivirga;	0	0	0	52	0	0	0	0	0	0	0	0	0	0	0	0	0	0	0
cellular organisms;Bacteria;FCB group;Bacteroidetes/Chlorobi group;Bacteroidetes;Cytophagia;Cytophagales;Flammeovirgaceae;Reichenbachiella;	1	1	87	88	0	0.0114943	0	0.735632	Tumor <=> Peritumor	0.367816	0.00574713	Inf	Inf	1	cellular organisms;Bacteria;FCB group;Bacteroidetes/Chlorobi group;Bacteroidetes;Cytophagia;Cytophagales;Flammeovirgaceae;Reichenbachiella;	1	1	89	90	0	0.011236	0	0.719101	Tumor <=> Peritumor	0.359551	0.00561798	Inf	Inf	1	cellular organisms;Bacteria;FCB group;Bacteroidetes/Chlorobi group;Bacteroidetes;Cytophagia;Cytophagales;Flammeovirgaceae;Reichenbachiella;	0	0	0	0	0	0	0	0	0	0	0	0	0	0	0	0	0	0	0
cellular organisms;Bacteria;FCB group;Bacteroidetes/Chlorobi group;Bacteroidetes;Cytophagia;Cytophagales;Hymenobacteraceae;Adhaeribacter;	1	1	87	88	0	0.0114943	0	0.574713	Tumor <=> Peritumor	0.287356	0.00574713	Inf	Inf	1	cellular organisms;Bacteria;FCB group;Bacteroidetes/Chlorobi group;Bacteroidetes;Cytophagia;Cytophagales;Hymenobacteraceae;Adhaeribacter;	1	1	89	90	0	0.011236	0	0.561798	Tumor <=> Peritumor	0.280899	0.00561798	Inf	Inf	1	cellular organisms;Bacteria;FCB group;Bacteroidetes/Chlorobi group;Bacteroidetes;Cytophagia;Cytophagales;Hymenobacteraceae;Adhaeribacter;	0	0	0	0	0	0	0	0	0	0	0	0	0	0	0	0	0	0	0
cellular organisms;Bacteria;FCB group;Bacteroidetes/Chlorobi group;Bacteroidetes;Cytophagia;Cytophagales;Hymenobacteraceae;Hymenobacter;	1	0.999207	87.9885	87.0115	0.0229885	0.0114943	1.75862	1.56322	Peritumor <=> Tumor	1.66092	0.0172414	0.888889	-0.169925	1	cellular organisms;Bacteria;FCB group;Bacteroidetes/Chlorobi group;Bacteroidetes;Cytophagia;Cytophagales;Hymenobacteraceae;Hymenobacter;	1	0.999243	89.9888	89.0112	0.0224719	0.011236	1.7191	1.52809	Peritumor <=> Tumor	1.6236	0.0168539	0.888889	-0.169925	1	cellular organisms;Bacteria;FCB group;Bacteroidetes/Chlorobi group;Bacteroidetes;Cytophagia;Cytophagales;Hymenobacteraceae;Hymenobacter;	0	0	0	0	0	0	0	0	0	0	0	0	0	62	0	0	0	0	0
cellular organisms;Bacteria;FCB group;Bacteroidetes/Chlorobi group;Bacteroidetes;Cytophagia;Cytophagales;Hymenobacteraceae;Pontibacter;	1	0.999736	87.4943	87.5057	0.0114943	0.0114943	0.758621	1.04598	Tumor <=> Peritumor	0.902299	0.0114943	1.37879	0.463401	1	cellular organisms;Bacteria;FCB group;Bacteroidetes/Chlorobi group;Bacteroidetes;Cytophagia;Cytophagales;Hymenobacteraceae;Pontibacter;	1	0.999748	89.4944	89.5056	0.011236	0.011236	0.741573	1.02247	Tumor <=> Peritumor	0.882022	0.011236	1.37879	0.463401	1	cellular organisms;Bacteria;FCB group;Bacteroidetes/Chlorobi group;Bacteroidetes;Cytophagia;Cytophagales;Hymenobacteraceae;Pontibacter;	0	0	0	0	0	0	0	0	0	0	0	0	0	0	0	0	0	0	0
cellular organisms;Bacteria;FCB group;Bacteroidetes/Chlorobi group;Bacteroidetes;Cytophagia;Cytophagales;Hymenobacteraceae;Rufibacter;	1	0.999736	88	87	0.0114943	0	0.586207	0	Peritumor <=> Tumor	0.293103	0.00574713	0	#NAME?	1	cellular organisms;Bacteria;FCB group;Bacteroidetes/Chlorobi group;Bacteroidetes;Cytophagia;Cytophagales;Hymenobacteraceae;Rufibacter;	1	0.999748	90	89	0.011236	0	0.573034	0	Peritumor <=> Tumor	0.286517	0.00561798	0	#NAME?	1	cellular organisms;Bacteria;FCB group;Bacteroidetes/Chlorobi group;Bacteroidetes;Cytophagia;Cytophagales;Hymenobacteraceae;Rufibacter;	0	0	0	0	0	0	0	0	0	0	0	0	0	0	0	0	0	0	0
cellular organisms;Bacteria;FCB group;Bacteroidetes/Chlorobi group;Bacteroidetes;Flavobacteriia;Flavobacteriales;Crocinitomicaceae;Fluviicola;	1	0.999736	87.4943	87.5057	0.0114943	0.0114943	0.62069	1.04598	Tumor <=> Peritumor	0.833333	0.0114943	1.68519	0.752907	1	cellular organisms;Bacteria;FCB group;Bacteroidetes/Chlorobi group;Bacteroidetes;Flavobacteriia;Flavobacteriales;Crocinitomicaceae;Fluviicola;	1	0.999748	89.4944	89.5056	0.011236	0.011236	0.606742	1.02247	Tumor <=> Peritumor	0.814607	0.011236	1.68519	0.752907	1	cellular organisms;Bacteria;FCB group;Bacteroidetes/Chlorobi group;Bacteroidetes;Flavobacteriia;Flavobacteriales;Crocinitomicaceae;Fluviicola;	0	0	0	0	0	0	0	0	0	0	0	0	0	0	0	0	0	0	0
cellular organisms;Bacteria;FCB group;Bacteroidetes/Chlorobi group;Bacteroidetes;Flavobacteriia;Flavobacteriales;Flavobacteriaceae;Aequorivita;	7.82778e-12	0.0669837	112.511	62.4885	1	0.988506	1412.87	631.379	Peritumor < Tumor	1022.13	0.994253	0.446876	-1.16205	7.7495e-11	cellular organisms;Bacteria;FCB group;Bacteroidetes/Chlorobi group;Bacteroidetes;Flavobacteriia;Flavobacteriales;Flavobacteriaceae;Aequorivita;	6.00379e-12	0.0696882	115.399	63.6011	1	0.988764	1419.54	632.933	Peritumor < Tumor	1026.24	0.994382	0.445872	-1.1653	5.34938e-11	cellular organisms;Bacteria;FCB group;Bacteroidetes/Chlorobi group;Bacteroidetes;Flavobacteriia;Flavobacteriales;Flavobacteriaceae;Aequorivita;	843	2631	490	2336	1160	1535	501	1758	1789	304	717	1343	2183	2551	2146	1426	521	2093	2223
cellular organisms;Bacteria;FCB group;Bacteroidetes/Chlorobi group;Bacteroidetes;Flavobacteriia;Flavobacteriales;Flavobacteriaceae;Apibacter;	1	0.999736	87.4943	87.5057	0.0114943	0.0114943	0.597701	0.931034	Tumor <=> Peritumor	0.764368	0.0114943	1.55769	0.63941	1	cellular organisms;Bacteria;FCB group;Bacteroidetes/Chlorobi group;Bacteroidetes;Flavobacteriia;Flavobacteriales;Flavobacteriaceae;Apibacter;	1	0.999748	89.4944	89.5056	0.011236	0.011236	0.58427	0.910112	Tumor <=> Peritumor	0.747191	0.011236	1.55769	0.63941	1	cellular organisms;Bacteria;FCB group;Bacteroidetes/Chlorobi group;Bacteroidetes;Flavobacteriia;Flavobacteriales;Flavobacteriaceae;Apibacter;	0	0	0	0	0	0	0	0	0	0	0	0	0	0	0	0	0	0	0
cellular organisms;Bacteria;FCB group;Bacteroidetes/Chlorobi group;Bacteroidetes;Flavobacteriia;Flavobacteriales;Flavobacteriaceae;Aquimarina;	1	1	87	88	0	0.0114943	0	0.701149	Tumor <=> Peritumor	0.350575	0.00574713	Inf	Inf	1	cellular organisms;Bacteria;FCB group;Bacteroidetes/Chlorobi group;Bacteroidetes;Flavobacteriia;Flavobacteriales;Flavobacteriaceae;Aquimarina;	1	1	89	90	0	0.011236	0	0.685393	Tumor <=> Peritumor	0.342697	0.00561798	Inf	Inf	1	cellular organisms;Bacteria;FCB group;Bacteroidetes/Chlorobi group;Bacteroidetes;Flavobacteriia;Flavobacteriales;Flavobacteriaceae;Aquimarina;	0	0	0	0	0	0	0	0	0	0	0	0	0	0	0	0	0	0	0
cellular organisms;Bacteria;FCB group;Bacteroidetes/Chlorobi group;Bacteroidetes;Flavobacteriia;Flavobacteriales;Flavobacteriaceae;Bergeyella;	1	0.99815	87.954	87.046	0.045977	0.0344828	4.78161	5.18391	Tumor <=> Peritumor	4.98276	0.0402299	1.08413	0.116544	1	cellular organisms;Bacteria;FCB group;Bacteroidetes/Chlorobi group;Bacteroidetes;Flavobacteriia;Flavobacteriales;Flavobacteriaceae;Bergeyella;	0.932526	0.996213	90.4382	88.5618	0.0561798	0.0337079	5.66292	5.06742	Peritumor <= Tumor	5.36517	0.0449438	0.894841	-0.160296	1	cellular organisms;Bacteria;FCB group;Bacteroidetes/Chlorobi group;Bacteroidetes;Flavobacteriia;Flavobacteriales;Flavobacteriaceae;Bergeyella;	0	0	0	0	0	0	0	0	0	0	0	0	0	0	0	0	0	0	119
cellular organisms;Bacteria;FCB group;Bacteroidetes/Chlorobi group;Bacteroidetes;Flavobacteriia;Flavobacteriales;Flavobacteriaceae;Capnocytophaga;	0.763958	0.597965	87.2011	87.7989	0.758621	0.781609	2558.38	1434.74	Peritumor <= Tumor	1996.56	0.770115	0.560799	-0.834445	1	cellular organisms;Bacteria;FCB group;Bacteroidetes/Chlorobi group;Bacteroidetes;Flavobacteriia;Flavobacteriales;Flavobacteriaceae;Capnocytophaga;	0.704756	0.611034	89.1461	89.8539	0.752809	0.775281	2512.24	1416.56	Peritumor <= Tumor	1964.4	0.764045	0.563865	-0.826578	1	cellular organisms;Bacteria;FCB group;Bacteroidetes/Chlorobi group;Bacteroidetes;Flavobacteriia;Flavobacteriales;Flavobacteriaceae;Capnocytophaga;	96	13576	0	134	0	0	272	0	368	54	241	1672	1935	38201	574	166	0	0	511
cellular organisms;Bacteria;FCB group;Bacteroidetes/Chlorobi group;Bacteroidetes;Flavobacteriia;Flavobacteriales;Flavobacteriaceae;Chryseobacterium;	0.58719	0.965517	86.5115	88.4885	0.183908	0.206897	22.1839	22.8276	Tumor <= Peritumor	22.5057	0.195402	1.02902	0.0412648	1	cellular organisms;Bacteria;FCB group;Bacteroidetes/Chlorobi group;Bacteroidetes;Flavobacteriia;Flavobacteriales;Flavobacteriaceae;Chryseobacterium;	0.848917	0.957707	88.5112	90.4888	0.179775	0.202247	21.6854	22.3146	Tumor <= Peritumor	22	0.191011	1.02902	0.0412648	1	cellular organisms;Bacteria;FCB group;Bacteroidetes/Chlorobi group;Bacteroidetes;Flavobacteriia;Flavobacteriales;Flavobacteriaceae;Chryseobacterium;	0	0	0	0	0	0	0	0	0	0	0	0	0	263	0	0	0	0	53
cellular organisms;Bacteria;FCB group;Bacteroidetes/Chlorobi group;Bacteroidetes;Flavobacteriia;Flavobacteriales;Flavobacteriaceae;Cloacibacterium;	5.32208e-12	0.0635487	113.546	61.454	0.988506	0.988506	673.517	272.046	Peritumor < Tumor	472.782	0.988506	0.403918	-1.30786	6.08077e-11	cellular organisms;Bacteria;FCB group;Bacteroidetes/Chlorobi group;Bacteroidetes;Flavobacteriia;Flavobacteriales;Flavobacteriaceae;Cloacibacterium;	2.05106e-12	0.0603459	116.534	62.4663	0.988764	0.988764	676.978	271.607	Peritumor < Tumor	474.292	0.988764	0.401205	-1.31759	3.24003e-11	cellular organisms;Bacteria;FCB group;Bacteroidetes/Chlorobi group;Bacteroidetes;Flavobacteriia;Flavobacteriales;Flavobacteriaceae;Cloacibacterium;	332	1130	179	1483	733	614	226	667	877	173	388	624	771	974	1026	742	267	733	901
cellular organisms;Bacteria;FCB group;Bacteroidetes/Chlorobi group;Bacteroidetes;Flavobacteriia;Flavobacteriales;Flavobacteriaceae;Flavobacterium;	1.41016e-09	0.1341	110.121	64.8793	0.965517	0.965517	312.862	154.299	Peritumor < Tumor	233.58	0.965517	0.493185	-1.0198	7.17971e-09	cellular organisms;Bacteria;FCB group;Bacteroidetes/Chlorobi group;Bacteroidetes;Flavobacteriia;Flavobacteriales;Flavobacteriaceae;Flavobacterium;	1.14387e-09	0.118546	112.685	66.3146	0.966292	0.966292	313.708	156.404	Peritumor < Tumor	235.056	0.966292	0.498567	-1.00414	5.85739e-09	cellular organisms;Bacteria;FCB group;Bacteroidetes/Chlorobi group;Bacteroidetes;Flavobacteriia;Flavobacteriales;Flavobacteriaceae;Flavobacterium;	161	479	121	449	294	312	53	271	317	50	132	235	328	735	291	376	128	315	408
cellular organisms;Bacteria;FCB group;Bacteroidetes/Chlorobi group;Bacteroidetes;Flavobacteriia;Flavobacteriales;Flavobacteriaceae;Kordia;	1	1	87	88	0	0.0114943	0	0.655172	Tumor <=> Peritumor	0.327586	0.00574713	Inf	Inf	1	cellular organisms;Bacteria;FCB group;Bacteroidetes/Chlorobi group;Bacteroidetes;Flavobacteriia;Flavobacteriales;Flavobacteriaceae;Kordia;	1	1	89	90	0	0.011236	0	0.640449	Tumor <=> Peritumor	0.320225	0.00561798	Inf	Inf	1	cellular organisms;Bacteria;FCB group;Bacteroidetes/Chlorobi group;Bacteroidetes;Flavobacteriia;Flavobacteriales;Flavobacteriaceae;Kordia;	0	0	0	0	0	0	0	0	0	0	0	0	0	0	0	0	0	0	0
cellular organisms;Bacteria;FCB group;Bacteroidetes/Chlorobi group;Bacteroidetes;Flavobacteriia;Flavobacteriales;Flavobacteriaceae;Mesonia;	1	1	87	88	0	0.0114943	0	0.724138	Tumor <=> Peritumor	0.362069	0.00574713	Inf	Inf	1	cellular organisms;Bacteria;FCB group;Bacteroidetes/Chlorobi group;Bacteroidetes;Flavobacteriia;Flavobacteriales;Flavobacteriaceae;Mesonia;	1	1	89	90	0	0.011236	0	0.707865	Tumor <=> Peritumor	0.353933	0.00561798	Inf	Inf	1	cellular organisms;Bacteria;FCB group;Bacteroidetes/Chlorobi group;Bacteroidetes;Flavobacteriia;Flavobacteriales;Flavobacteriaceae;Mesonia;	0	0	0	0	0	0	0	0	0	0	0	0	0	0	0	0	0	0	0
cellular organisms;Bacteria;FCB group;Bacteroidetes/Chlorobi group;Bacteroidetes;Flavobacteriia;Flavobacteriales;Flavobacteriaceae;Muricauda;	0.181449	1	86	89	0	0.0344828	0	2.91954	Tumor <= Peritumor	1.45977	0.0172414	Inf	Inf	0.465911	cellular organisms;Bacteria;FCB group;Bacteroidetes/Chlorobi group;Bacteroidetes;Flavobacteriia;Flavobacteriales;Flavobacteriaceae;Muricauda;	0.181449	1	88	91	0	0.0337079	0	2.85393	Tumor <= Peritumor	1.42697	0.0168539	Inf	Inf	0.479737	cellular organisms;Bacteria;FCB group;Bacteroidetes/Chlorobi group;Bacteroidetes;Flavobacteriia;Flavobacteriales;Flavobacteriaceae;Muricauda;	0	0	0	0	0	0	0	0	0	0	0	0	0	0	0	0	0	0	0
cellular organisms;Bacteria;FCB group;Bacteroidetes/Chlorobi group;Bacteroidetes;Flavobacteriia;Flavobacteriales;Flavobacteriaceae;Myroides;	1	0.999472	87.5057	87.4943	0.0114943	0.0114943	0.781609	0.758621	Peritumor <=> Tumor	0.770115	0.0114943	0.970588	-0.0430687	1	cellular organisms;Bacteria;FCB group;Bacteroidetes/Chlorobi group;Bacteroidetes;Flavobacteriia;Flavobacteriales;Flavobacteriaceae;Myroides;	1	0.999495	89.5056	89.4944	0.011236	0.011236	0.764045	0.741573	Peritumor <=> Tumor	0.752809	0.011236	0.970588	-0.0430687	1	cellular organisms;Bacteria;FCB group;Bacteroidetes/Chlorobi group;Bacteroidetes;Flavobacteriia;Flavobacteriales;Flavobacteriaceae;Myroides;	0	0	0	0	0	0	0	0	0	0	0	0	0	0	0	0	0	0	0
cellular organisms;Bacteria;FCB group;Bacteroidetes/Chlorobi group;Bacteroidetes;Flavobacteriia;Flavobacteriales;Flavobacteriaceae;Nonlabens;	1	1	87	88	0	0.0114943	0	0.850575	Tumor <=> Peritumor	0.425287	0.00574713	Inf	Inf	1	cellular organisms;Bacteria;FCB group;Bacteroidetes/Chlorobi group;Bacteroidetes;Flavobacteriia;Flavobacteriales;Flavobacteriaceae;Nonlabens;	1	1	89	90	0	0.011236	0	0.831461	Tumor <=> Peritumor	0.41573	0.00561798	Inf	Inf	1	cellular organisms;Bacteria;FCB group;Bacteroidetes/Chlorobi group;Bacteroidetes;Flavobacteriia;Flavobacteriales;Flavobacteriaceae;Nonlabens;	0	0	0	0	0	0	0	0	0	0	0	0	0	0	0	0	0	0	0
cellular organisms;Bacteria;FCB group;Bacteroidetes/Chlorobi group;Bacteroidetes;Flavobacteriia;Flavobacteriales;Flavobacteriaceae;Ornithobacterium;	1	1	87	88	0	0.0114943	0	0.574713	Tumor <=> Peritumor	0.287356	0.00574713	Inf	Inf	1	cellular organisms;Bacteria;FCB group;Bacteroidetes/Chlorobi group;Bacteroidetes;Flavobacteriia;Flavobacteriales;Flavobacteriaceae;Ornithobacterium;	1	1	89	90	0	0.011236	0	0.561798	Tumor <=> Peritumor	0.280899	0.00561798	Inf	Inf	1	cellular organisms;Bacteria;FCB group;Bacteroidetes/Chlorobi group;Bacteroidetes;Flavobacteriia;Flavobacteriales;Flavobacteriaceae;Ornithobacterium;	0	0	0	0	0	0	0	0	0	0	0	0	0	0	0	0	0	0	0
cellular organisms;Bacteria;FCB group;Bacteroidetes/Chlorobi group;Bacteroidetes;Flavobacteriia;Flavobacteriales;Flavobacteriaceae;Polaribacter;	0.400381	0.996036	89.4713	85.5287	0.0574713	0.0114943	3.4023	1.28736	Peritumor <= Tumor	2.34483	0.0344828	0.378378	-1.4021	0.764125	cellular organisms;Bacteria;FCB group;Bacteroidetes/Chlorobi group;Bacteroidetes;Flavobacteriia;Flavobacteriales;Flavobacteriaceae;Polaribacter;	0.400381	0.996213	91.4719	87.5281	0.0561798	0.011236	3.32584	1.25843	Peritumor <= Tumor	2.29213	0.0337079	0.378378	-1.4021	0.792855	cellular organisms;Bacteria;FCB group;Bacteroidetes/Chlorobi group;Bacteroidetes;Flavobacteriia;Flavobacteriales;Flavobacteriaceae;Polaribacter;	0	0	0	59	0	0	0	0	0	0	0	0	0	0	0	0	0	0	0
cellular organisms;Bacteria;FCB group;Bacteroidetes/Chlorobi group;Bacteroidetes;Flavobacteriia;Flavobacteriales;Flavobacteriaceae;Riemerella;	4.12708e-10	0.103977	110.402	64.5977	1	0.988506	2370.37	1128.54	Peritumor < Tumor	1749.45	0.994253	0.476103	-1.07065	2.13792e-09	cellular organisms;Bacteria;FCB group;Bacteroidetes/Chlorobi group;Bacteroidetes;Flavobacteriia;Flavobacteriales;Flavobacteriaceae;Riemerella;	6.66652e-10	0.113243	113.371	65.6292	1	0.988764	2388.57	1127.03	Peritumor < Tumor	1757.8	0.994382	0.471844	-1.08362	3.45341e-09	cellular organisms;Bacteria;FCB group;Bacteroidetes/Chlorobi group;Bacteroidetes;Flavobacteriia;Flavobacteriales;Flavobacteriaceae;Riemerella;	1507	4281	639	5563	1742	1330	529	1645	2254	417	1361	1845	2315	4520	3385	2029	400	2481	3702
cellular organisms;Bacteria;FCB group;Bacteroidetes/Chlorobi group;Bacteroidetes;Flavobacteriia;Flavobacteriales;Flavobacteriaceae;Tamlana;	8.99563e-11	0.454353	113.994	61.0057	0.701149	0.206897	77.6207	12.8621	Peritumor < Tumor	45.2414	0.454023	0.165704	-2.59332	5.30802e-10	cellular organisms;Bacteria;FCB group;Bacteroidetes/Chlorobi group;Bacteroidetes;Flavobacteriia;Flavobacteriales;Flavobacteriaceae;Tamlana;	3.92102e-11	0.473804	117.062	61.9382	0.707865	0.202247	77.7303	12.573	Peritumor < Tumor	45.1517	0.455056	0.161752	-2.62814	2.37662e-10	cellular organisms;Bacteria;FCB group;Bacteroidetes/Chlorobi group;Bacteroidetes;Flavobacteriia;Flavobacteriales;Flavobacteriaceae;Tamlana;	0	146	0	125	59	103	0	89	64	0	0	67	109	105	115	50	0	112	144
cellular organisms;Bacteria;FCB group;Bacteroidetes/Chlorobi group;Bacteroidetes;Flavobacteriia;Flavobacteriales;Flavobacteriaceae;Tenacibaculum;	1	0.999472	87.5057	87.4943	0.0114943	0.0114943	0.678161	0.643678	Peritumor <=> Tumor	0.66092	0.0114943	0.949153	-0.0752881	1	cellular organisms;Bacteria;FCB group;Bacteroidetes/Chlorobi group;Bacteroidetes;Flavobacteriia;Flavobacteriales;Flavobacteriaceae;Tenacibaculum;	1	0.999495	89.5056	89.4944	0.011236	0.011236	0.662921	0.629213	Peritumor <=> Tumor	0.646067	0.011236	0.949153	-0.0752881	1	cellular organisms;Bacteria;FCB group;Bacteroidetes/Chlorobi group;Bacteroidetes;Flavobacteriia;Flavobacteriales;Flavobacteriaceae;Tenacibaculum;	0	0	0	0	0	0	0	0	0	0	0	0	0	0	0	0	0	0	0
cellular organisms;Bacteria;FCB group;Bacteroidetes/Chlorobi group;Bacteroidetes;Flavobacteriia;Flavobacteriales;Flavobacteriaceae;Winogradskyella;	1	0.999736	88	87	0.0114943	0	0.609195	0	Peritumor <=> Tumor	0.304598	0.00574713	0	#NAME?	1	cellular organisms;Bacteria;FCB group;Bacteroidetes/Chlorobi group;Bacteroidetes;Flavobacteriia;Flavobacteriales;Flavobacteriaceae;Winogradskyella;	1	0.999748	90	89	0.011236	0	0.595506	0	Peritumor <=> Tumor	0.297753	0.00561798	0	#NAME?	1	cellular organisms;Bacteria;FCB group;Bacteroidetes/Chlorobi group;Bacteroidetes;Flavobacteriia;Flavobacteriales;Flavobacteriaceae;Winogradskyella;	0	0	0	0	0	0	0	0	0	0	0	0	0	0	0	0	0	0	0
cellular organisms;Bacteria;FCB group;Bacteroidetes/Chlorobi group;Bacteroidetes;Flavobacteriia;Flavobacteriales;Flavobacteriaceae;Zobellia;	1.204e-12	0.0696261	114.121	60.8793	1	0.988506	910.575	347.943	Peritumor < Tumor	629.259	0.994253	0.382113	-1.38793	4.78255e-11	cellular organisms;Bacteria;FCB group;Bacteroidetes/Chlorobi group;Bacteroidetes;Flavobacteriia;Flavobacteriales;Flavobacteriaceae;Zobellia;	7.60901e-13	0.0518874	117.084	61.9157	1	0.988764	918.708	347.742	Peritumor < Tumor	633.225	0.994382	0.378512	-1.40159	2.54697e-11	cellular organisms;Bacteria;FCB group;Bacteroidetes/Chlorobi group;Bacteroidetes;Flavobacteriia;Flavobacteriales;Flavobacteriaceae;Zobellia;	446	1368	233	1581	1111	901	285	970	1260	251	511	889	1056	1369	1555	1010	348	1006	1143
cellular organisms;Bacteria;FCB group;Bacteroidetes/Chlorobi group;Bacteroidetes;Saprospiria;Saprospirales;Lewinellaceae;Lewinella;	1	0.999736	87.4943	87.5057	0.0114943	0.0114943	0.758621	1.18391	Tumor <=> Peritumor	0.971264	0.0114943	1.56061	0.642106	1	cellular organisms;Bacteria;FCB group;Bacteroidetes/Chlorobi group;Bacteroidetes;Saprospiria;Saprospirales;Lewinellaceae;Lewinella;	1	0.999748	89.4944	89.5056	0.011236	0.011236	0.741573	1.1573	Tumor <=> Peritumor	0.949438	0.011236	1.56061	0.642106	1	cellular organisms;Bacteria;FCB group;Bacteroidetes/Chlorobi group;Bacteroidetes;Saprospiria;Saprospirales;Lewinellaceae;Lewinella;	0	0	0	0	0	0	0	0	0	0	0	0	0	0	0	0	0	0	0
cellular organisms;Bacteria;FCB group;Bacteroidetes/Chlorobi group;Bacteroidetes;Sphingobacteriia;Sphingobacteriales;Sphingobacteriaceae;Mucilaginibacter;	4.50334e-13	0.0421456	115.529	59.4713	1	0.988506	23905.7	8266.9	Peritumor < Tumor	16086.3	0.994253	0.345812	-1.53194	4.78255e-11	cellular organisms;Bacteria;FCB group;Bacteroidetes/Chlorobi group;Bacteroidetes;Sphingobacteriia;Sphingobacteriales;Sphingobacteriaceae;Mucilaginibacter;	2.72995e-13	0.0433026	118.438	60.5618	1	0.988764	24128.9	8273.98	Peritumor < Tumor	16201.4	0.994382	0.342907	-1.54411	2.54697e-11	cellular organisms;Bacteria;FCB group;Bacteroidetes/Chlorobi group;Bacteroidetes;Sphingobacteriia;Sphingobacteriales;Sphingobacteriaceae;Mucilaginibacter;	11015	37489	6605	43958	30734	25589	6766	27607	36393	6123	13340	23508	25355	36494	40054	26541	8867	26012	32123
cellular organisms;Bacteria;FCB group;Bacteroidetes/Chlorobi group;Bacteroidetes;Sphingobacteriia;Sphingobacteriales;Sphingobacteriaceae;Olivibacter;	1	1	87	88	0	0.0114943	0	1.12644	Tumor <=> Peritumor	0.563218	0.00574713	Inf	Inf	1	cellular organisms;Bacteria;FCB group;Bacteroidetes/Chlorobi group;Bacteroidetes;Sphingobacteriia;Sphingobacteriales;Sphingobacteriaceae;Olivibacter;	1	1	89	90	0	0.011236	0	1.10112	Tumor <=> Peritumor	0.550562	0.00561798	Inf	Inf	1	cellular organisms;Bacteria;FCB group;Bacteroidetes/Chlorobi group;Bacteroidetes;Sphingobacteriia;Sphingobacteriales;Sphingobacteriaceae;Olivibacter;	0	0	0	0	0	0	0	0	0	0	0	0	0	0	0	0	0	0	0
cellular organisms;Bacteria;FCB group;Bacteroidetes/Chlorobi group;Bacteroidetes;Sphingobacteriia;Sphingobacteriales;Sphingobacteriaceae;Parapedobacter;	1	1	87	88	0	0.0114943	0	0.781609	Tumor <=> Peritumor	0.390805	0.00574713	Inf	Inf	1	cellular organisms;Bacteria;FCB group;Bacteroidetes/Chlorobi group;Bacteroidetes;Sphingobacteriia;Sphingobacteriales;Sphingobacteriaceae;Parapedobacter;	1	1	89	90	0	0.011236	0	0.764045	Tumor <=> Peritumor	0.382022	0.00561798	Inf	Inf	1	cellular organisms;Bacteria;FCB group;Bacteroidetes/Chlorobi group;Bacteroidetes;Sphingobacteriia;Sphingobacteriales;Sphingobacteriaceae;Parapedobacter;	0	0	0	0	0	0	0	0	0	0	0	0	0	0	0	0	0	0	0
cellular organisms;Bacteria;FCB group;Bacteroidetes/Chlorobi group;Bacteroidetes;Sphingobacteriia;Sphingobacteriales;Sphingobacteriaceae;Pararcticibacter;	1	1	87	88	0	0.0114943	0	1.05747	Tumor <=> Peritumor	0.528736	0.00574713	Inf	Inf	1	cellular organisms;Bacteria;FCB group;Bacteroidetes/Chlorobi group;Bacteroidetes;Sphingobacteriia;Sphingobacteriales;Sphingobacteriaceae;Pararcticibacter;	1	1	89	90	0	0.011236	0	1.03371	Tumor <=> Peritumor	0.516854	0.00561798	Inf	Inf	1	cellular organisms;Bacteria;FCB group;Bacteroidetes/Chlorobi group;Bacteroidetes;Sphingobacteriia;Sphingobacteriales;Sphingobacteriaceae;Pararcticibacter;	0	0	0	0	0	0	0	0	0	0	0	0	0	0	0	0	0	0	0
cellular organisms;Bacteria;FCB group;Bacteroidetes/Chlorobi group;Bacteroidetes;Sphingobacteriia;Sphingobacteriales;Sphingobacteriaceae;Pedobacter;	5.01472e-12	0.0630202	112.626	62.3736	1	0.988506	3186.93	1501.95	Peritumor < Tumor	2344.44	0.994253	0.471285	-1.08533	5.95749e-11	cellular organisms;Bacteria;FCB group;Bacteroidetes/Chlorobi group;Bacteroidetes;Sphingobacteriia;Sphingobacteriales;Sphingobacteriaceae;Pedobacter;	2.95623e-12	0.0635021	115.624	63.3764	1	0.988764	3207.69	1502.44	Peritumor < Tumor	2355.06	0.994382	0.468387	-1.09423	3.37692e-11	cellular organisms;Bacteria;FCB group;Bacteroidetes/Chlorobi group;Bacteroidetes;Sphingobacteriia;Sphingobacteriales;Sphingobacteriaceae;Pedobacter;	2118	6333	1094	3541	2422	3846	1614	4823	4977	863	1208	3778	6527	6132	3922	4920	1105	5671	4106
cellular organisms;Bacteria;FCB group;Bacteroidetes/Chlorobi group;Bacteroidetes;Sphingobacteriia;Sphingobacteriales;Sphingobacteriaceae;Sphingobacterium;	0.599174	0.996433	88.9943	86.0057	0.0574713	0.0229885	6.2069	6.93103	Tumor <= Peritumor	6.56897	0.0402299	1.11667	0.159199	1	cellular organisms;Bacteria;FCB group;Bacteroidetes/Chlorobi group;Bacteroidetes;Sphingobacteriia;Sphingobacteriales;Sphingobacteriaceae;Sphingobacterium;	0.39718	0.995076	90.9944	88.0056	0.0561798	0.0224719	6.06742	6.77528	Tumor <= Peritumor	6.42135	0.0393258	1.11667	0.159199	0.792855	cellular organisms;Bacteria;FCB group;Bacteroidetes/Chlorobi group;Bacteroidetes;Sphingobacteriia;Sphingobacteriales;Sphingobacteriaceae;Sphingobacterium;	0	0	0	0	0	0	0	0	0	0	0	0	0	145	0	0	0	0	0
cellular organisms;Bacteria;FCB group;Bacteroidetes/Chlorobi group;Balneolaeota;Balneolia;Balneolales;Balneolaceae;Gracilimonas;	1	1	87	88	0	0.0114943	0	0.793103	Tumor <=> Peritumor	0.396552	0.00574713	Inf	Inf	1	cellular organisms;Bacteria;FCB group;Bacteroidetes/Chlorobi group;Balneolaeota;Balneolia;Balneolales;Balneolaceae;Gracilimonas;	1	1	89	90	0	0.011236	0	0.775281	Tumor <=> Peritumor	0.38764	0.00561798	Inf	Inf	1	cellular organisms;Bacteria;FCB group;Bacteroidetes/Chlorobi group;Balneolaeota;Balneolia;Balneolales;Balneolaceae;Gracilimonas;	0	0	0	0	0	0	0	0	0	0	0	0	0	0	0	0	0	0	0
cellular organisms;Bacteria;FCB group;Bacteroidetes/Chlorobi group;Chlorobi;Chlorobia;Chlorobiales;Chlorobiaceae;Chlorobium/Pelodictyon group;Chlorobium;	1	0.999736	88	87	0.0114943	0	1.43678	0	Peritumor <=> Tumor	0.718391	0.00574713	0	#NAME?	1	cellular organisms;Bacteria;FCB group;Bacteroidetes/Chlorobi group;Chlorobi;Chlorobia;Chlorobiales;Chlorobiaceae;Chlorobium/Pelodictyon group;Chlorobium;	1	0.999748	90	89	0.011236	0	1.40449	0	Peritumor <=> Tumor	0.702247	0.00561798	0	#NAME?	1	cellular organisms;Bacteria;FCB group;Bacteroidetes/Chlorobi group;Chlorobi;Chlorobia;Chlorobiales;Chlorobiaceae;Chlorobium/Pelodictyon group;Chlorobium;	0	0	0	0	0	0	0	0	0	0	0	0	0	0	0	0	0	0	0
cellular organisms;Bacteria;FCB group;Candidatus Kryptonia;Candidatus Kryptonium;	1.75637e-05	0.89642	100.506	74.4943	0.310345	0.0114943	21.0115	0.689655	Peritumor < Tumor	10.8506	0.16092	0.0328228	-4.92916	7.38171e-05	cellular organisms;Bacteria;FCB group;Candidatus Kryptonia;Candidatus Kryptonium;	3.98315e-06	0.897488	103.011	75.9888	0.314607	0.011236	21.8876	0.674157	Peritumor < Tumor	11.2809	0.162921	0.0308008	-5.02089	1.70624e-05	cellular organisms;Bacteria;FCB group;Candidatus Kryptonia;Candidatus Kryptonium;	0	62	0	170	0	0	0	0	52	0	0	0	58	72	0	0	0	55	54
cellular organisms;Bacteria;FCB group;Fibrobacteres;Fibrobacteria;Fibrobacterales;Fibrobacteraceae;Fibrobacter;	0.204894	0.994187	88.5805	86.4195	0.0689655	0.045977	24.6437	6.52874	Peritumor <= Tumor	15.5862	0.0574713	0.264925	-1.91634	0.51281	cellular organisms;Bacteria;FCB group;Fibrobacteres;Fibrobacteria;Fibrobacterales;Fibrobacteraceae;Fibrobacter;	0.155132	0.991163	90.5787	88.4213	0.0674157	0.0449438	24.0899	6.38202	Peritumor <= Tumor	15.236	0.0561798	0.264925	-1.91634	0.437412	cellular organisms;Bacteria;FCB group;Fibrobacteres;Fibrobacteria;Fibrobacterales;Fibrobacteraceae;Fibrobacter;	0	70	0	0	0	0	0	0	0	0	0	0	0	858	0	0	0	0	0
cellular organisms;Bacteria;Fusobacteria;Fusobacteriia;Fusobacteriales;Fusobacteriaceae;Fusobacterium;	0.703045	0.493989	89.1322	85.8678	0.942529	0.873563	9393.8	4819.47	Peritumor <= Tumor	7106.64	0.908046	0.513048	-0.962835	1	cellular organisms;Bacteria;Fusobacteria;Fusobacteriia;Fusobacteriales;Fusobacteriaceae;Fusobacterium;	0.984805	0.515465	91.0056	87.9944	0.94382	0.876404	9213.64	4810.62	Peritumor <= Tumor	7012.13	0.910112	0.522119	-0.937549	1	cellular organisms;Bacteria;Fusobacteria;Fusobacteriia;Fusobacteriales;Fusobacteriaceae;Fusobacterium;	509	70815	134	1827	85	70	1442	91	2155	709	602	9109	3746	29768	4143	274	66	128	48449
cellular organisms;Bacteria;Fusobacteria;Fusobacteriia;Fusobacteriales;Fusobacteriaceae;Ilyobacter;	1	0.999736	88	87	0.0114943	0	0.83908	0	Peritumor <=> Tumor	0.41954	0.00574713	0	#NAME?	1	cellular organisms;Bacteria;Fusobacteria;Fusobacteriia;Fusobacteriales;Fusobacteriaceae;Ilyobacter;	1	0.999748	90	89	0.011236	0	0.820225	0	Peritumor <=> Tumor	0.410112	0.00561798	0	#NAME?	1	cellular organisms;Bacteria;Fusobacteria;Fusobacteriia;Fusobacteriales;Fusobacteriaceae;Ilyobacter;	0	0	0	0	0	0	0	0	0	0	0	0	0	0	0	0	0	0	0
cellular organisms;Bacteria;Fusobacteria;Fusobacteriia;Fusobacteriales;Leptotrichiaceae;Caviibacter;	0.789268	0.998943	87.523	87.477	0.0229885	0.0229885	3.27586	1.42529	Peritumor <= Tumor	2.35057	0.0229885	0.435088	-1.20062	1	cellular organisms;Bacteria;Fusobacteria;Fusobacteriia;Fusobacteriales;Leptotrichiaceae;Caviibacter;	0.583882	0.998233	89.5225	89.4775	0.0224719	0.0224719	3.20225	1.39326	Peritumor <= Tumor	2.29775	0.0224719	0.435088	-1.20062	1	cellular organisms;Bacteria;Fusobacteria;Fusobacteriia;Fusobacteriales;Leptotrichiaceae;Caviibacter;	0	0	0	0	0	0	0	0	0	0	0	0	0	0	0	0	0	0	0
cellular organisms;Bacteria;Fusobacteria;Fusobacteriia;Fusobacteriales;Leptotrichiaceae;Leptotrichia;	0.997851	0.633637	88.4253	86.5747	0.781609	0.747126	3033.48	1727.52	Peritumor <= Tumor	2380.5	0.764368	0.569483	-0.812275	1	cellular organisms;Bacteria;Fusobacteria;Fusobacteriia;Fusobacteriales;Leptotrichiaceae;Leptotrichia;	0.870459	0.58225	90.4157	88.5843	0.775281	0.741573	2972.87	1700.42	Peritumor <= Tumor	2336.64	0.758427	0.571979	-0.805967	1	cellular organisms;Bacteria;Fusobacteria;Fusobacteriia;Fusobacteriales;Leptotrichiaceae;Leptotrichia;	142	199	178	247	62	0	487	0	180	1087	1404	1747	528	109581	1388	66	79	0	14258
cellular organisms;Bacteria;Fusobacteria;Fusobacteriia;Fusobacteriales;Leptotrichiaceae;Oceanivirga;	0.422678	0.998679	88.0115	86.9885	0.0229885	0.0114943	3.36782	0.574713	Peritumor <= Tumor	1.97126	0.0172414	0.170648	-2.5509	0.764125	cellular organisms;Bacteria;Fusobacteria;Fusobacteriia;Fusobacteriales;Leptotrichiaceae;Oceanivirga;	0.422678	0.998738	90.0112	88.9888	0.0224719	0.011236	3.29213	0.561798	Peritumor <= Tumor	1.92697	0.0168539	0.170648	-2.5509	0.792855	cellular organisms;Bacteria;Fusobacteria;Fusobacteriia;Fusobacteriales;Leptotrichiaceae;Oceanivirga;	0	0	0	0	0	0	0	0	0	0	0	0	0	116	0	0	0	0	0
cellular organisms;Bacteria;Fusobacteria;Fusobacteriia;Fusobacteriales;Leptotrichiaceae;Sneathia;	0.422678	0.998679	87.5115	87.4885	0.0229885	0.0229885	705.966	165.161	Peritumor <= Tumor	435.563	0.0229885	0.23395	-2.09573	0.764125	cellular organisms;Bacteria;Fusobacteria;Fusobacteriia;Fusobacteriales;Leptotrichiaceae;Sneathia;	0.422678	0.998738	89.5112	89.4888	0.0224719	0.0224719	690.101	161.449	Peritumor <= Tumor	425.775	0.0224719	0.23395	-2.09573	0.792855	cellular organisms;Bacteria;Fusobacteria;Fusobacteriia;Fusobacteriales;Leptotrichiaceae;Sneathia;	0	0	0	0	0	0	0	0	0	0	0	0	0	61325	0	0	0	0	0
cellular organisms;Bacteria;Fusobacteria;Fusobacteriia;Fusobacteriales;Leptotrichiaceae;Streptobacillus;	0.906329	0.989166	89.8046	85.1954	0.126437	0.0689655	19.2759	17.3678	Peritumor <= Tumor	18.3218	0.0977011	0.901014	-0.150379	1	cellular organisms;Bacteria;Fusobacteria;Fusobacteriia;Fusobacteriales;Leptotrichiaceae;Streptobacillus;	0.938165	0.982325	91.809	87.191	0.123596	0.0674157	18.8427	16.9775	Peritumor <= Tumor	17.9101	0.0955056	0.901014	-0.150379	1	cellular organisms;Bacteria;Fusobacteria;Fusobacteriia;Fusobacteriales;Leptotrichiaceae;Streptobacillus;	0	0	0	0	0	0	0	0	0	0	0	0	0	155	0	0	0	0	0
cellular organisms;Bacteria;Nitrospinae/Tectomicrobia group;Candidatus Tectomicrobia;Candidatus Entotheonella;	0.000416879	0.959968	95.0862	79.9138	0.183908	0.0114943	12.7586	0.586207	Peritumor < Tumor	6.67241	0.0977011	0.0459459	-4.44392	0.00161495	cellular organisms;Bacteria;Nitrospinae/Tectomicrobia group;Candidatus Tectomicrobia;Candidatus Entotheonella;	0.000318568	0.961369	97.5899	81.4101	0.191011	0.011236	13.1236	0.573034	Peritumor < Tumor	6.84831	0.101124	0.0436644	-4.5174	0.00123411	cellular organisms;Bacteria;Nitrospinae/Tectomicrobia group;Candidatus Tectomicrobia;Candidatus Entotheonella;	0	0	0	61	0	60	0	0	0	0	0	0	0	0	0	0	0	0	0
cellular organisms;Bacteria;Nitrospirae;Nitrospira;Nitrospirales;Nitrospiraceae;Candidatus Magnetoovum;	0.855132	0.998415	87.5115	87.4885	0.0229885	0.0229885	1.90805	1.73563	Peritumor <= Tumor	1.82184	0.0229885	0.909639	-0.136635	1	cellular organisms;Bacteria;Nitrospirae;Nitrospira;Nitrospirales;Nitrospiraceae;Candidatus Magnetoovum;	0.855132	0.998485	89.5112	89.4888	0.0224719	0.0224719	1.86517	1.69663	Peritumor <= Tumor	1.7809	0.0224719	0.909639	-0.136635	1	cellular organisms;Bacteria;Nitrospirae;Nitrospira;Nitrospirales;Nitrospiraceae;Candidatus Magnetoovum;	0	0	0	0	0	0	0	0	0	0	0	0	0	0	0	0	0	90	0
cellular organisms;Bacteria;PVC group;Chlamydiae;Chlamydiia;Chlamydiales;Chlamydiaceae;Chlamydia/Chlamydophila group;Chlamydia;	2.29644e-12	0.0561501	113.897	61.1034	1	0.988506	34977.3	13438.6	Peritumor < Tumor	24207.9	0.994253	0.384208	-1.38004	5.11531e-11	cellular organisms;Bacteria;PVC group;Chlamydiae;Chlamydiia;Chlamydiales;Chlamydiaceae;Chlamydia/Chlamydophila group;Chlamydia;	1.42022e-12	0.0571897	116.753	62.2472	1	0.988764	35292	13477.8	Peritumor < Tumor	24384.9	0.994382	0.381894	-1.38876	2.87594e-11	cellular organisms;Bacteria;PVC group;Chlamydiae;Chlamydiia;Chlamydiales;Chlamydiaceae;Chlamydia/Chlamydophila group;Chlamydia;	16740	53979	9600	73364	39125	33927	9865	38330	46363	8698	19213	35208	40453	54444	51946	39688	11884	36825	46652
cellular organisms;Bacteria;PVC group;Chlamydiae;Chlamydiia;Parachlamydiales;Waddliaceae;Waddlia;	1.00555e-11	0.0692298	112.54	62.4598	1	0.988506	2056.69	969.494	Peritumor < Tumor	1513.09	0.994253	0.471386	-1.08502	8.74338e-11	cellular organisms;Bacteria;PVC group;Chlamydiae;Chlamydiia;Parachlamydiales;Waddliaceae;Waddlia;	3.78425e-12	0.0656483	115.551	63.4494	1	0.988764	2067.11	969.27	Peritumor < Tumor	1518.19	0.994382	0.4689	-1.09265	3.87559e-11	cellular organisms;Bacteria;PVC group;Chlamydiae;Chlamydiia;Parachlamydiales;Waddliaceae;Waddlia;	1229	4199	720	2934	1773	2448	907	2912	3139	552	878	2399	3987	3507	2642	2763	839	3185	2573
cellular organisms;Bacteria;PVC group;Planctomycetes;Planctomycetia;Gemmatales;Gemmataceae;Gemmata;	2.71077e-05	0.891135	100.908	74.092	0.321839	0.0114943	21.4943	0.896552	Peritumor < Tumor	11.1954	0.166667	0.0417112	-4.58342	0.000113394	cellular organisms;Bacteria;PVC group;Planctomycetes;Planctomycetia;Gemmatales;Gemmataceae;Gemmata;	1.86872e-05	0.88865	103.404	75.5955	0.325843	0.011236	21.6517	0.876404	Peritumor < Tumor	11.264	0.168539	0.0404774	-4.62674	7.8539e-05	cellular organisms;Bacteria;PVC group;Planctomycetes;Planctomycetia;Gemmatales;Gemmataceae;Gemmata;	0	56	0	106	0	0	0	0	0	0	0	0	0	58	57	0	0	0	68
cellular organisms;Bacteria;PVC group;Planctomycetes;Planctomycetia;Pirellulales;Pirellulaceae;Blastopirellula;	9.04678e-13	0.0480909	114.414	60.5862	1	0.988506	3566.39	1334.55	Peritumor < Tumor	2450.47	0.994253	0.374202	-1.41811	4.78255e-11	cellular organisms;Bacteria;PVC group;Planctomycetes;Planctomycetia;Pirellulales;Pirellulaceae;Blastopirellula;	7.95936e-13	0.0522661	117.337	61.6629	1	0.988764	3590.34	1334.42	Peritumor < Tumor	2462.38	0.994382	0.371669	-1.42791	2.54697e-11	cellular organisms;Bacteria;PVC group;Planctomycetes;Planctomycetia;Pirellulales;Pirellulaceae;Blastopirellula;	1753	5175	893	6606	4004	3132	1076	3834	4855	1043	1997	3393	4051	5263	5956	3781	1236	4085	4700
cellular organisms;Bacteria;PVC group;Planctomycetes;Planctomycetia;Planctomycetales;Planctomycetaceae;Planctopirus;	1.0715e-12	0.0495442	114.805	60.1954	1	0.988506	1764.78	643.678	Peritumor < Tumor	1204.23	0.994253	0.364735	-1.45508	4.78255e-11	cellular organisms;Bacteria;PVC group;Planctomycetes;Planctomycetia;Planctomycetales;Planctomycetaceae;Planctopirus;	5.8124e-13	0.0496149	117.73	61.2697	1	0.988764	1782.9	644.067	Peritumor < Tumor	1213.48	0.994382	0.361247	-1.46894	2.54697e-11	cellular organisms;Bacteria;PVC group;Planctomycetes;Planctomycetia;Planctomycetales;Planctomycetaceae;Planctopirus;	900	2869	479	3624	2266	1887	509	2032	2619	475	997	1772	1891	2538	2794	1993	675	1929	2420
cellular organisms;Bacteria;Proteobacteria;Acidithiobacillia;Acidithiobacillales;Acidithiobacillaceae;Acidithiobacillus;	1	0.999736	88	87	0.0114943	0	0.62069	0	Peritumor <=> Tumor	0.310345	0.00574713	0	#NAME?	1	cellular organisms;Bacteria;Proteobacteria;Acidithiobacillia;Acidithiobacillales;Acidithiobacillaceae;Acidithiobacillus;	1	0.999748	90	89	0.011236	0	0.606742	0	Peritumor <=> Tumor	0.303371	0.00561798	0	#NAME?	1	cellular organisms;Bacteria;Proteobacteria;Acidithiobacillia;Acidithiobacillales;Acidithiobacillaceae;Acidithiobacillus;	0	0	0	0	0	0	0	0	0	0	0	0	0	0	0	0	0	0	0
cellular organisms;Bacteria;Proteobacteria;Alphaproteobacteria;Caulobacterales;Caulobacteraceae;Brevundimonas;	1	0.999736	88	87	0.0114943	0	1.54023	0	Peritumor <=> Tumor	0.770115	0.00574713	0	#NAME?	1	cellular organisms;Bacteria;Proteobacteria;Alphaproteobacteria;Caulobacterales;Caulobacteraceae;Brevundimonas;	1	0.999748	90	89	0.011236	0	1.50562	0	Peritumor <=> Tumor	0.752809	0.00561798	0	#NAME?	1	cellular organisms;Bacteria;Proteobacteria;Alphaproteobacteria;Caulobacterales;Caulobacteraceae;Brevundimonas;	0	0	0	0	0	0	0	0	0	0	0	0	0	0	0	0	0	0	0
cellular organisms;Bacteria;Proteobacteria;Alphaproteobacteria;Rhizobiales;Beijerinckiaceae;Rhodoblastus;	0.371093	0.999207	88.5	86.5	0.0229885	0	15.1839	0	Peritumor <= Tumor	7.59195	0.0114943	0	#NAME?	0.717233	cellular organisms;Bacteria;Proteobacteria;Alphaproteobacteria;Rhizobiales;Beijerinckiaceae;Rhodoblastus;	0.181449	0.998485	91	88	0.0337079	0	16.9775	0	Peritumor <= Tumor	8.48876	0.0168539	0	#NAME?	0.479737	cellular organisms;Bacteria;Proteobacteria;Alphaproteobacteria;Rhizobiales;Beijerinckiaceae;Rhodoblastus;	0	0	0	0	0	0	0	0	0	0	0	0	0	0	0	0	0	0	0
cellular organisms;Bacteria;Proteobacteria;Alphaproteobacteria;Rhizobiales;Bradyrhizobiaceae;Bradyrhizobium;	2.43161e-09	0.139516	108.029	66.9713	0.977011	0.942529	419.126	225.08	Peritumor < Tumor	322.103	0.95977	0.537023	-0.896945	1.20364e-08	cellular organisms;Bacteria;Proteobacteria;Alphaproteobacteria;Rhizobiales;Bradyrhizobiaceae;Bradyrhizobium;	1.04184e-08	0.141018	110.674	68.3258	0.977528	0.94382	418.045	224.82	Peritumor < Tumor	321.433	0.960674	0.53779	-0.894886	5.01773e-08	cellular organisms;Bacteria;Proteobacteria;Alphaproteobacteria;Rhizobiales;Bradyrhizobiaceae;Bradyrhizobium;	636	546	108	577	271	242	70	383	367	105	247	210	297	358	302	430	83	293	337
cellular organisms;Bacteria;Proteobacteria;Alphaproteobacteria;Rhizobiales;Bradyrhizobiaceae;Rhodopseudomonas;	2.02458e-12	0.0928788	113.776	61.2241	0.965517	0.873563	243.897	94.8391	Peritumor < Tumor	169.368	0.91954	0.38885	-1.36272	5.11531e-11	cellular organisms;Bacteria;Proteobacteria;Alphaproteobacteria;Rhizobiales;Bradyrhizobiaceae;Rhodopseudomonas;	4.46316e-12	0.085469	116.624	62.3764	0.966292	0.876404	245.18	95.1685	Peritumor < Tumor	170.174	0.921348	0.388158	-1.36528	4.32248e-11	cellular organisms;Bacteria;Proteobacteria;Alphaproteobacteria;Rhizobiales;Bradyrhizobiaceae;Rhodopseudomonas;	121	404	69	540	240	197	70	251	271	61	155	226	274	395	350	230	81	282	384
cellular organisms;Bacteria;Proteobacteria;Alphaproteobacteria;Rhizobiales;Brucellaceae;Brucella;	6.17322e-12	0.0648699	113.477	61.523	0.988506	0.988506	596.069	248.598	Peritumor < Tumor	422.333	0.988506	0.417062	-1.26167	6.55156e-11	cellular organisms;Bacteria;Proteobacteria;Alphaproteobacteria;Rhizobiales;Brucellaceae;Brucella;	7.33544e-12	0.0714556	116.41	62.5899	0.988764	0.988764	598.652	248.27	Peritumor < Tumor	423.461	0.988764	0.414715	-1.26981	6.16592e-11	cellular organisms;Bacteria;Proteobacteria;Alphaproteobacteria;Rhizobiales;Brucellaceae;Brucella;	292	972	157	1298	523	492	169	578	642	176	362	531	621	850	1025	599	212	621	829
cellular organisms;Bacteria;Proteobacteria;Alphaproteobacteria;Rhizobiales;Methylobacteriaceae;Methylobacterium;	3.77353e-12	0.06051	113.598	61.4023	0.988506	0.988506	745.931	283.356	Peritumor < Tumor	514.644	0.988506	0.379869	-1.39642	5.78729e-11	cellular organisms;Bacteria;Proteobacteria;Alphaproteobacteria;Rhizobiales;Methylobacteriaceae;Methylobacterium;	1.37844e-12	0.0569373	116.545	62.4551	0.988764	0.988764	755.225	283.079	Peritumor < Tumor	519.152	0.988764	0.374827	-1.4157	2.87594e-11	cellular organisms;Bacteria;Proteobacteria;Alphaproteobacteria;Rhizobiales;Methylobacteriaceae;Methylobacterium;	323	1183	189	1452	912	798	206	810	1100	204	449	684	809	1106	1189	826	260	796	990
cellular organisms;Bacteria;Proteobacteria;Alphaproteobacteria;Rhizobiales;Methylocystaceae;Methylocystis;	1	0.999736	88	87	0.0114943	0	0.816092	0	Peritumor <=> Tumor	0.408046	0.00574713	0	#NAME?	1	cellular organisms;Bacteria;Proteobacteria;Alphaproteobacteria;Rhizobiales;Methylocystaceae;Methylocystis;	1	0.999748	90	89	0.011236	0	0.797753	0	Peritumor <=> Tumor	0.398876	0.00561798	0	#NAME?	1	cellular organisms;Bacteria;Proteobacteria;Alphaproteobacteria;Rhizobiales;Methylocystaceae;Methylocystis;	0	0	0	0	0	0	0	0	0	0	0	0	0	0	0	0	0	0	0
cellular organisms;Bacteria;Proteobacteria;Alphaproteobacteria;Rhizobiales;Methylocystaceae;Terasakiella;	3.39827e-13	0.0397675	115.701	59.2989	1	0.988506	16456.2	5650.48	Peritumor < Tumor	11053.3	0.994253	0.343365	-1.54218	4.78255e-11	cellular organisms;Bacteria;Proteobacteria;Alphaproteobacteria;Rhizobiales;Methylocystaceae;Terasakiella;	2.34395e-13	0.0420401	118.607	60.3933	1	0.988764	16619.6	5656.08	Peritumor < Tumor	11137.9	0.994382	0.340325	-1.55502	2.54697e-11	cellular organisms;Bacteria;Proteobacteria;Alphaproteobacteria;Rhizobiales;Methylocystaceae;Terasakiella;	7515	25183	4572	32279	21415	18048	4753	19379	25181	4436	9247	16724	16889	24166	27471	18722	6186	17997	20716
cellular organisms;Bacteria;Proteobacteria;Alphaproteobacteria;Rhizobiales;Phyllobacteriaceae;Hoeflea;	0.100348	0.997358	89.5	85.5	0.045977	0	2.66667	0	Peritumor <= Tumor	1.33333	0.0229885	0	#NAME?	0.286571	cellular organisms;Bacteria;Proteobacteria;Alphaproteobacteria;Rhizobiales;Phyllobacteriaceae;Hoeflea;	0.100348	0.997475	91.5	87.5	0.0449438	0	2.60674	0	Peritumor <= Tumor	1.30337	0.0224719	0	#NAME?	0.298034	cellular organisms;Bacteria;Proteobacteria;Alphaproteobacteria;Rhizobiales;Phyllobacteriaceae;Hoeflea;	0	0	0	76	0	0	0	0	0	0	0	0	0	0	0	0	0	0	0
cellular organisms;Bacteria;Proteobacteria;Alphaproteobacteria;Rhizobiales;Phyllobacteriaceae;Mesorhizobium;	8.55002e-12	0.0677765	113.69	61.3103	0.988506	0.965517	526.517	221.161	Peritumor < Tumor	373.839	0.977011	0.420045	-1.25138	7.93549e-11	cellular organisms;Bacteria;Proteobacteria;Alphaproteobacteria;Rhizobiales;Phyllobacteriaceae;Mesorhizobium;	4.73385e-12	0.085974	116.657	62.3427	0.988764	0.966292	529.494	220.921	Peritumor < Tumor	375.208	0.977528	0.417231	-1.26108	4.43986e-11	cellular organisms;Bacteria;Proteobacteria;Alphaproteobacteria;Rhizobiales;Phyllobacteriaceae;Mesorhizobium;	268	921	123	1188	486	472	150	565	686	141	306	544	748	879	845	616	199	610	754
cellular organisms;Bacteria;Proteobacteria;Alphaproteobacteria;Rhizobiales;Rhizobiaceae;Ciceribacter;	1.28321e-11	0.442727	113.649	61.3506	0.701149	0.298851	99.931	19.1839	Peritumor < Tumor	59.5575	0.5	0.191971	-2.38104	1.05865e-10	cellular organisms;Bacteria;Proteobacteria;Alphaproteobacteria;Rhizobiales;Rhizobiaceae;Ciceribacter;	4.58276e-12	0.402853	116.747	62.2528	0.707865	0.292135	101.371	18.7528	Peritumor < Tumor	60.0618	0.5	0.184992	-2.43446	4.34387e-11	cellular organisms;Bacteria;Proteobacteria;Alphaproteobacteria;Rhizobiales;Rhizobiaceae;Ciceribacter;	59	153	0	263	129	116	0	120	153	0	66	84	126	187	141	113	0	132	147
cellular organisms;Bacteria;Proteobacteria;Alphaproteobacteria;Rhizobiales;Rhizobiaceae;Liberibacter;	0.674987	0.997886	87	88	0.0344828	0.045977	2.81609	4.28736	Tumor <= Peritumor	3.55172	0.0402299	1.52245	0.606394	1	cellular organisms;Bacteria;Proteobacteria;Alphaproteobacteria;Rhizobiales;Rhizobiaceae;Liberibacter;	0.674987	0.99798	89	90	0.0337079	0.0449438	2.75281	4.19101	Tumor <= Peritumor	3.47191	0.0393258	1.52245	0.606394	1	cellular organisms;Bacteria;Proteobacteria;Alphaproteobacteria;Rhizobiales;Rhizobiaceae;Liberibacter;	0	0	0	0	0	0	0	0	0	0	0	0	65	0	0	0	0	114	0
cellular organisms;Bacteria;Proteobacteria;Alphaproteobacteria;Rhizobiales;Rhizobiaceae;Rhizobium/Agrobacterium group;Rhizobium;	7.25362e-11	0.345885	112.77	62.2299	0.781609	0.471264	102.46	34.3103	Peritumor < Tumor	68.3851	0.626437	0.334867	-1.57834	4.4267e-10	cellular organisms;Bacteria;Proteobacteria;Alphaproteobacteria;Rhizobiales;Rhizobiaceae;Rhizobium/Agrobacterium group;Rhizobium;	6.1856e-11	0.311577	115.725	63.2753	0.786517	0.47191	103.09	34.3034	Peritumor < Tumor	68.6966	0.629213	0.332752	-1.58748	3.6259e-10	cellular organisms;Bacteria;Proteobacteria;Alphaproteobacteria;Rhizobiales;Rhizobiaceae;Rhizobium/Agrobacterium group;Rhizobium;	60	193	0	134	79	117	50	133	92	0	70	130	135	182	162	87	0	124	153
cellular organisms;Bacteria;Proteobacteria;Alphaproteobacteria;Rhizobiales;Rhizobiaceae;Sinorhizobium/Ensifer group;Sinorhizobium;	1	0.999736	88	87	0.0114943	0	0.91954	0	Peritumor <=> Tumor	0.45977	0.00574713	0	#NAME?	1	cellular organisms;Bacteria;Proteobacteria;Alphaproteobacteria;Rhizobiales;Rhizobiaceae;Sinorhizobium/Ensifer group;Sinorhizobium;	1	0.999748	90	89	0.011236	0	0.898876	0	Peritumor <=> Tumor	0.449438	0.00561798	0	#NAME?	1	cellular organisms;Bacteria;Proteobacteria;Alphaproteobacteria;Rhizobiales;Rhizobiaceae;Sinorhizobium/Ensifer group;Sinorhizobium;	0	0	0	0	0	0	0	0	0	0	0	0	0	0	0	0	0	0	0
cellular organisms;Bacteria;Proteobacteria;Alphaproteobacteria;Rhizobiales;unclassified Rhizobiales;Candidatus Hodgkinia;	0.000206917	0.863919	98.5345	76.4655	0.333333	0.091954	26.977	5.90805	Peritumor < Tumor	16.4425	0.212644	0.219003	-2.19098	0.000812172	cellular organisms;Bacteria;Proteobacteria;Alphaproteobacteria;Rhizobiales;unclassified Rhizobiales;Candidatus Hodgkinia;	0.000249814	0.84257	100.596	78.4045	0.337079	0.101124	27.3258	6.55056	Peritumor < Tumor	16.9382	0.219101	0.23972	-2.06058	0.000971984	cellular organisms;Bacteria;Proteobacteria;Alphaproteobacteria;Rhizobiales;unclassified Rhizobiales;Candidatus Hodgkinia;	0	86	0	70	0	0	0	0	51	0	0	0	0	51	0	81	0	0	51
cellular organisms;Bacteria;Proteobacteria;Alphaproteobacteria;Rhodobacterales;Rhodobacteraceae;Labrenzia;	0.0220149	0.992601	91	84	0.0804598	0	4.7931	0	Peritumor < Tumor	2.39655	0.0402299	0	#NAME?	0.0748676	cellular organisms;Bacteria;Proteobacteria;Alphaproteobacteria;Rhodobacterales;Rhodobacteraceae;Labrenzia;	0.0140291	0.99091	93.5	85.5	0.0898876	0	5.24719	0	Peritumor < Tumor	2.6236	0.0449438	0	#NAME?	0.0492122	cellular organisms;Bacteria;Proteobacteria;Alphaproteobacteria;Rhodobacterales;Rhodobacteraceae;Labrenzia;	0	53	0	55	0	0	0	0	0	0	0	0	0	55	0	0	0	0	0
cellular organisms;Bacteria;Proteobacteria;Alphaproteobacteria;Rhodobacterales;Rhodobacteraceae;Marinosulfonomonas;	1.88746e-12	0.304532	115.368	59.6322	0.781609	0.367816	128.862	25.8736	Peritumor < Tumor	77.3678	0.574713	0.200785	-2.31628	5.09613e-11	cellular organisms;Bacteria;Proteobacteria;Alphaproteobacteria;Rhodobacterales;Rhodobacteraceae;Marinosulfonomonas;	1.75402e-12	0.270042	118.337	60.6629	0.786517	0.370787	129.551	25.9326	Peritumor < Tumor	77.7416	0.578652	0.200173	-2.32068	3.14584e-11	cellular organisms;Bacteria;Proteobacteria;Alphaproteobacteria;Rhodobacterales;Rhodobacteraceae;Marinosulfonomonas;	58	218	0	267	131	112	0	126	155	0	77	112	153	223	209	163	0	160	229
cellular organisms;Bacteria;Proteobacteria;Alphaproteobacteria;Rhodobacterales;Rhodobacteraceae;Paracoccus;	1	0.999736	88	87	0.0114943	0	0.954023	0	Peritumor <=> Tumor	0.477011	0.00574713	0	#NAME?	1	cellular organisms;Bacteria;Proteobacteria;Alphaproteobacteria;Rhodobacterales;Rhodobacteraceae;Paracoccus;	1	0.999748	90	89	0.011236	0	0.932584	0	Peritumor <=> Tumor	0.466292	0.00561798	0	#NAME?	1	cellular organisms;Bacteria;Proteobacteria;Alphaproteobacteria;Rhodobacterales;Rhodobacteraceae;Paracoccus;	0	0	0	0	0	0	0	0	0	0	0	0	0	0	0	0	0	0	0
cellular organisms;Bacteria;Proteobacteria;Alphaproteobacteria;Rhodospirillales;Acetobacteraceae;Acetobacter;	0.529368	0.996301	88.5	86.5	0.045977	0.0229885	3.45977	1.73563	Peritumor <= Tumor	2.5977	0.0344828	0.501661	-0.995215	0.937708	cellular organisms;Bacteria;Proteobacteria;Alphaproteobacteria;Rhodospirillales;Acetobacteraceae;Acetobacter;	0.529368	0.996465	90.5	88.5	0.0449438	0.0224719	3.38202	1.69663	Peritumor <= Tumor	2.53933	0.0337079	0.501661	-0.995215	0.960625	cellular organisms;Bacteria;Proteobacteria;Alphaproteobacteria;Rhodospirillales;Acetobacteraceae;Acetobacter;	0	0	0	0	0	0	0	0	0	0	0	0	0	54	0	0	0	0	0
cellular organisms;Bacteria;Proteobacteria;Alphaproteobacteria;Rhodospirillales;Acetobacteraceae;Acidiphilium;	1	0.999472	87.5057	87.4943	0.0114943	0.0114943	3.28736	1.08046	Peritumor <=> Tumor	2.18391	0.0114943	0.328671	-1.60528	1	cellular organisms;Bacteria;Proteobacteria;Alphaproteobacteria;Rhodospirillales;Acetobacteraceae;Acidiphilium;	1	0.999495	89.5056	89.4944	0.011236	0.011236	3.21348	1.05618	Peritumor <=> Tumor	2.13483	0.011236	0.328671	-1.60528	1	cellular organisms;Bacteria;Proteobacteria;Alphaproteobacteria;Rhodospirillales;Acetobacteraceae;Acidiphilium;	0	0	0	0	0	0	0	0	0	0	0	0	0	0	0	0	0	0	0
cellular organisms;Bacteria;Proteobacteria;Alphaproteobacteria;Rhodospirillales;Acetobacteraceae;Komagataeibacter;	6.55386e-12	0.0653983	112.718	62.2816	1	0.988506	2137.86	897.368	Peritumor < Tumor	1517.61	0.994253	0.41975	-1.2524	6.79047e-11	cellular organisms;Bacteria;Proteobacteria;Alphaproteobacteria;Rhodospirillales;Acetobacteraceae;Komagataeibacter;	9.35259e-12	0.0736018	115.612	63.3876	1	0.988764	2150.75	898.742	Peritumor < Tumor	1524.75	0.994382	0.417873	-1.25886	7.37447e-11	cellular organisms;Bacteria;Proteobacteria;Alphaproteobacteria;Rhodospirillales;Acetobacteraceae;Komagataeibacter;	1056	3493	494	5096	2008	1706	569	1963	2616	551	1208	1812	2330	3201	3319	2242	694	2288	3186
cellular organisms;Bacteria;Proteobacteria;Alphaproteobacteria;Rhodospirillales;Rhodospirillaceae;Azospirillum;	0.109336	0.986392	90.0287	84.9713	0.103448	0.045977	20.5517	8.04598	Peritumor <= Tumor	14.2989	0.0747126	0.391499	-1.35292	0.308285	cellular organisms;Bacteria;Proteobacteria;Alphaproteobacteria;Rhodospirillales;Rhodospirillaceae;Azospirillum;	0.172824	0.983462	92.0281	86.9719	0.101124	0.0449438	20.0899	7.86517	Peritumor <= Tumor	13.9775	0.0730337	0.391499	-1.35292	0.479737	cellular organisms;Bacteria;Proteobacteria;Alphaproteobacteria;Rhodospirillales;Rhodospirillaceae;Azospirillum;	0	160	0	0	0	0	0	0	0	0	0	0	0	542	0	0	0	0	93
cellular organisms;Bacteria;Proteobacteria;Alphaproteobacteria;Rhodospirillales;Rhodospirillaceae;Magnetospirillum;	0.422678	0.999736	86.9885	88.0115	0.0114943	0.0229885	0.666667	1.62069	Tumor <= Peritumor	1.14368	0.0172414	2.43103	1.28157	0.764125	cellular organisms;Bacteria;Proteobacteria;Alphaproteobacteria;Rhodospirillales;Rhodospirillaceae;Magnetospirillum;	0.422678	0.999748	88.9888	90.0112	0.011236	0.0224719	0.651685	1.58427	Tumor <= Peritumor	1.11798	0.0168539	2.43103	1.28157	0.792855	cellular organisms;Bacteria;Proteobacteria;Alphaproteobacteria;Rhodospirillales;Rhodospirillaceae;Magnetospirillum;	0	0	0	0	0	0	0	0	0	0	0	0	0	0	0	0	0	0	0
cellular organisms;Bacteria;Proteobacteria;Alphaproteobacteria;Rhodospirillales;Rhodospirillaceae;Pararhodospirillum;	1	0.999472	87.5057	87.4943	0.0114943	0.0114943	0.701149	0.574713	Peritumor <=> Tumor	0.637931	0.0114943	0.819672	-0.286881	1	cellular organisms;Bacteria;Proteobacteria;Alphaproteobacteria;Rhodospirillales;Rhodospirillaceae;Pararhodospirillum;	1	0.999495	89.5056	89.4944	0.011236	0.011236	0.685393	0.561798	Peritumor <=> Tumor	0.623596	0.011236	0.819672	-0.286881	1	cellular organisms;Bacteria;Proteobacteria;Alphaproteobacteria;Rhodospirillales;Rhodospirillaceae;Pararhodospirillum;	0	0	0	0	0	0	0	0	0	0	0	0	0	0	0	0	0	0	0
cellular organisms;Bacteria;Proteobacteria;Alphaproteobacteria;Rhodospirillales;Rhodospirillaceae;Thalassospira;	3.73324e-13	0.0405602	115.523	59.477	1	0.988506	12201.4	4143.72	Peritumor < Tumor	8172.58	0.994253	0.33961	-1.55805	4.78255e-11	cellular organisms;Bacteria;Proteobacteria;Alphaproteobacteria;Rhodospirillales;Rhodospirillaceae;Thalassospira;	2.72995e-13	0.0433026	118.41	60.5899	1	0.988764	12317	4147.42	Peritumor < Tumor	8232.21	0.994382	0.336723	-1.57037	2.54697e-11	cellular organisms;Bacteria;Proteobacteria;Alphaproteobacteria;Rhodospirillales;Rhodospirillaceae;Thalassospira;	5465	18791	3312	25307	15573	13217	3345	13855	17834	3138	6907	11859	13092	18919	19850	13797	4325	13346	15885
cellular organisms;Bacteria;Proteobacteria;Alphaproteobacteria;Rhodospirillales;unclassified Rhodospirillales;Enhydrobacter;	1	1	87	88	0	0.0114943	0	0.91954	Tumor <=> Peritumor	0.45977	0.00574713	Inf	Inf	1	cellular organisms;Bacteria;Proteobacteria;Alphaproteobacteria;Rhodospirillales;unclassified Rhodospirillales;Enhydrobacter;	1	1	89	90	0	0.011236	0	0.898876	Tumor <=> Peritumor	0.449438	0.00561798	Inf	Inf	1	cellular organisms;Bacteria;Proteobacteria;Alphaproteobacteria;Rhodospirillales;unclassified Rhodospirillales;Enhydrobacter;	0	0	0	0	0	0	0	0	0	0	0	0	0	0	0	0	0	0	0
cellular organisms;Bacteria;Proteobacteria;Alphaproteobacteria;Rickettsiales;Anaplasmataceae;Anaplasma;	1	0.999472	87.5	87.5	0.0229885	0.0229885	11.7816	9.02299	Peritumor <=> Tumor	10.4023	0.0229885	0.765854	-0.384859	1	cellular organisms;Bacteria;Proteobacteria;Alphaproteobacteria;Rickettsiales;Anaplasmataceae;Anaplasma;	0.789268	0.99899	89.5	89.5	0.0224719	0.0224719	11.5169	8.82022	Peritumor <= Tumor	10.1685	0.0224719	0.765854	-0.384859	1	cellular organisms;Bacteria;Proteobacteria;Alphaproteobacteria;Rickettsiales;Anaplasmataceae;Anaplasma;	837	0	0	0	0	0	0	0	0	0	0	0	0	0	0	0	0	0	0
cellular organisms;Bacteria;Proteobacteria;Alphaproteobacteria;Rickettsiales;Anaplasmataceae;Ehrlichia;	3.78807e-11	0.548157	115.391	59.6092	0.655172	0.0344828	81.2644	2.06897	Peritumor < Tumor	41.6667	0.344828	0.0254597	-5.29564	2.51878e-10	cellular organisms;Bacteria;Proteobacteria;Alphaproteobacteria;Rickettsiales;Anaplasmataceae;Ehrlichia;	1.84541e-11	0.538442	118.404	60.5955	0.662921	0.0337079	82.0787	2.02247	Peritumor < Tumor	42.0506	0.348315	0.0246407	-5.34282	1.22706e-10	cellular organisms;Bacteria;Proteobacteria;Alphaproteobacteria;Rickettsiales;Anaplasmataceae;Ehrlichia;	0	125	0	172	91	132	0	111	62	0	0	64	101	165	196	72	0	62	77
cellular organisms;Bacteria;Proteobacteria;Alphaproteobacteria;Rickettsiales;Rickettsiaceae;Rickettsieae;Rickettsia;	1.95391e-11	0.503237	115.437	59.5632	0.689655	0.137931	80.7701	9.09195	Peritumor < Tumor	44.931	0.413793	0.112566	-3.15116	1.5008e-10	cellular organisms;Bacteria;Proteobacteria;Alphaproteobacteria;Rickettsiales;Rickettsiaceae;Rickettsieae;Rickettsia;	8.71292e-12	0.493625	118.483	60.5169	0.696629	0.134831	81.6517	8.88764	Peritumor < Tumor	45.2697	0.41573	0.108848	-3.19961	6.93144e-11	cellular organisms;Bacteria;Proteobacteria;Alphaproteobacteria;Rickettsiales;Rickettsiaceae;Rickettsieae;Rickettsia;	0	126	0	188	116	100	0	100	173	0	0	100	86	139	127	98	0	91	112
cellular organisms;Bacteria;Proteobacteria;Alphaproteobacteria;Sphingomonadales;Erythrobacteraceae;Porphyrobacter;	1	1	87	88	0	0.0114943	0	0.83908	Tumor <=> Peritumor	0.41954	0.00574713	Inf	Inf	1	cellular organisms;Bacteria;Proteobacteria;Alphaproteobacteria;Sphingomonadales;Erythrobacteraceae;Porphyrobacter;	1	1	89	90	0	0.011236	0	0.820225	Tumor <=> Peritumor	0.410112	0.00561798	Inf	Inf	1	cellular organisms;Bacteria;Proteobacteria;Alphaproteobacteria;Sphingomonadales;Erythrobacteraceae;Porphyrobacter;	0	0	0	0	0	0	0	0	0	0	0	0	0	0	0	0	0	0	0
cellular organisms;Bacteria;Proteobacteria;Alphaproteobacteria;Sphingomonadales;Sphingomonadaceae;Blastomonas;	1	0.999736	88	87	0.0114943	0	0.977011	0	Peritumor <=> Tumor	0.488506	0.00574713	0	#NAME?	1	cellular organisms;Bacteria;Proteobacteria;Alphaproteobacteria;Sphingomonadales;Sphingomonadaceae;Blastomonas;	1	0.999748	90	89	0.011236	0	0.955056	0	Peritumor <=> Tumor	0.477528	0.00561798	0	#NAME?	1	cellular organisms;Bacteria;Proteobacteria;Alphaproteobacteria;Sphingomonadales;Sphingomonadaceae;Blastomonas;	0	0	0	85	0	0	0	0	0	0	0	0	0	0	0	0	0	0	0
cellular organisms;Bacteria;Proteobacteria;Alphaproteobacteria;Sphingomonadales;Sphingomonadaceae;Sphingobium;	0.789268	0.998943	88	87	0.0229885	0.0114943	5.57471	0.666667	Peritumor <= Tumor	3.12069	0.0172414	0.119588	-3.06386	1	cellular organisms;Bacteria;Proteobacteria;Alphaproteobacteria;Sphingomonadales;Sphingomonadaceae;Sphingobium;	0.789268	0.99899	90	89	0.0224719	0.011236	5.44944	0.651685	Peritumor <= Tumor	3.05056	0.0168539	0.119588	-3.06386	1	cellular organisms;Bacteria;Proteobacteria;Alphaproteobacteria;Sphingomonadales;Sphingomonadaceae;Sphingobium;	0	0	0	0	0	50	0	0	0	0	0	0	0	0	0	0	0	0	0
cellular organisms;Bacteria;Proteobacteria;Alphaproteobacteria;Sphingomonadales;Sphingomonadaceae;Sphingomonas;	1	0.998679	87.977	87.023	0.0344828	0.0229885	2.14943	1.78161	Peritumor <=> Tumor	1.96552	0.0287356	0.828877	-0.27077	1	cellular organisms;Bacteria;Proteobacteria;Alphaproteobacteria;Sphingomonadales;Sphingomonadaceae;Sphingomonas;	1	0.998233	89.9775	89.0225	0.0337079	0.0224719	2.10112	1.74157	Peritumor <=> Tumor	1.92135	0.0280899	0.828877	-0.27077	1	cellular organisms;Bacteria;Proteobacteria;Alphaproteobacteria;Sphingomonadales;Sphingomonadaceae;Sphingomonas;	0	0	0	0	0	0	0	0	0	0	0	0	0	61	0	0	0	0	0
cellular organisms;Bacteria;Proteobacteria;Betaproteobacteria;Burkholderiales;Alcaligenaceae;Achromobacter;	9.61467e-11	0.579337	114.402	60.5977	0.632184	0.0229885	113.299	1.98851	Peritumor < Tumor	57.6437	0.327586	0.017551	-5.8323	5.59913e-10	cellular organisms;Bacteria;Proteobacteria;Betaproteobacteria;Burkholderiales;Alcaligenaceae;Achromobacter;	4.42917e-11	0.568994	117.393	61.6067	0.640449	0.0224719	112.708	1.94382	Peritumor < Tumor	57.3258	0.331461	0.0172465	-5.85755	2.66648e-10	cellular organisms;Bacteria;Proteobacteria;Betaproteobacteria;Burkholderiales;Alcaligenaceae;Achromobacter;	0	76	0	360	0	73	0	132	50	0	0	111	86	163	377	118	0	127	171
cellular organisms;Bacteria;Proteobacteria;Betaproteobacteria;Burkholderiales;Alcaligenaceae;Bordetella;	1.34794e-11	0.0718721	113.339	61.6609	0.988506	0.965517	509	216.138	Peritumor < Tumor	362.569	0.977011	0.424632	-1.23571	1.10185e-10	cellular organisms;Bacteria;Proteobacteria;Betaproteobacteria;Burkholderiales;Alcaligenaceae;Bordetella;	1.62376e-11	0.0785254	116.258	62.7416	0.988764	0.966292	508.067	216.247	Peritumor < Tumor	362.157	0.977528	0.425627	-1.23234	1.15095e-10	cellular organisms;Bacteria;Proteobacteria;Betaproteobacteria;Burkholderiales;Alcaligenaceae;Bordetella;	368	1126	165	1336	451	405	173	404	656	200	247	453	576	965	889	431	180	463	704
cellular organisms;Bacteria;Proteobacteria;Betaproteobacteria;Burkholderiales;Alcaligenaceae;Pusillimonas;	0.422678	0.999736	86.9885	88.0115	0.0114943	0.0229885	0.678161	1.68966	Tumor <= Peritumor	1.18391	0.0172414	2.49153	1.31703	0.764125	cellular organisms;Bacteria;Proteobacteria;Betaproteobacteria;Burkholderiales;Alcaligenaceae;Pusillimonas;	0.422678	0.999748	88.9888	90.0112	0.011236	0.0224719	0.662921	1.65169	Tumor <= Peritumor	1.1573	0.0168539	2.49153	1.31703	0.792855	cellular organisms;Bacteria;Proteobacteria;Betaproteobacteria;Burkholderiales;Alcaligenaceae;Pusillimonas;	0	0	0	0	0	0	0	0	0	0	0	0	0	59	0	0	0	0	0
cellular organisms;Bacteria;Proteobacteria;Betaproteobacteria;Burkholderiales;Alcaligenaceae;Taylorella;	0.787406	0.998415	87.9655	87.0345	0.0344828	0.0229885	2.63218	3.74713	Tumor <= Peritumor	3.18966	0.0287356	1.42358	0.509524	1	cellular organisms;Bacteria;Proteobacteria;Betaproteobacteria;Burkholderiales;Alcaligenaceae;Taylorella;	0.787406	0.998485	89.9663	89.0337	0.0337079	0.0224719	2.57303	3.66292	Tumor <= Peritumor	3.11798	0.0280899	1.42358	0.509524	1	cellular organisms;Bacteria;Proteobacteria;Betaproteobacteria;Burkholderiales;Alcaligenaceae;Taylorella;	0	0	0	0	0	0	0	0	0	0	0	0	0	94	0	0	0	0	0
cellular organisms;Bacteria;Proteobacteria;Betaproteobacteria;Burkholderiales;Burkholderiaceae;Burkholderia;	2.29644e-12	0.0561501	113.897	61.1034	1	0.988506	6298.57	2420.83	Peritumor < Tumor	4359.7	0.994253	0.384345	-1.37953	5.11531e-11	cellular organisms;Bacteria;Proteobacteria;Betaproteobacteria;Burkholderiales;Burkholderiaceae;Burkholderia;	1.26182e-12	0.0561798	116.82	62.1798	1	0.988764	6358.04	2423.3	Peritumor < Tumor	4390.67	0.994382	0.38114	-1.39161	2.87594e-11	cellular organisms;Bacteria;Proteobacteria;Betaproteobacteria;Burkholderiales;Burkholderiaceae;Burkholderia;	2879	9555	1614	13680	7943	7196	1913	7076	8332	1816	3347	6313	6881	9893	9317	6463	2216	8069	9057
cellular organisms;Bacteria;Proteobacteria;Betaproteobacteria;Burkholderiales;Burkholderiaceae;Cupriavidus;	1	0.997886	87.9885	87.0115	0.0344828	0.0229885	2.71264	1.90805	Peritumor <=> Tumor	2.31034	0.0287356	0.70339	-0.507604	1	cellular organisms;Bacteria;Proteobacteria;Betaproteobacteria;Burkholderiales;Burkholderiaceae;Cupriavidus;	1	0.99798	89.9888	89.0112	0.0337079	0.0224719	2.65169	1.86517	Peritumor <=> Tumor	2.25843	0.0280899	0.70339	-0.507604	1	cellular organisms;Bacteria;Proteobacteria;Betaproteobacteria;Burkholderiales;Burkholderiaceae;Cupriavidus;	0	0	0	70	0	0	0	0	0	0	0	0	0	0	0	0	0	0	0
cellular organisms;Bacteria;Proteobacteria;Betaproteobacteria;Burkholderiales;Burkholderiaceae;Lautropia;	0.615137	0.920597	88.7011	86.2989	0.367816	0.321839	120.149	106.793	Peritumor <= Tumor	113.471	0.344828	0.888836	-0.170011	1	cellular organisms;Bacteria;Proteobacteria;Betaproteobacteria;Burkholderiales;Burkholderiaceae;Lautropia;	0.611427	0.875395	91.1517	87.8483	0.370787	0.314607	118.82	104.393	Peritumor <= Tumor	111.607	0.342697	0.878582	-0.186752	1	cellular organisms;Bacteria;Proteobacteria;Betaproteobacteria;Burkholderiales;Burkholderiaceae;Lautropia;	0	0	0	0	0	0	95	0	135	0	0	301	147	203	0	0	0	0	64
cellular organisms;Bacteria;Proteobacteria;Betaproteobacteria;Burkholderiales;Burkholderiaceae;Paraburkholderia;	5.29823e-09	0.726516	110	65	0.517241	0	35.7586	0	Peritumor < Tumor	17.8793	0.258621	0	#NAME?	2.56561e-08	cellular organisms;Bacteria;Proteobacteria;Betaproteobacteria;Burkholderiales;Burkholderiaceae;Paraburkholderia;	2.44683e-09	0.715187	113	66	0.52809	0	36.5843	0	Peritumor < Tumor	18.2921	0.264045	0	#NAME?	1.23171e-08	cellular organisms;Bacteria;Proteobacteria;Betaproteobacteria;Burkholderiales;Burkholderiaceae;Paraburkholderia;	57	65	0	114	62	0	0	0	55	0	0	59	53	84	67	0	0	0	65
cellular organisms;Bacteria;Proteobacteria;Betaproteobacteria;Burkholderiales;Burkholderiaceae;Ralstonia;	1.3844e-08	0.20901	110.287	64.7126	0.862069	0.689655	137.92	63.7241	Peritumor < Tumor	100.822	0.775862	0.462039	-1.11392	6.59628e-08	cellular organisms;Bacteria;Proteobacteria;Betaproteobacteria;Burkholderiales;Burkholderiaceae;Ralstonia;	1.87833e-08	0.181164	113.197	65.8034	0.865169	0.696629	138	63.7753	Peritumor < Tumor	100.888	0.780899	0.46214	-1.1136	8.94971e-08	cellular organisms;Bacteria;Proteobacteria;Betaproteobacteria;Burkholderiales;Burkholderiaceae;Ralstonia;	81	180	0	373	141	96	0	125	258	0	93	112	148	192	280	131	0	143	186
cellular organisms;Bacteria;Proteobacteria;Betaproteobacteria;Burkholderiales;Comamonadaceae;Acidovorax;	5.32801e-11	0.327652	112.552	62.4483	0.758621	0.436782	116.977	33.0805	Peritumor < Tumor	75.0287	0.597701	0.282795	-1.82217	3.36685e-10	cellular organisms;Bacteria;Proteobacteria;Betaproteobacteria;Burkholderiales;Comamonadaceae;Acidovorax;	5.65327e-11	0.294912	115.416	63.5843	0.764045	0.449438	118.034	33.5393	Peritumor < Tumor	75.7865	0.606742	0.28415	-1.81527	3.3358e-10	cellular organisms;Bacteria;Proteobacteria;Betaproteobacteria;Burkholderiales;Comamonadaceae;Acidovorax;	61	186	0	264	140	122	0	146	179	0	77	126	171	179	203	140	55	127	157
cellular organisms;Bacteria;Proteobacteria;Betaproteobacteria;Burkholderiales;Comamonadaceae;Comamonas;	3.77528e-11	0.534549	115.011	59.9885	0.666667	0.0574713	56	3.57471	Peritumor < Tumor	29.7874	0.362069	0.0638342	-3.96953	2.51878e-10	cellular organisms;Bacteria;Proteobacteria;Betaproteobacteria;Burkholderiales;Comamonadaceae;Comamonas;	1.52825e-11	0.52405	118.045	60.9551	0.674157	0.0561798	56.9888	3.49438	Peritumor < Tumor	30.2416	0.365169	0.061317	-4.02757	1.10705e-10	cellular organisms;Bacteria;Proteobacteria;Betaproteobacteria;Burkholderiales;Comamonadaceae;Comamonas;	0	86	0	105	95	88	0	75	78	0	0	54	61	83	98	60	0	82	60
cellular organisms;Bacteria;Proteobacteria;Betaproteobacteria;Burkholderiales;Comamonadaceae;Curvibacter;	0.833635	0.995772	86.5287	88.4713	0.0344828	0.0574713	4.33333	5.72414	Tumor <= Peritumor	5.02874	0.045977	1.32095	0.401581	1	cellular organisms;Bacteria;Proteobacteria;Betaproteobacteria;Burkholderiales;Comamonadaceae;Curvibacter;	0.833635	0.99596	88.5281	90.4719	0.0337079	0.0561798	4.23596	5.59551	Tumor <= Peritumor	4.91573	0.0449438	1.32095	0.401581	1	cellular organisms;Bacteria;Proteobacteria;Betaproteobacteria;Burkholderiales;Comamonadaceae;Curvibacter;	0	0	0	0	0	0	0	0	0	0	0	0	0	0	0	0	0	0	0
cellular organisms;Bacteria;Proteobacteria;Betaproteobacteria;Burkholderiales;Comamonadaceae;Ottowia;	0.294507	0.998679	86.0115	88.9885	0.0229885	0.0574713	2.43678	5.51724	Tumor <= Peritumor	3.97701	0.0402299	2.26415	1.17897	0.69975	cellular organisms;Bacteria;Proteobacteria;Betaproteobacteria;Burkholderiales;Comamonadaceae;Ottowia;	0.446873	0.997728	88.0112	90.9888	0.0224719	0.0561798	2.38202	5.39326	Tumor <= Peritumor	3.88764	0.0393258	2.26415	1.17897	0.829952	cellular organisms;Bacteria;Proteobacteria;Betaproteobacteria;Burkholderiales;Comamonadaceae;Ottowia;	0	0	0	0	0	0	0	0	0	0	0	0	0	0	0	0	0	0	0
cellular organisms;Bacteria;Proteobacteria;Betaproteobacteria;Burkholderiales;Comamonadaceae;Serpentinomonas;	1	1	87	88	0	0.0114943	0	1.68966	Tumor <=> Peritumor	0.844828	0.00574713	Inf	Inf	1	cellular organisms;Bacteria;Proteobacteria;Betaproteobacteria;Burkholderiales;Comamonadaceae;Serpentinomonas;	1	1	89	90	0	0.011236	0	1.65169	Tumor <=> Peritumor	0.825843	0.00561798	Inf	Inf	1	cellular organisms;Bacteria;Proteobacteria;Betaproteobacteria;Burkholderiales;Comamonadaceae;Serpentinomonas;	0	0	0	0	0	0	0	0	0	0	0	0	0	0	0	0	0	0	0
cellular organisms;Bacteria;Proteobacteria;Betaproteobacteria;Burkholderiales;Oxalobacteraceae;Herbaspirillum;	3.67257e-11	0.534417	115.943	59.0575	0.666667	0.0229885	63.2414	1.72414	Peritumor < Tumor	32.4828	0.344828	0.0272628	-5.19692	2.47898e-10	cellular organisms;Bacteria;Proteobacteria;Betaproteobacteria;Burkholderiales;Oxalobacteraceae;Herbaspirillum;	1.68201e-11	0.524555	118.955	60.0449	0.674157	0.0224719	64.3708	1.68539	Peritumor < Tumor	33.0281	0.348315	0.0261826	-5.25525	1.15282e-10	cellular organisms;Bacteria;Proteobacteria;Betaproteobacteria;Burkholderiales;Oxalobacteraceae;Herbaspirillum;	0	95	0	131	82	89	0	68	115	0	0	79	64	107	130	94	0	77	102
cellular organisms;Bacteria;Proteobacteria;Betaproteobacteria;Burkholderiales;Oxalobacteraceae;Massilia;	0.371093	1	86.5	88.5	0	0.0229885	0	1.31034	Tumor <= Peritumor	0.655172	0.0114943	Inf	Inf	0.717233	cellular organisms;Bacteria;Proteobacteria;Betaproteobacteria;Burkholderiales;Oxalobacteraceae;Massilia;	0.371093	1	88.5	90.5	0	0.0224719	0	1.2809	Tumor <= Peritumor	0.640449	0.011236	Inf	Inf	0.758358	cellular organisms;Bacteria;Proteobacteria;Betaproteobacteria;Burkholderiales;Oxalobacteraceae;Massilia;	0	0	0	0	0	0	0	0	0	0	0	0	0	0	0	0	0	0	0
cellular organisms;Bacteria;Proteobacteria;Betaproteobacteria;Burkholderiales;Sutterellaceae;Sutterella;	1	0.999736	88	87	0.0114943	0	0.91954	0	Peritumor <=> Tumor	0.45977	0.00574713	0	#NAME?	1	cellular organisms;Bacteria;Proteobacteria;Betaproteobacteria;Burkholderiales;Sutterellaceae;Sutterella;	1	0.999748	90	89	0.011236	0	0.898876	0	Peritumor <=> Tumor	0.449438	0.00561798	0	#NAME?	1	cellular organisms;Bacteria;Proteobacteria;Betaproteobacteria;Burkholderiales;Sutterellaceae;Sutterella;	0	0	0	0	0	0	0	0	0	0	0	0	0	80	0	0	0	0	0
cellular organisms;Bacteria;Proteobacteria;Betaproteobacteria;Neisseriales;Chromobacteriaceae;Chromobacterium group;Chromobacterium;	2.6078e-08	0.732858	107.569	67.431	0.505747	0.0344828	34.5402	3.31034	Peritumor < Tumor	18.9253	0.270115	0.0958403	-3.38322	1.21652e-07	cellular organisms;Bacteria;Proteobacteria;Betaproteobacteria;Neisseriales;Chromobacteriaceae;Chromobacterium group;Chromobacterium;	4.66403e-08	0.737154	110.062	68.9382	0.505618	0.0337079	34.3258	3.23596	Peritumor < Tumor	18.7809	0.269663	0.0942717	-3.40703	2.17573e-07	cellular organisms;Bacteria;Proteobacteria;Betaproteobacteria;Neisseriales;Chromobacteriaceae;Chromobacterium group;Chromobacterium;	0	64	0	102	0	0	0	0	54	0	0	51	0	73	70	0	0	52	68
cellular organisms;Bacteria;Proteobacteria;Betaproteobacteria;Neisseriales;Chromobacteriaceae;Gulbenkiania;	2.29478e-12	0.0939358	113.931	61.069	0.942529	0.873563	215.586	81	Peritumor < Tumor	148.293	0.908046	0.37572	-1.41227	5.11531e-11	cellular organisms;Bacteria;Proteobacteria;Betaproteobacteria;Neisseriales;Chromobacteriaceae;Gulbenkiania;	1.38015e-12	0.0754955	116.944	62.0562	0.94382	0.876404	217.596	80.7978	Peritumor < Tumor	149.197	0.910112	0.371321	-1.42926	2.87594e-11	cellular organisms;Bacteria;Proteobacteria;Betaproteobacteria;Neisseriales;Chromobacteriaceae;Gulbenkiania;	100	315	59	446	235	194	68	251	272	66	121	197	221	330	377	210	82	244	290
cellular organisms;Bacteria;Proteobacteria;Betaproteobacteria;Neisseriales;Neisseriaceae;Bergeriella;	1	1	87	88	0	0.0114943	0	0.701149	Tumor <=> Peritumor	0.350575	0.00574713	Inf	Inf	1	cellular organisms;Bacteria;Proteobacteria;Betaproteobacteria;Neisseriales;Neisseriaceae;Bergeriella;	1	1	89	90	0	0.011236	0	0.685393	Tumor <=> Peritumor	0.342697	0.00561798	Inf	Inf	1	cellular organisms;Bacteria;Proteobacteria;Betaproteobacteria;Neisseriales;Neisseriaceae;Bergeriella;	0	0	0	0	0	0	0	0	0	0	0	0	0	0	0	0	0	0	0
cellular organisms;Bacteria;Proteobacteria;Betaproteobacteria;Neisseriales;Neisseriaceae;Conchiformibius;	1	1	87	88	0	0.0114943	0	1.28736	Tumor <=> Peritumor	0.643678	0.00574713	Inf	Inf	1	cellular organisms;Bacteria;Proteobacteria;Betaproteobacteria;Neisseriales;Neisseriaceae;Conchiformibius;	1	1	89	90	0	0.011236	0	1.25843	Tumor <=> Peritumor	0.629213	0.00561798	Inf	Inf	1	cellular organisms;Bacteria;Proteobacteria;Betaproteobacteria;Neisseriales;Neisseriaceae;Conchiformibius;	0	0	0	0	0	0	0	0	0	0	0	0	0	0	0	0	0	0	0
cellular organisms;Bacteria;Proteobacteria;Betaproteobacteria;Neisseriales;Neisseriaceae;Eikenella;	0.368855	0.889682	86.6437	88.3563	0.413793	0.413793	239.966	213.747	Peritumor <= Tumor	226.856	0.413793	0.890741	-0.166922	0.717233	cellular organisms;Bacteria;Proteobacteria;Betaproteobacteria;Neisseriales;Neisseriaceae;Eikenella;	0.449722	0.847115	88.6348	90.3652	0.41573	0.41573	236.629	211.36	Peritumor <= Tumor	223.994	0.41573	0.89321	-0.162929	0.833062	cellular organisms;Bacteria;Proteobacteria;Betaproteobacteria;Neisseriales;Neisseriaceae;Eikenella;	0	288	0	0	0	0	50	0	261	0	0	172	0	54	58	0	0	0	226
cellular organisms;Bacteria;Proteobacteria;Betaproteobacteria;Neisseriales;Neisseriaceae;Kingella;	0.201385	0.937508	85.9253	89.0747	0.275862	0.298851	77.7356	78.6667	Tumor <= Peritumor	78.2011	0.287356	1.01198	0.0171764	0.506875	cellular organisms;Bacteria;Proteobacteria;Betaproteobacteria;Neisseriales;Neisseriaceae;Kingella;	0.421723	0.907082	87.9382	91.0618	0.269663	0.292135	75.9888	76.8989	Tumor <= Peritumor	76.4438	0.280899	1.01198	0.0171764	0.792855	cellular organisms;Bacteria;Proteobacteria;Betaproteobacteria;Neisseriales;Neisseriaceae;Kingella;	0	0	0	0	0	0	0	0	0	0	0	97	0	66	87	0	0	0	0
cellular organisms;Bacteria;Proteobacteria;Betaproteobacteria;Neisseriales;Neisseriaceae;Morococcus;	0.153124	0.978333	85.4828	89.5172	0.149425	0.195402	19.931	44.5057	Tumor <= Peritumor	32.2184	0.172414	2.23299	1.15898	0.418508	cellular organisms;Bacteria;Proteobacteria;Betaproteobacteria;Neisseriales;Neisseriaceae;Morococcus;	0.511068	0.96806	87.4831	91.5169	0.146067	0.191011	19.4831	43.5056	Tumor <= Peritumor	31.4944	0.168539	2.23299	1.15898	0.936957	cellular organisms;Bacteria;Proteobacteria;Betaproteobacteria;Neisseriales;Neisseriaceae;Morococcus;	0	0	0	126	0	0	0	0	0	0	0	0	0	0	0	0	0	0	0
cellular organisms;Bacteria;Proteobacteria;Betaproteobacteria;Neisseriales;Neisseriaceae;Neisseria;	0.989869	0.495178	90.9195	84.0805	1	0.988506	8567.44	15516.1	Tumor <= Peritumor	12041.8	0.994253	1.81106	0.856833	1	cellular organisms;Bacteria;Proteobacteria;Betaproteobacteria;Neisseriales;Neisseriaceae;Neisseria;	0.94455	0.489963	93.8483	85.1517	1	0.988764	8507.25	15180.7	Tumor <= Peritumor	11844	0.994382	1.78444	0.835472	1	cellular organisms;Bacteria;Proteobacteria;Betaproteobacteria;Neisseriales;Neisseriaceae;Neisseria;	1472	1344	477	11796	784	1269	5972	705	14476	911	890	13460	8115	4107	4667	1693	1989	837	1996
cellular organisms;Bacteria;Proteobacteria;Betaproteobacteria;Neisseriales;Neisseriaceae;Simonsiella;	0.855132	0.998943	87.4943	87.5057	0.0344828	0.0344828	4.22989	4.63218	Tumor <= Peritumor	4.43103	0.0344828	1.09511	0.131074	1	cellular organisms;Bacteria;Proteobacteria;Betaproteobacteria;Neisseriales;Neisseriaceae;Simonsiella;	1	0.998233	89.4944	89.5056	0.0337079	0.0337079	4.13483	4.52809	Tumor <=> Peritumor	4.33146	0.0337079	1.09511	0.131074	1	cellular organisms;Bacteria;Proteobacteria;Betaproteobacteria;Neisseriales;Neisseriaceae;Simonsiella;	0	0	0	0	0	0	0	0	0	0	0	219	0	0	0	0	0	0	0
cellular organisms;Bacteria;Proteobacteria;Betaproteobacteria;Neisseriales;Neisseriaceae;Snodgrassella;	0.371093	1	86.5	88.5	0	0.0229885	0	1.63218	Tumor <= Peritumor	0.816092	0.0114943	Inf	Inf	0.717233	cellular organisms;Bacteria;Proteobacteria;Betaproteobacteria;Neisseriales;Neisseriaceae;Snodgrassella;	0.371093	1	88.5	90.5	0	0.0224719	0	1.59551	Tumor <= Peritumor	0.797753	0.011236	Inf	Inf	0.758358	cellular organisms;Bacteria;Proteobacteria;Betaproteobacteria;Neisseriales;Neisseriaceae;Snodgrassella;	0	0	0	0	0	0	0	0	0	0	0	0	0	0	0	0	0	0	0
cellular organisms;Bacteria;Proteobacteria;Betaproteobacteria;Nitrosomonadales;Nitrosomonadaceae;Nitrosomonas;	0.371093	0.999207	88.5	86.5	0.0229885	0	1.3908	0	Peritumor <= Tumor	0.695402	0.0114943	0	#NAME?	0.717233	cellular organisms;Bacteria;Proteobacteria;Betaproteobacteria;Nitrosomonadales;Nitrosomonadaceae;Nitrosomonas;	0.371093	0.999243	90.5	88.5	0.0224719	0	1.35955	0	Peritumor <= Tumor	0.679775	0.011236	0	#NAME?	0.758358	cellular organisms;Bacteria;Proteobacteria;Betaproteobacteria;Nitrosomonadales;Nitrosomonadaceae;Nitrosomonas;	0	0	0	0	0	0	0	0	0	0	0	0	0	65	0	0	0	0	0
cellular organisms;Bacteria;Proteobacteria;Betaproteobacteria;Rhodocyclales;Azonexaceae;Dechloromonas;	0.855132	0.998943	87.0115	87.9885	0.0344828	0.045977	10.2529	8.32184	Peritumor <= Tumor	9.28736	0.0402299	0.811659	-0.301054	1	cellular organisms;Bacteria;Proteobacteria;Betaproteobacteria;Rhodocyclales;Azonexaceae;Dechloromonas;	0.787406	0.997728	89.0112	89.9888	0.0337079	0.0449438	10.0225	8.13483	Peritumor <= Tumor	9.07865	0.0393258	0.811659	-0.301054	1	cellular organisms;Bacteria;Proteobacteria;Betaproteobacteria;Rhodocyclales;Azonexaceae;Dechloromonas;	0	0	0	0	0	0	0	0	0	0	0	0	0	0	0	0	0	0	0
cellular organisms;Bacteria;Proteobacteria;Betaproteobacteria;Rhodocyclales;Zoogloeaceae;Azoarcus;	1.88544e-12	0.0544326	113.276	61.7241	1	0.988506	2056.21	930.276	Peritumor < Tumor	1493.24	0.994253	0.452423	-1.14425	5.09613e-11	cellular organisms;Bacteria;Proteobacteria;Betaproteobacteria;Rhodocyclales;Zoogloeaceae;Azoarcus;	1.22494e-12	0.0559273	116.27	62.7303	1	0.988764	2067.1	929.64	Peritumor < Tumor	1498.37	0.994382	0.449731	-1.15286	2.87594e-11	cellular organisms;Bacteria;Proteobacteria;Betaproteobacteria;Rhodocyclales;Zoogloeaceae;Azoarcus;	1255	4163	728	2471	1635	2238	908	2944	3287	594	802	2431	4067	3721	2824	2862	740	3409	2554
cellular organisms;Bacteria;Proteobacteria;Gammaproteobacteria;Aeromonadales;Aeromonadaceae;Aeromonas;	2.36686e-12	0.0564143	113.713	61.2874	1	0.988506	1207.74	459.851	Peritumor < Tumor	833.793	0.994253	0.380754	-1.39307	5.1436e-11	cellular organisms;Bacteria;Proteobacteria;Gammaproteobacteria;Aeromonadales;Aeromonadaceae;Aeromonas;	8.57566e-13	0.0528974	116.663	62.3371	1	0.988764	1223.07	460.157	Peritumor < Tumor	841.612	0.994382	0.376232	-1.4103	2.54697e-11	cellular organisms;Bacteria;Proteobacteria;Gammaproteobacteria;Aeromonadales;Aeromonadaceae;Aeromonas;	559	1709	331	2224	1442	1286	390	1409	1798	342	597	1139	1298	1751	1780	1489	452	1350	1503
cellular organisms;Bacteria;Proteobacteria;Gammaproteobacteria;Aeromonadales;Succinivibrionaceae;Succinatimonas;	1	0.999736	88	87	0.0114943	0	0.712644	0	Peritumor <=> Tumor	0.356322	0.00574713	0	#NAME?	1	cellular organisms;Bacteria;Proteobacteria;Gammaproteobacteria;Aeromonadales;Succinivibrionaceae;Succinatimonas;	1	0.999748	90	89	0.011236	0	0.696629	0	Peritumor <=> Tumor	0.348315	0.00561798	0	#NAME?	1	cellular organisms;Bacteria;Proteobacteria;Gammaproteobacteria;Aeromonadales;Succinivibrionaceae;Succinatimonas;	0	0	0	0	0	0	0	0	0	0	0	0	0	0	0	0	0	0	0
cellular organisms;Bacteria;Proteobacteria;Gammaproteobacteria;Aeromonadales;Succinivibrionaceae;Succinimonas;	1	0.999736	88	87	0.0114943	0	0.666667	0	Peritumor <=> Tumor	0.333333	0.00574713	0	#NAME?	1	cellular organisms;Bacteria;Proteobacteria;Gammaproteobacteria;Aeromonadales;Succinivibrionaceae;Succinimonas;	1	0.999748	90	89	0.011236	0	0.651685	0	Peritumor <=> Tumor	0.325843	0.00561798	0	#NAME?	1	cellular organisms;Bacteria;Proteobacteria;Gammaproteobacteria;Aeromonadales;Succinivibrionaceae;Succinimonas;	0	0	0	0	0	0	0	0	0	0	0	0	0	58	0	0	0	0	0
cellular organisms;Bacteria;Proteobacteria;Gammaproteobacteria;Aeromonadales;Succinivibrionaceae;Succinivibrio;	0.789268	0.998943	88	87	0.0229885	0.0114943	2.1954	0.965517	Peritumor <= Tumor	1.58046	0.0172414	0.439791	-1.18511	1	cellular organisms;Bacteria;Proteobacteria;Gammaproteobacteria;Aeromonadales;Succinivibrionaceae;Succinivibrio;	0.789268	0.99899	90	89	0.0224719	0.011236	2.14607	0.94382	Peritumor <= Tumor	1.54494	0.0168539	0.439791	-1.18511	1	cellular organisms;Bacteria;Proteobacteria;Gammaproteobacteria;Aeromonadales;Succinivibrionaceae;Succinivibrio;	0	0	0	0	0	0	0	0	0	0	0	0	0	61	0	0	0	0	0
cellular organisms;Bacteria;Proteobacteria;Gammaproteobacteria;Alteromonadales;Alteromonadaceae;Alteromonas;	3.15248e-12	0.0589246	113.563	61.4368	1	0.988506	1157.6	437.816	Peritumor < Tumor	797.707	0.994253	0.378211	-1.40274	5.38035e-11	cellular organisms;Bacteria;Proteobacteria;Gammaproteobacteria;Alteromonadales;Alteromonadaceae;Alteromonas;	1.74556e-12	0.0589572	116.399	62.6011	1	0.988764	1164.38	438.315	Peritumor < Tumor	801.348	0.994382	0.376435	-1.40953	3.14584e-11	cellular organisms;Bacteria;Proteobacteria;Gammaproteobacteria;Alteromonadales;Alteromonadaceae;Alteromonas;	573	1719	315	2230	1315	1007	335	1195	1533	315	581	1105	1294	1849	1918	1256	396	1398	1688
cellular organisms;Bacteria;Proteobacteria;Gammaproteobacteria;Alteromonadales;Alteromonadaceae;Marinobacter;	2.86434e-05	0.927071	99	76	0.264368	0	17.0345	0	Peritumor < Tumor	8.51724	0.132184	0	#NAME?	0.000118704	cellular organisms;Bacteria;Proteobacteria;Gammaproteobacteria;Alteromonadales;Alteromonadaceae;Marinobacter;	1.29649e-05	0.91794	102	77	0.280899	0	17.9438	0	Peritumor < Tumor	8.97191	0.140449	0	#NAME?	5.47477e-05	cellular organisms;Bacteria;Proteobacteria;Gammaproteobacteria;Alteromonadales;Alteromonadaceae;Marinobacter;	0	63	0	63	0	54	0	0	0	0	0	0	0	107	56	0	0	0	0
cellular organisms;Bacteria;Proteobacteria;Gammaproteobacteria;Alteromonadales;Alteromonadales genera incertae sedis;Motilimonas;	3.83115e-12	0.0606421	112.626	62.3736	0.988506	0.977011	483.069	209.345	Peritumor < Tumor	346.207	0.982759	0.433364	-1.20635	5.78729e-11	cellular organisms;Bacteria;Proteobacteria;Gammaproteobacteria;Alteromonadales;Alteromonadales genera incertae sedis;Motilimonas;	3.13276e-12	0.0640071	115.596	63.4045	0.988764	0.977528	486.157	209.416	Peritumor < Tumor	347.787	0.983146	0.430757	-1.21505	3.44693e-11	cellular organisms;Bacteria;Proteobacteria;Gammaproteobacteria;Alteromonadales;Alteromonadales genera incertae sedis;Motilimonas;	296	895	169	710	413	501	181	603	622	108	213	519	688	860	718	555	170	730	662
cellular organisms;Bacteria;Proteobacteria;Gammaproteobacteria;Alteromonadales;Colwelliaceae;Colwellia;	3.79204e-12	0.206897	113.908	61.092	0.83908	0.632184	143.172	46.2989	Peritumor < Tumor	94.7356	0.735632	0.323378	-1.62871	5.78729e-11	cellular organisms;Bacteria;Proteobacteria;Gammaproteobacteria;Alteromonadales;Colwelliaceae;Colwellia;	2.40533e-12	0.15238	116.848	62.1517	0.842697	0.640449	144.36	46.618	Peritumor < Tumor	95.4888	0.741573	0.32293	-1.63071	3.24003e-11	cellular organisms;Bacteria;Proteobacteria;Gammaproteobacteria;Alteromonadales;Colwelliaceae;Colwellia;	73	234	0	379	158	115	0	160	180	0	92	139	168	225	231	165	63	162	209
cellular organisms;Bacteria;Proteobacteria;Gammaproteobacteria;Alteromonadales;Ferrimonadaceae;Paraferrimonas;	1	0.999736	88	87	0.0114943	0	1.12644	0	Peritumor <=> Tumor	0.563218	0.00574713	0	#NAME?	1	cellular organisms;Bacteria;Proteobacteria;Gammaproteobacteria;Alteromonadales;Ferrimonadaceae;Paraferrimonas;	1	0.999748	90	89	0.011236	0	1.10112	0	Peritumor <=> Tumor	0.550562	0.00561798	0	#NAME?	1	cellular organisms;Bacteria;Proteobacteria;Gammaproteobacteria;Alteromonadales;Ferrimonadaceae;Paraferrimonas;	0	0	0	0	0	0	0	0	0	0	0	0	0	0	0	0	0	0	0
cellular organisms;Bacteria;Proteobacteria;Gammaproteobacteria;Alteromonadales;Idiomarinaceae;Aliidiomarina;	8.1824e-12	0.0673801	112.833	62.1667	1	0.988506	1549.08	586.402	Peritumor < Tumor	1067.74	0.994253	0.378549	-1.40145	7.75587e-11	cellular organisms;Bacteria;Proteobacteria;Gammaproteobacteria;Alteromonadales;Idiomarinaceae;Aliidiomarina;	4.06839e-12	0.0662795	115.725	63.2753	1	0.988764	1557.48	586.247	Peritumor < Tumor	1071.87	0.994382	0.376407	-1.40964	3.98345e-11	cellular organisms;Bacteria;Proteobacteria;Gammaproteobacteria;Alteromonadales;Idiomarinaceae;Aliidiomarina;	720	2462	366	3730	1506	1294	402	1555	1786	366	857	1337	1800	2547	2531	1444	487	1759	2529
cellular organisms;Bacteria;Proteobacteria;Gammaproteobacteria;Alteromonadales;Idiomarinaceae;Idiomarina;	1.17476e-12	0.0503369	114.523	60.477	1	0.988506	1673.34	674.977	Peritumor < Tumor	1174.16	0.994253	0.40337	-1.30982	4.78255e-11	cellular organisms;Bacteria;Proteobacteria;Gammaproteobacteria;Alteromonadales;Idiomarinaceae;Idiomarina;	1.24308e-12	0.0560535	117.421	61.5787	1	0.988764	1686.58	675.506	Peritumor < Tumor	1181.04	0.994382	0.400517	-1.32006	2.87594e-11	cellular organisms;Bacteria;Proteobacteria;Gammaproteobacteria;Alteromonadales;Idiomarinaceae;Idiomarina;	912	2769	456	3273	1740	1595	598	1660	2157	470	924	1637	2263	2704	2339	1890	644	2030	2318
cellular organisms;Bacteria;Proteobacteria;Gammaproteobacteria;Alteromonadales;Pseudoalteromonadaceae;Pseudoalteromonas;	4.10018e-11	0.0820452	112.77	62.2299	1	0.988506	4807.72	2214.17	Peritumor < Tumor	3510.95	0.994253	0.460545	-1.11859	2.66661e-10	cellular organisms;Bacteria;Proteobacteria;Gammaproteobacteria;Alteromonadales;Pseudoalteromonadaceae;Pseudoalteromonas;	2.57829e-11	0.0826916	115.685	63.3146	1	0.988764	4827.47	2213.16	Peritumor < Tumor	3520.31	0.994382	0.458451	-1.12516	1.6409e-10	cellular organisms;Bacteria;Proteobacteria;Gammaproteobacteria;Alteromonadales;Pseudoalteromonadaceae;Pseudoalteromonas;	2591	8402	1428	11272	4172	4224	1564	4893	4903	1183	3280	4343	5846	7139	7781	3452	1267	5231	6617
cellular organisms;Bacteria;Proteobacteria;Gammaproteobacteria;Alteromonadales;Psychromonadaceae;Psychromonas;	1	0.999736	88	87	0.0114943	0	0.609195	0	Peritumor <=> Tumor	0.304598	0.00574713	0	#NAME?	1	cellular organisms;Bacteria;Proteobacteria;Gammaproteobacteria;Alteromonadales;Psychromonadaceae;Psychromonas;	1	0.999748	90	89	0.011236	0	0.595506	0	Peritumor <=> Tumor	0.297753	0.00561798	0	#NAME?	1	cellular organisms;Bacteria;Proteobacteria;Gammaproteobacteria;Alteromonadales;Psychromonadaceae;Psychromonas;	0	0	0	0	0	0	0	0	0	0	0	0	0	0	0	0	0	0	0
cellular organisms;Bacteria;Proteobacteria;Gammaproteobacteria;Alteromonadales;Shewanellaceae;Shewanella;	0.574934	0.994055	87.5517	87.4483	0.045977	0.045977	4.09195	3.02299	Peritumor <= Tumor	3.55747	0.045977	0.738764	-0.436814	1	cellular organisms;Bacteria;Proteobacteria;Gammaproteobacteria;Alteromonadales;Shewanellaceae;Shewanella;	0.574934	0.994319	89.5506	89.4494	0.0449438	0.0449438	4	2.95506	Peritumor <= Tumor	3.47753	0.0449438	0.738764	-0.436814	1	cellular organisms;Bacteria;Proteobacteria;Gammaproteobacteria;Alteromonadales;Shewanellaceae;Shewanella;	0	0	0	0	0	0	0	0	0	0	0	0	0	57	0	0	0	0	0
cellular organisms;Bacteria;Proteobacteria;Gammaproteobacteria;Cardiobacteriales;Cardiobacteriaceae;Cardiobacterium;	0.239603	0.980711	85.8161	89.1839	0.126437	0.16092	27.2874	38.4138	Tumor <= Peritumor	32.8506	0.143678	1.40775	0.493392	0.586501	cellular organisms;Bacteria;Proteobacteria;Gammaproteobacteria;Cardiobacteriales;Cardiobacteriaceae;Cardiobacterium;	0.266936	0.974498	87.8202	91.1798	0.123596	0.157303	26.6742	37.5506	Tumor <= Peritumor	32.1124	0.140449	1.40775	0.493392	0.679543	cellular organisms;Bacteria;Proteobacteria;Gammaproteobacteria;Cardiobacteriales;Cardiobacteriaceae;Cardiobacterium;	0	0	0	0	0	0	0	0	0	0	0	0	0	51	0	0	0	0	0
cellular organisms;Bacteria;Proteobacteria;Gammaproteobacteria;Chromatiales;Chromatiaceae;Candidatus Nitrosoglobus;	1	0.999736	88	87	0.0114943	0	0.678161	0	Peritumor <=> Tumor	0.33908	0.00574713	0	#NAME?	1	cellular organisms;Bacteria;Proteobacteria;Gammaproteobacteria;Chromatiales;Chromatiaceae;Candidatus Nitrosoglobus;	1	0.999748	90	89	0.011236	0	0.662921	0	Peritumor <=> Tumor	0.331461	0.00561798	0	#NAME?	1	cellular organisms;Bacteria;Proteobacteria;Gammaproteobacteria;Chromatiales;Chromatiaceae;Candidatus Nitrosoglobus;	0	0	0	0	0	0	0	0	0	0	0	0	0	0	0	0	0	0	0
cellular organisms;Bacteria;Proteobacteria;Gammaproteobacteria;Enterobacterales;Enterobacteriaceae;Buttiauxella;	1	1	87	88	0	0.0114943	0	0.643678	Tumor <=> Peritumor	0.321839	0.00574713	Inf	Inf	1	cellular organisms;Bacteria;Proteobacteria;Gammaproteobacteria;Enterobacterales;Enterobacteriaceae;Buttiauxella;	1	1	89	90	0	0.011236	0	0.629213	Tumor <=> Peritumor	0.314607	0.00561798	Inf	Inf	1	cellular organisms;Bacteria;Proteobacteria;Gammaproteobacteria;Enterobacterales;Enterobacteriaceae;Buttiauxella;	0	0	0	0	0	0	0	0	0	0	0	0	0	0	0	0	0	0	0
cellular organisms;Bacteria;Proteobacteria;Gammaproteobacteria;Enterobacterales;Enterobacteriaceae;Citrobacter;	7.96295e-12	0.123002	112.523	62.477	0.885057	0.712644	265.897	62.6322	Peritumor < Tumor	164.264	0.798851	0.235551	-2.08589	7.75587e-11	cellular organisms;Bacteria;Proteobacteria;Gammaproteobacteria;Enterobacterales;Enterobacteriaceae;Citrobacter;	2.81462e-12	0.117914	115.556	63.4438	0.88764	0.707865	268.27	62.1573	Peritumor < Tumor	165.213	0.797753	0.231697	-2.10969	3.32274e-11	cellular organisms;Bacteria;Proteobacteria;Gammaproteobacteria;Enterobacterales;Enterobacteriaceae;Citrobacter;	71	421	54	483	342	411	0	365	252	0	80	279	291	430	534	274	60	282	284
cellular organisms;Bacteria;Proteobacteria;Gammaproteobacteria;Enterobacterales;Enterobacteriaceae;Cronobacter;	2.75295e-12	0.0577355	114	61	1	0.988506	18596.1	7818.53	Peritumor < Tumor	13207.3	0.994253	0.420439	-1.25003	5.28946e-11	cellular organisms;Bacteria;Proteobacteria;Gammaproteobacteria;Enterobacterales;Enterobacteriaceae;Cronobacter;	1.85138e-12	0.0594622	116.876	62.1236	1	0.988764	18762.4	7834.39	Peritumor < Tumor	13298.4	0.994382	0.417557	-1.25995	3.14584e-11	cellular organisms;Bacteria;Proteobacteria;Gammaproteobacteria;Enterobacterales;Enterobacteriaceae;Cronobacter;	9315	33361	5957	38089	19188	19968	6576	19910	23287	4927	11210	16934	21867	29721	28138	16448	5828	19543	26112
cellular organisms;Bacteria;Proteobacteria;Gammaproteobacteria;Enterobacterales;Enterobacteriaceae;Enterobacter;	2.59168e-12	0.057207	114.368	60.6322	1	0.988506	25443	9875.05	Peritumor < Tumor	17659	0.994253	0.388124	-1.36541	5.24815e-11	cellular organisms;Bacteria;Proteobacteria;Gammaproteobacteria;Enterobacterales;Enterobacteriaceae;Enterobacter;	1.18925e-12	0.0556748	117.27	61.7303	1	0.988764	25621.5	9882.49	Peritumor < Tumor	17752	0.994382	0.385711	-1.37441	2.87594e-11	cellular organisms;Bacteria;Proteobacteria;Gammaproteobacteria;Enterobacterales;Enterobacteriaceae;Enterobacter;	12302	40745	6522	50143	27803	23377	8094	27918	32458	7186	13930	25967	31592	41310	38608	27044	8983	27950	34450
cellular organisms;Bacteria;Proteobacteria;Gammaproteobacteria;Enterobacterales;Enterobacteriaceae;Escherichia;	4.31973e-12	0.061699	113.983	61.0172	1	0.988506	85268.8	34412.4	Peritumor < Tumor	59840.6	0.994253	0.403575	-1.30909	5.89899e-11	cellular organisms;Bacteria;Proteobacteria;Gammaproteobacteria;Enterobacterales;Enterobacteriaceae;Escherichia;	2.41022e-12	0.0617346	116.893	62.1067	1	0.988764	85873.4	34418.4	Peritumor < Tumor	60145.9	0.994382	0.400804	-1.31903	3.24003e-11	cellular organisms;Bacteria;Proteobacteria;Gammaproteobacteria;Enterobacterales;Enterobacteriaceae;Escherichia;	43175	138497	24596	173346	88556	79521	25421	84917	108892	22481	47501	71062	104710	139694	126859	86201	29613	97037	118067
cellular organisms;Bacteria;Proteobacteria;Gammaproteobacteria;Enterobacterales;Enterobacteriaceae;Gibbsiella;	0.00915169	0.988109	92	83	0.103448	0	6.93103	0	Peritumor < Tumor	3.46552	0.0517241	0	#NAME?	0.0327476	cellular organisms;Bacteria;Proteobacteria;Gammaproteobacteria;Enterobacterales;Enterobacteriaceae;Gibbsiella;	0.00915169	0.988638	94	85	0.101124	0	6.77528	0	Peritumor < Tumor	3.38764	0.0505618	0	#NAME?	0.0328797	cellular organisms;Bacteria;Proteobacteria;Gammaproteobacteria;Enterobacterales;Enterobacteriaceae;Gibbsiella;	0	0	0	83	0	0	0	0	0	0	0	0	0	53	0	0	0	0	51
cellular organisms;Bacteria;Proteobacteria;Gammaproteobacteria;Enterobacterales;Enterobacteriaceae;Izhakiella;	1	1	87	88	0	0.0114943	0	0.793103	Tumor <=> Peritumor	0.396552	0.00574713	Inf	Inf	1	cellular organisms;Bacteria;Proteobacteria;Gammaproteobacteria;Enterobacterales;Enterobacteriaceae;Izhakiella;	1	1	89	90	0	0.011236	0	0.775281	Tumor <=> Peritumor	0.38764	0.00561798	Inf	Inf	1	cellular organisms;Bacteria;Proteobacteria;Gammaproteobacteria;Enterobacterales;Enterobacteriaceae;Izhakiella;	0	0	0	0	0	0	0	0	0	0	0	0	0	0	0	0	0	0	0
cellular organisms;Bacteria;Proteobacteria;Gammaproteobacteria;Enterobacterales;Enterobacteriaceae;Klebsiella;	7.03092e-11	0.0870657	113.172	61.8276	1	0.988506	36858.7	17165.8	Peritumor < Tumor	27012.3	0.994253	0.46572	-1.10247	4.32038e-10	cellular organisms;Bacteria;Proteobacteria;Gammaproteobacteria;Enterobacterales;Enterobacteriaceae;Klebsiella;	3.40429e-11	0.0852165	116.09	62.9101	1	0.988764	37114.4	17110.8	Peritumor < Tumor	27112.6	0.994382	0.461029	-1.11707	2.15122e-10	cellular organisms;Bacteria;Proteobacteria;Gammaproteobacteria;Enterobacterales;Enterobacteriaceae;Klebsiella;	20230	58799	10790	73013	38239	34785	9781	34890	45089	8742	20053	31813	41929	54951	60258	38004	11691	38701	50718
cellular organisms;Bacteria;Proteobacteria;Gammaproteobacteria;Enterobacterales;Enterobacteriaceae;Kluyvera;	1	1	87	88	0	0.0114943	0	1.21839	Tumor <=> Peritumor	0.609195	0.00574713	Inf	Inf	1	cellular organisms;Bacteria;Proteobacteria;Gammaproteobacteria;Enterobacterales;Enterobacteriaceae;Kluyvera;	1	1	89	90	0	0.011236	0	1.19101	Tumor <=> Peritumor	0.595506	0.00561798	Inf	Inf	1	cellular organisms;Bacteria;Proteobacteria;Gammaproteobacteria;Enterobacterales;Enterobacteriaceae;Kluyvera;	0	0	0	0	0	0	0	0	0	0	0	0	0	0	0	0	0	0	0
cellular organisms;Bacteria;Proteobacteria;Gammaproteobacteria;Enterobacterales;Enterobacteriaceae;Kosakonia;	1	1	87	88	0	0.0114943	0	0.850575	Tumor <=> Peritumor	0.425287	0.00574713	Inf	Inf	1	cellular organisms;Bacteria;Proteobacteria;Gammaproteobacteria;Enterobacterales;Enterobacteriaceae;Kosakonia;	1	1	89	90	0	0.011236	0	0.831461	Tumor <=> Peritumor	0.41573	0.00561798	Inf	Inf	1	cellular organisms;Bacteria;Proteobacteria;Gammaproteobacteria;Enterobacterales;Enterobacteriaceae;Kosakonia;	0	0	0	0	0	0	0	0	0	0	0	0	0	0	0	0	0	0	0
cellular organisms;Bacteria;Proteobacteria;Gammaproteobacteria;Enterobacterales;Enterobacteriaceae;Leclercia;	9.60324e-11	0.232395	111.621	63.3793	0.850575	0.574713	161.092	54.2529	Peritumor < Tumor	107.672	0.712644	0.336782	-1.57011	5.59913e-10	cellular organisms;Bacteria;Proteobacteria;Gammaproteobacteria;Enterobacterales;Enterobacteriaceae;Leclercia;	4.96341e-10	0.230526	114.489	64.5112	0.853933	0.58427	162.18	54.6854	Peritumor < Tumor	108.433	0.719101	0.33719	-1.56837	2.6168e-09	cellular organisms;Bacteria;Proteobacteria;Gammaproteobacteria;Enterobacterales;Enterobacteriaceae;Leclercia;	68	253	0	303	127	98	0	301	199	0	110	108	158	257	292	100	0	143	187
cellular organisms;Bacteria;Proteobacteria;Gammaproteobacteria;Enterobacterales;Enterobacteriaceae;Pluralibacter;	1	1	87	88	0	0.0114943	0	1.41379	Tumor <=> Peritumor	0.706897	0.00574713	Inf	Inf	1	cellular organisms;Bacteria;Proteobacteria;Gammaproteobacteria;Enterobacterales;Enterobacteriaceae;Pluralibacter;	1	1	89	90	0	0.011236	0	1.38202	Tumor <=> Peritumor	0.691011	0.00561798	Inf	Inf	1	cellular organisms;Bacteria;Proteobacteria;Gammaproteobacteria;Enterobacterales;Enterobacteriaceae;Pluralibacter;	0	0	0	0	0	0	0	0	0	0	0	0	0	0	0	0	0	0	0
cellular organisms;Bacteria;Proteobacteria;Gammaproteobacteria;Enterobacterales;Enterobacteriaceae;Raoultella;	1.49862e-10	0.382349	112.379	62.6207	0.724138	0.37931	112.299	31.1379	Peritumor < Tumor	71.7184	0.551724	0.277277	-1.8506	8.39793e-10	cellular organisms;Bacteria;Proteobacteria;Gammaproteobacteria;Enterobacterales;Enterobacteriaceae;Raoultella;	8.26045e-11	0.360561	115.337	63.6629	0.730337	0.382022	112.596	31.0112	Peritumor < Tumor	71.8034	0.55618	0.275422	-1.86029	4.71799e-10	cellular organisms;Bacteria;Proteobacteria;Gammaproteobacteria;Enterobacterales;Enterobacteriaceae;Raoultella;	63	182	0	236	135	92	0	117	137	0	54	131	153	202	189	116	0	130	181
cellular organisms;Bacteria;Proteobacteria;Gammaproteobacteria;Enterobacterales;Enterobacteriaceae;Salmonella;	1.13934e-12	0.0500727	114.833	60.1667	1	0.988506	52914.6	19439.7	Peritumor < Tumor	36177.2	0.994253	0.367378	-1.44466	4.78255e-11	cellular organisms;Bacteria;Proteobacteria;Gammaproteobacteria;Enterobacterales;Enterobacteriaceae;Salmonella;	7.16938e-13	0.0513824	117.758	61.2416	1	0.988764	53387.1	19442	Peritumor < Tumor	36414.6	0.994382	0.36417	-1.45732	2.54697e-11	cellular organisms;Bacteria;Proteobacteria;Gammaproteobacteria;Enterobacterales;Enterobacteriaceae;Salmonella;	24596	82229	13756	118710	62457	52551	15306	58136	75518	13958	31286	49957	56770	80437	84628	57206	18989	58027	72332
cellular organisms;Bacteria;Proteobacteria;Gammaproteobacteria;Enterobacterales;Enterobacteriaceae;Shigella;	2.56136e-10	0.0993526	111.672	63.3276	0.988506	0.988506	783.69	374.966	Peritumor < Tumor	579.328	0.988506	0.478462	-1.06352	1.36657e-09	cellular organisms;Bacteria;Proteobacteria;Gammaproteobacteria;Enterobacterales;Enterobacteriaceae;Shigella;	2.04501e-10	0.101881	114.5	64.5	0.988764	0.988764	783.955	376	Peritumor < Tumor	579.978	0.988764	0.479619	-1.06004	1.11104e-09	cellular organisms;Bacteria;Proteobacteria;Gammaproteobacteria;Enterobacterales;Enterobacteriaceae;Shigella;	510	1330	166	1498	710	497	245	792	1259	163	435	687	943	871	1827	622	171	709	1081
cellular organisms;Bacteria;Proteobacteria;Gammaproteobacteria;Enterobacterales;Enterobacteriaceae;Shimwellia;	0.294507	0.995772	88.523	86.477	0.045977	0.0229885	5.88506	2.43678	Peritumor <= Tumor	4.16092	0.0344828	0.414062	-1.27208	0.69975	cellular organisms;Bacteria;Proteobacteria;Gammaproteobacteria;Enterobacterales;Enterobacteriaceae;Shimwellia;	0.294507	0.99596	90.5225	88.4775	0.0449438	0.0224719	5.75281	2.38202	Peritumor <= Tumor	4.06742	0.0337079	0.414062	-1.27208	0.735031	cellular organisms;Bacteria;Proteobacteria;Gammaproteobacteria;Enterobacterales;Enterobacteriaceae;Shimwellia;	0	0	0	0	0	0	0	0	0	0	0	0	0	0	0	0	0	0	0
cellular organisms;Bacteria;Proteobacteria;Gammaproteobacteria;Enterobacterales;Enterobacteriaceae;Trabulsiella;	1	1	87	88	0	0.0114943	0	0.632184	Tumor <=> Peritumor	0.316092	0.00574713	Inf	Inf	1	cellular organisms;Bacteria;Proteobacteria;Gammaproteobacteria;Enterobacterales;Enterobacteriaceae;Trabulsiella;	1	1	89	90	0	0.011236	0	0.617978	Tumor <=> Peritumor	0.308989	0.00561798	Inf	Inf	1	cellular organisms;Bacteria;Proteobacteria;Gammaproteobacteria;Enterobacterales;Enterobacteriaceae;Trabulsiella;	0	0	0	0	0	0	0	0	0	0	0	0	0	0	0	0	0	0	0
cellular organisms;Bacteria;Proteobacteria;Gammaproteobacteria;Enterobacterales;Enterobacteriaceae;Yokenella;	1	1	87	88	0	0.0114943	0	0.666667	Tumor <=> Peritumor	0.333333	0.00574713	Inf	Inf	1	cellular organisms;Bacteria;Proteobacteria;Gammaproteobacteria;Enterobacterales;Enterobacteriaceae;Yokenella;	1	1	89	90	0	0.011236	0	0.651685	Tumor <=> Peritumor	0.325843	0.00561798	Inf	Inf	1	cellular organisms;Bacteria;Proteobacteria;Gammaproteobacteria;Enterobacterales;Enterobacteriaceae;Yokenella;	0	0	0	0	0	0	0	0	0	0	0	0	0	0	0	0	0	0	0
cellular organisms;Bacteria;Proteobacteria;Gammaproteobacteria;Enterobacterales;Erwiniaceae;Erwinia;	5.16774e-09	0.704981	108.667	66.3333	0.528736	0.045977	48.908	3.94253	Peritumor < Tumor	26.4253	0.287356	0.080611	-3.63288	2.5161e-08	cellular organisms;Bacteria;Proteobacteria;Gammaproteobacteria;Enterobacterales;Erwiniaceae;Erwinia;	2.0904e-08	0.692337	111.64	67.3596	0.539326	0.0449438	49.2247	3.85393	Peritumor < Tumor	26.5393	0.292135	0.0782926	-3.67498	9.90715e-08	cellular organisms;Bacteria;Proteobacteria;Gammaproteobacteria;Enterobacterales;Erwiniaceae;Erwinia;	0	87	0	152	59	0	0	0	58	0	0	0	83	113	68	0	0	62	110
cellular organisms;Bacteria;Proteobacteria;Gammaproteobacteria;Enterobacterales;Erwiniaceae;Pantoea;	2.05559e-11	0.112829	112.178	62.8218	0.965517	0.91954	309.575	107.046	Peritumor < Tumor	208.31	0.942529	0.345784	-1.53206	1.56541e-10	cellular organisms;Bacteria;Proteobacteria;Gammaproteobacteria;Enterobacterales;Erwiniaceae;Pantoea;	1.00937e-11	0.0925388	115.14	63.8596	0.966292	0.921348	312.483	106.596	Peritumor < Tumor	209.539	0.94382	0.341124	-1.55163	7.76305e-11	cellular organisms;Bacteria;Proteobacteria;Gammaproteobacteria;Enterobacterales;Erwiniaceae;Pantoea;	126	437	57	590	364	363	67	309	389	61	130	348	320	514	420	333	76	310	370
cellular organisms;Bacteria;Proteobacteria;Gammaproteobacteria;Enterobacterales;Hafniaceae;Edwardsiella;	4.72453e-12	0.0624917	113.466	61.5345	1	0.988506	1366.17	570.437	Peritumor < Tumor	968.305	0.994253	0.417544	-1.26	5.92895e-11	cellular organisms;Bacteria;Proteobacteria;Gammaproteobacteria;Enterobacterales;Hafniaceae;Edwardsiella;	2.59271e-12	0.0623659	116.421	62.5787	1	0.988764	1374.49	569.944	Peritumor < Tumor	972.219	0.994382	0.414657	-1.27001	3.30015e-11	cellular organisms;Bacteria;Proteobacteria;Gammaproteobacteria;Enterobacterales;Hafniaceae;Edwardsiella;	681	2396	341	2531	1334	1200	459	1394	1756	348	679	1314	1714	2161	2045	1490	450	1697	2115
cellular organisms;Bacteria;Proteobacteria;Gammaproteobacteria;Enterobacterales;Morganellaceae;Arsenophonus;	1	1	87	88	0	0.0114943	0	0.977011	Tumor <=> Peritumor	0.488506	0.00574713	Inf	Inf	1	cellular organisms;Bacteria;Proteobacteria;Gammaproteobacteria;Enterobacterales;Morganellaceae;Arsenophonus;	1	1	89	90	0	0.011236	0	0.955056	Tumor <=> Peritumor	0.477528	0.00561798	Inf	Inf	1	cellular organisms;Bacteria;Proteobacteria;Gammaproteobacteria;Enterobacterales;Morganellaceae;Arsenophonus;	0	0	0	0	0	0	0	0	0	0	0	0	0	0	0	0	0	0	0
cellular organisms;Bacteria;Proteobacteria;Gammaproteobacteria;Enterobacterales;Morganellaceae;Morganella;	1	1	87	88	0	0.0114943	0	0.747126	Tumor <=> Peritumor	0.373563	0.00574713	Inf	Inf	1	cellular organisms;Bacteria;Proteobacteria;Gammaproteobacteria;Enterobacterales;Morganellaceae;Morganella;	1	1	89	90	0	0.011236	0	0.730337	Tumor <=> Peritumor	0.365169	0.00561798	Inf	Inf	1	cellular organisms;Bacteria;Proteobacteria;Gammaproteobacteria;Enterobacterales;Morganellaceae;Morganella;	0	0	0	0	0	0	0	0	0	0	0	0	0	0	0	0	0	0	0
cellular organisms;Bacteria;Proteobacteria;Gammaproteobacteria;Enterobacterales;Morganellaceae;Photorhabdus;	0.0360317	0.994451	90.023	84.977	0.0689655	0.0114943	5.81609	0.712644	Peritumor < Tumor	3.26437	0.0402299	0.12253	-3.0288	0.115483	cellular organisms;Bacteria;Proteobacteria;Gammaproteobacteria;Enterobacterales;Morganellaceae;Photorhabdus;	0.051913	0.993435	92.0225	86.9775	0.0674157	0.011236	5.68539	0.696629	Peritumor <= Tumor	3.19101	0.0393258	0.12253	-3.0288	0.168812	cellular organisms;Bacteria;Proteobacteria;Gammaproteobacteria;Enterobacterales;Morganellaceae;Photorhabdus;	0	0	0	0	0	0	0	0	0	0	0	0	0	91	0	0	0	0	0
cellular organisms;Bacteria;Proteobacteria;Gammaproteobacteria;Enterobacterales;Morganellaceae;Proteus;	5.5374e-07	0.851764	104	71	0.37931	0	23.1494	0	Peritumor < Tumor	11.5747	0.189655	0	#NAME?	2.48318e-06	cellular organisms;Bacteria;Proteobacteria;Gammaproteobacteria;Enterobacterales;Morganellaceae;Proteus;	5.5374e-07	0.858351	106	73	0.370787	0	22.6292	0	Peritumor < Tumor	11.3146	0.185393	0	#NAME?	2.50839e-06	cellular organisms;Bacteria;Proteobacteria;Gammaproteobacteria;Enterobacterales;Morganellaceae;Proteus;	0	76	0	68	0	0	0	0	62	0	0	0	0	86	61	0	0	0	0
cellular organisms;Bacteria;Proteobacteria;Gammaproteobacteria;Enterobacterales;Morganellaceae;Providencia;	0.000149386	0.791914	101.638	73.3621	0.45977	0.126437	40.4713	13.4828	Peritumor < Tumor	26.977	0.293103	0.333144	-1.58578	0.000591568	cellular organisms;Bacteria;Proteobacteria;Gammaproteobacteria;Enterobacterales;Morganellaceae;Providencia;	7.0629e-05	0.762656	104.612	74.3876	0.47191	0.123596	40.9888	13.1798	Peritumor < Tumor	27.0843	0.297753	0.321546	-1.6369	0.000286047	cellular organisms;Bacteria;Proteobacteria;Gammaproteobacteria;Enterobacterales;Morganellaceae;Providencia;	0	75	0	94	56	0	0	0	64	0	0	66	63	95	0	0	0	0	64
cellular organisms;Bacteria;Proteobacteria;Gammaproteobacteria;Enterobacterales;Morganellaceae;Xenorhabdus;	0.0038398	0.98256	92.5057	82.4943	0.126437	0.0114943	8.28736	0.678161	Peritumor < Tumor	4.48276	0.0689655	0.0818308	-3.61121	0.0142553	cellular organisms;Bacteria;Proteobacteria;Gammaproteobacteria;Enterobacterales;Morganellaceae;Xenorhabdus;	0.0107571	0.98182	94.5056	84.4944	0.123596	0.011236	8.10112	0.662921	Peritumor < Tumor	4.38202	0.0674157	0.0818308	-3.61121	0.0384924	cellular organisms;Bacteria;Proteobacteria;Gammaproteobacteria;Enterobacterales;Morganellaceae;Xenorhabdus;	0	0	0	84	0	0	0	0	0	0	0	0	0	57	0	0	0	0	0
cellular organisms;Bacteria;Proteobacteria;Gammaproteobacteria;Enterobacterales;Pectobacteriaceae;Brenneria;	0.181449	0.998415	89	86	0.0344828	0	2.05747	0	Peritumor <= Tumor	1.02874	0.0172414	0	#NAME?	0.465911	cellular organisms;Bacteria;Proteobacteria;Gammaproteobacteria;Enterobacterales;Pectobacteriaceae;Brenneria;	0.181449	0.998485	91	88	0.0337079	0	2.01124	0	Peritumor <= Tumor	1.00562	0.0168539	0	#NAME?	0.479737	cellular organisms;Bacteria;Proteobacteria;Gammaproteobacteria;Enterobacterales;Pectobacteriaceae;Brenneria;	0	0	0	0	0	0	0	0	0	0	0	0	0	0	0	0	0	0	0
cellular organisms;Bacteria;Proteobacteria;Gammaproteobacteria;Enterobacterales;Pectobacteriaceae;Dickeya;	0.371093	0.999207	88.5	86.5	0.0229885	0	1.24138	0	Peritumor <= Tumor	0.62069	0.0114943	0	#NAME?	0.717233	cellular organisms;Bacteria;Proteobacteria;Gammaproteobacteria;Enterobacterales;Pectobacteriaceae;Dickeya;	0.371093	0.999243	90.5	88.5	0.0224719	0	1.21348	0	Peritumor <= Tumor	0.606742	0.011236	0	#NAME?	0.758358	cellular organisms;Bacteria;Proteobacteria;Gammaproteobacteria;Enterobacterales;Pectobacteriaceae;Dickeya;	0	0	0	0	0	0	0	0	0	0	0	0	0	0	0	0	0	0	0
cellular organisms;Bacteria;Proteobacteria;Gammaproteobacteria;Enterobacterales;Pectobacteriaceae;Pectobacterium;	9.92143e-13	0.0488836	114.287	60.7126	1	0.988506	1260.53	407.782	Peritumor < Tumor	834.155	0.994253	0.3235	-1.62816	4.78255e-11	cellular organisms;Bacteria;Proteobacteria;Gammaproteobacteria;Enterobacterales;Pectobacteriaceae;Pectobacterium;	5.81047e-13	0.0496149	117.247	61.7528	1	0.988764	1276.38	407.517	Peritumor < Tumor	841.949	0.994382	0.319275	-1.64713	2.54697e-11	cellular organisms;Bacteria;Proteobacteria;Gammaproteobacteria;Enterobacterales;Pectobacteriaceae;Pectobacterium;	548	1959	340	2545	1828	1479	327	1574	1923	327	642	1353	1309	1766	2045	1593	438	1384	1401
cellular organisms;Bacteria;Proteobacteria;Gammaproteobacteria;Enterobacterales;Yersiniaceae;Chania;	0.345779	0.999207	88.5	86.5	0.0229885	0	1.47126	0	Peritumor <= Tumor	0.735632	0.0114943	0	#NAME?	0.717233	cellular organisms;Bacteria;Proteobacteria;Gammaproteobacteria;Enterobacterales;Yersiniaceae;Chania;	0.345779	0.999243	90.5	88.5	0.0224719	0	1.4382	0	Peritumor <= Tumor	0.719101	0.011236	0	#NAME?	0.758358	cellular organisms;Bacteria;Proteobacteria;Gammaproteobacteria;Enterobacterales;Yersiniaceae;Chania;	0	0	0	0	0	0	0	0	0	0	0	0	0	0	0	0	0	0	0
cellular organisms;Bacteria;Proteobacteria;Gammaproteobacteria;Enterobacterales;Yersiniaceae;Rahnella;	1	1	87	88	0	0.0114943	0	0.758621	Tumor <=> Peritumor	0.37931	0.00574713	Inf	Inf	1	cellular organisms;Bacteria;Proteobacteria;Gammaproteobacteria;Enterobacterales;Yersiniaceae;Rahnella;	1	1	89	90	0	0.011236	0	0.741573	Tumor <=> Peritumor	0.370787	0.00561798	Inf	Inf	1	cellular organisms;Bacteria;Proteobacteria;Gammaproteobacteria;Enterobacterales;Yersiniaceae;Rahnella;	0	0	0	0	0	0	0	0	0	0	0	0	0	0	0	0	0	0	0
cellular organisms;Bacteria;Proteobacteria;Gammaproteobacteria;Enterobacterales;Yersiniaceae;Serratia;	4.36962e-12	0.421324	114.092	60.908	0.701149	0.275862	13461.8	89.9885	Peritumor < Tumor	6775.9	0.488506	0.00668473	-7.22492	5.89899e-11	cellular organisms;Bacteria;Proteobacteria;Gammaproteobacteria;Enterobacterales;Yersiniaceae;Serratia;	2.24895e-12	0.428607	117.18	61.8202	0.707865	0.269663	13646.3	87.9663	Peritumor < Tumor	6867.12	0.488764	0.00644618	-7.27734	3.24003e-11	cellular organisms;Bacteria;Proteobacteria;Gammaproteobacteria;Enterobacterales;Yersiniaceae;Serratia;	0	32357	0	35978	18350	16541	0	10059	15105	0	0	23695	15068	22501	19059	18466	0	14189	24584
cellular organisms;Bacteria;Proteobacteria;Gammaproteobacteria;Enterobacterales;Yersiniaceae;Yersinia;	7.74538e-11	0.57828	115.23	59.7701	0.643678	0.0114943	116.828	1.2069	Peritumor < Tumor	59.0172	0.327586	0.0103306	-6.59694	4.60076e-10	cellular organisms;Bacteria;Proteobacteria;Gammaproteobacteria;Enterobacterales;Yersiniaceae;Yersinia;	3.59488e-11	0.567984	118.236	60.764	0.651685	0.011236	117.348	1.17978	Peritumor < Tumor	59.264	0.331461	0.0100536	-6.63614	2.20899e-10	cellular organisms;Bacteria;Proteobacteria;Gammaproteobacteria;Enterobacterales;Yersiniaceae;Yersinia;	0	224	0	406	132	110	0	74	104	0	0	153	182	276	170	111	0	129	257
cellular organisms;Bacteria;Proteobacteria;Gammaproteobacteria;Legionellales;Legionellaceae;Legionella;	2.32947e-13	0.0365966	116.092	58.908	1	0.988506	34144.2	11413.6	Peritumor < Tumor	22778.9	0.994253	0.334276	-1.58089	4.78255e-11	cellular organisms;Bacteria;Proteobacteria;Gammaproteobacteria;Legionellales;Legionellaceae;Legionella;	1.67397e-13	0.0392627	119	60	1	0.988764	34488.1	11423.7	Peritumor < Tumor	22955.9	0.994382	0.331235	-1.59407	2.54697e-11	cellular organisms;Bacteria;Proteobacteria;Gammaproteobacteria;Legionellales;Legionellaceae;Legionella;	15588	51889	9589	63631	45215	37984	10028	41179	53686	8838	18113	34429	35626	50377	56704	39177	12591	37274	42398
cellular organisms;Bacteria;Proteobacteria;Gammaproteobacteria;Nevskiales;Sinobacteraceae;Stenotrophobium;	1	1	87	88	0	0.0114943	0	0.862069	Tumor <=> Peritumor	0.431034	0.00574713	Inf	Inf	1	cellular organisms;Bacteria;Proteobacteria;Gammaproteobacteria;Nevskiales;Sinobacteraceae;Stenotrophobium;	1	1	89	90	0	0.011236	0	0.842697	Tumor <=> Peritumor	0.421348	0.00561798	Inf	Inf	1	cellular organisms;Bacteria;Proteobacteria;Gammaproteobacteria;Nevskiales;Sinobacteraceae;Stenotrophobium;	0	0	0	0	0	0	0	0	0	0	0	0	0	0	0	0	0	0	0
cellular organisms;Bacteria;Proteobacteria;Gammaproteobacteria;Oceanospirillales;Alcanivoracaceae;Alcanivorax;	1	0.999736	87.4943	87.5057	0.0114943	0.0114943	0.655172	1.01149	Tumor <=> Peritumor	0.833333	0.0114943	1.54386	0.626542	1	cellular organisms;Bacteria;Proteobacteria;Gammaproteobacteria;Oceanospirillales;Alcanivoracaceae;Alcanivorax;	1	0.999748	89.4944	89.5056	0.011236	0.011236	0.640449	0.988764	Tumor <=> Peritumor	0.814607	0.011236	1.54386	0.626542	1	cellular organisms;Bacteria;Proteobacteria;Gammaproteobacteria;Oceanospirillales;Alcanivoracaceae;Alcanivorax;	0	0	0	0	0	0	0	0	0	0	0	0	0	0	0	0	0	0	0
cellular organisms;Bacteria;Proteobacteria;Gammaproteobacteria;Oceanospirillales;Halomonadaceae;Halomonas;	0.127038	0.954023	93.1782	81.8218	0.229885	0.091954	24.7701	12.7471	Peritumor <= Tumor	18.7586	0.16092	0.514617	-0.958429	0.354831	cellular organisms;Bacteria;Proteobacteria;Gammaproteobacteria;Oceanospirillales;Halomonadaceae;Halomonas;	0.161727	0.945714	95.1854	83.8146	0.224719	0.0898876	24.2135	12.4607	Peritumor <= Tumor	18.3371	0.157303	0.514617	-0.958429	0.454571	cellular organisms;Bacteria;Proteobacteria;Gammaproteobacteria;Oceanospirillales;Halomonadaceae;Halomonas;	0	0	0	0	0	0	0	127	0	0	0	0	0	124	0	0	0	0	0
cellular organisms;Bacteria;Proteobacteria;Gammaproteobacteria;Oceanospirillales;Kangiellaceae;Kangiella;	7.26836e-12	0.0663232	113.011	61.9885	0.965517	0.988506	463.908	164.103	Peritumor < Tumor	314.006	0.977011	0.353741	-1.49923	7.27653e-11	cellular organisms;Bacteria;Proteobacteria;Gammaproteobacteria;Oceanospirillales;Kangiellaceae;Kangiella;	3.83849e-12	0.0657745	115.798	63.2022	0.966292	0.988764	468.82	165.921	Peritumor < Tumor	317.371	0.977528	0.353913	-1.49854	3.87669e-11	cellular organisms;Bacteria;Proteobacteria;Gammaproteobacteria;Oceanospirillales;Kangiellaceae;Kangiella;	215	676	140	774	548	533	116	578	631	119	184	439	478	595	626	714	169	515	540
cellular organisms;Bacteria;Proteobacteria;Gammaproteobacteria;Oceanospirillales;Oceanospirillaceae;Marinomonas;	1	0.999736	88	87	0.0114943	0	0.666667	0	Peritumor <=> Tumor	0.333333	0.00574713	0	#NAME?	1	cellular organisms;Bacteria;Proteobacteria;Gammaproteobacteria;Oceanospirillales;Oceanospirillaceae;Marinomonas;	1	0.999748	90	89	0.011236	0	0.651685	0	Peritumor <=> Tumor	0.325843	0.00561798	0	#NAME?	1	cellular organisms;Bacteria;Proteobacteria;Gammaproteobacteria;Oceanospirillales;Oceanospirillaceae;Marinomonas;	0	0	0	0	0	0	0	0	0	0	0	0	0	0	0	0	0	0	0
cellular organisms;Bacteria;Proteobacteria;Gammaproteobacteria;Oceanospirillales;Oceanospirillaceae;Oceanospirillum;	0.0142662	0.990488	91.0345	83.9655	0.091954	0.0114943	7.72414	0.643678	Peritumor < Tumor	4.18391	0.0517241	0.0833333	-3.58496	0.0498477	cellular organisms;Bacteria;Proteobacteria;Gammaproteobacteria;Oceanospirillales;Oceanospirillaceae;Oceanospirillum;	0.00915169	0.988638	93.5393	85.4607	0.101124	0.011236	8.55056	0.629213	Peritumor < Tumor	4.58989	0.0561798	0.0735874	-3.7644	0.0328797	cellular organisms;Bacteria;Proteobacteria;Gammaproteobacteria;Oceanospirillales;Oceanospirillaceae;Oceanospirillum;	0	0	0	0	0	0	0	0	0	0	0	0	0	0	0	0	0	0	0
cellular organisms;Bacteria;Proteobacteria;Gammaproteobacteria;Oceanospirillales;Saccharospirillaceae;Saccharospirillum;	8.35657e-12	0.425155	114.368	60.6322	0.712644	0.287356	112.138	17.4253	Peritumor < Tumor	64.7816	0.5	0.155392	-2.68602	7.83758e-11	cellular organisms;Bacteria;Proteobacteria;Gammaproteobacteria;Oceanospirillales;Saccharospirillaceae;Saccharospirillum;	2.04034e-12	0.38278	117.287	61.7135	0.719101	0.292135	113.596	17.7753	Peritumor < Tumor	65.6854	0.505618	0.156479	-2.67596	3.24003e-11	cellular organisms;Bacteria;Proteobacteria;Gammaproteobacteria;Oceanospirillales;Saccharospirillaceae;Saccharospirillum;	50	208	0	233	172	155	0	148	177	0	64	125	137	179	194	148	0	126	139
cellular organisms;Bacteria;Proteobacteria;Gammaproteobacteria;Pasteurellales;Pasteurellaceae;Actinobacillus;	0.393722	0.959572	87.546	87.454	0.241379	0.229885	58.9195	66.1264	Tumor <= Peritumor	62.523	0.235632	1.12232	0.166481	0.75768	cellular organisms;Bacteria;Proteobacteria;Gammaproteobacteria;Pasteurellales;Pasteurellaceae;Actinobacillus;	0.713185	0.930438	89.5562	89.4438	0.235955	0.224719	57.5955	64.6404	Tumor <= Peritumor	61.118	0.230337	1.12232	0.166481	1	cellular organisms;Bacteria;Proteobacteria;Gammaproteobacteria;Pasteurellales;Pasteurellaceae;Actinobacillus;	0	0	0	0	0	0	87	0	0	0	0	54	51	280	0	0	0	0	0
cellular organisms;Bacteria;Proteobacteria;Gammaproteobacteria;Pasteurellales;Pasteurellaceae;Aggregatibacter;	0.239494	0.741049	86.3621	88.6379	0.712644	0.724138	5096.55	5588.83	Tumor <= Peritumor	5342.69	0.718391	1.09659	0.133024	0.586501	cellular organisms;Bacteria;Proteobacteria;Gammaproteobacteria;Pasteurellales;Pasteurellaceae;Aggregatibacter;	0.647013	0.671254	89.1742	89.8258	0.719101	0.707865	5028.15	5463.24	Tumor <= Peritumor	5245.69	0.713483	1.08653	0.119729	1	cellular organisms;Bacteria;Proteobacteria;Gammaproteobacteria;Pasteurellales;Pasteurellaceae;Aggregatibacter;	1331	0	0	567	0	107	1717	0	5078	398	71	8735	122	4205	933	533	492	0	634
cellular organisms;Bacteria;Proteobacteria;Gammaproteobacteria;Pasteurellales;Pasteurellaceae;Avibacterium;	0.485134	0.985731	87.2644	87.7356	0.126437	0.126437	21.0575	19.4023	Peritumor <= Tumor	20.2299	0.126437	0.921397	-0.118105	0.866242	cellular organisms;Bacteria;Proteobacteria;Gammaproteobacteria;Pasteurellales;Pasteurellaceae;Avibacterium;	0.602113	0.974751	89.2697	89.7303	0.123596	0.123596	20.5843	18.9663	Peritumor <= Tumor	19.7753	0.123596	0.921397	-0.118105	1	cellular organisms;Bacteria;Proteobacteria;Gammaproteobacteria;Pasteurellales;Pasteurellaceae;Avibacterium;	0	0	0	0	0	0	0	0	0	0	0	0	0	57	0	0	0	0	0
cellular organisms;Bacteria;Proteobacteria;Gammaproteobacteria;Pasteurellales;Pasteurellaceae;Basfia;	0.916487	0.988506	86.0977	88.9023	0.0574713	0.091954	8.01149	7.94253	Peritumor <= Tumor	7.97701	0.0747126	0.991392	-0.0124729	1	cellular organisms;Bacteria;Proteobacteria;Gammaproteobacteria;Pasteurellales;Pasteurellaceae;Basfia;	0.916487	0.989017	88.0955	90.9045	0.0561798	0.0898876	7.83146	7.76404	Peritumor <= Tumor	7.79775	0.0730337	0.991392	-0.0124729	1	cellular organisms;Bacteria;Proteobacteria;Gammaproteobacteria;Pasteurellales;Pasteurellaceae;Basfia;	0	0	0	0	0	0	0	0	0	0	0	0	0	71	0	0	0	0	0
cellular organisms;Bacteria;Proteobacteria;Gammaproteobacteria;Pasteurellales;Pasteurellaceae;Bibersteinia;	0.932647	0.996036	87.0345	87.9655	0.0344828	0.045977	3.09195	3.13793	Tumor <= Peritumor	3.11494	0.0402299	1.01487	0.0212948	1	cellular organisms;Bacteria;Proteobacteria;Gammaproteobacteria;Pasteurellales;Pasteurellaceae;Bibersteinia;	0.932647	0.996213	89.0337	89.9663	0.0337079	0.0449438	3.02247	3.06742	Tumor <= Peritumor	3.04494	0.0393258	1.01487	0.0212948	1	cellular organisms;Bacteria;Proteobacteria;Gammaproteobacteria;Pasteurellales;Pasteurellaceae;Bibersteinia;	0	0	0	0	0	0	0	0	0	0	0	0	0	0	0	0	0	0	0
cellular organisms;Bacteria;Proteobacteria;Gammaproteobacteria;Pasteurellales;Pasteurellaceae;Gallibacterium;	0.824013	0.990488	87.069	87.931	0.0574713	0.0689655	5.6092	5.51724	Peritumor <= Tumor	5.56322	0.0632184	0.983607	-0.0238467	1	cellular organisms;Bacteria;Proteobacteria;Gammaproteobacteria;Pasteurellales;Pasteurellaceae;Gallibacterium;	0.824013	0.99091	89.0674	89.9326	0.0561798	0.0674157	5.48315	5.39326	Peritumor <= Tumor	5.4382	0.0617978	0.983607	-0.0238467	1	cellular organisms;Bacteria;Proteobacteria;Gammaproteobacteria;Pasteurellales;Pasteurellaceae;Gallibacterium;	0	0	0	0	0	0	0	0	0	0	0	0	0	97	0	0	0	0	0
cellular organisms;Bacteria;Proteobacteria;Gammaproteobacteria;Pasteurellales;Pasteurellaceae;Glaesserella;	3.09332e-08	0.1485	108.356	66.6437	0.954023	0.988506	318.046	182.023	Peritumor < Tumor	250.034	0.971264	0.572317	-0.805115	1.4355e-07	cellular organisms;Bacteria;Proteobacteria;Gammaproteobacteria;Pasteurellales;Pasteurellaceae;Glaesserella;	1.80485e-08	0.146825	111.067	67.9326	0.955056	0.988764	319.225	182.697	Peritumor < Tumor	250.961	0.97191	0.572314	-0.805122	8.6458e-08	cellular organisms;Bacteria;Proteobacteria;Gammaproteobacteria;Pasteurellales;Pasteurellaceae;Glaesserella;	205	505	91	585	269	238	226	241	406	74	106	277	331	675	323	401	86	303	371
cellular organisms;Bacteria;Proteobacteria;Gammaproteobacteria;Pasteurellales;Pasteurellaceae;Haemophilus;	0.518642	0.453825	93.0862	81.9138	1	0.988506	24069	20475	Peritumor <= Tumor	22272	0.994253	0.850681	-0.23331	0.920539	cellular organisms;Bacteria;Proteobacteria;Gammaproteobacteria;Pasteurellales;Pasteurellaceae;Haemophilus;	0.667495	0.467744	95.9719	83.0281	1	0.988764	23759.4	20043.9	Peritumor <= Tumor	21901.6	0.994382	0.843619	-0.245337	1	cellular organisms;Bacteria;Proteobacteria;Gammaproteobacteria;Pasteurellales;Pasteurellaceae;Haemophilus;	15991	3852	1005	8979	2765	2741	19576	2677	20478	4609	3880	18372	24671	70863	5131	3046	2936	2863	4752
cellular organisms;Bacteria;Proteobacteria;Gammaproteobacteria;Pasteurellales;Pasteurellaceae;Histophilus;	1	0.99815	87.977	87.023	0.0344828	0.0229885	1.8046	1.51724	Peritumor <=> Tumor	1.66092	0.0287356	0.840764	-0.250227	1	cellular organisms;Bacteria;Proteobacteria;Gammaproteobacteria;Pasteurellales;Pasteurellaceae;Histophilus;	1	0.998233	89.9775	89.0225	0.0337079	0.0224719	1.76404	1.48315	Peritumor <=> Tumor	1.6236	0.0280899	0.840764	-0.250227	1	cellular organisms;Bacteria;Proteobacteria;Gammaproteobacteria;Pasteurellales;Pasteurellaceae;Histophilus;	0	0	0	0	0	0	0	0	0	0	0	0	0	57	0	0	0	0	0
cellular organisms;Bacteria;Proteobacteria;Gammaproteobacteria;Pasteurellales;Pasteurellaceae;Mannheimia;	0.122902	0.958515	85.5517	89.4483	0.264368	0.310345	68.4598	73.954	Tumor <= Peritumor	71.2069	0.287356	1.08026	0.111372	0.344357	cellular organisms;Bacteria;Proteobacteria;Gammaproteobacteria;Pasteurellales;Pasteurellaceae;Mannheimia;	0.532892	0.917435	87.5506	91.4494	0.258427	0.303371	66.9213	72.2921	Tumor <= Peritumor	69.6067	0.280899	1.08026	0.111372	0.964743	cellular organisms;Bacteria;Proteobacteria;Gammaproteobacteria;Pasteurellales;Pasteurellaceae;Mannheimia;	69	0	0	0	0	0	96	0	69	0	0	66	0	225	0	0	0	0	0
cellular organisms;Bacteria;Proteobacteria;Gammaproteobacteria;Pasteurellales;Pasteurellaceae;Necropsobacter;	0.371093	0.999207	88.5	86.5	0.0229885	0	1.28736	0	Peritumor <= Tumor	0.643678	0.0114943	0	#NAME?	0.717233	cellular organisms;Bacteria;Proteobacteria;Gammaproteobacteria;Pasteurellales;Pasteurellaceae;Necropsobacter;	0.371093	0.999243	90.5	88.5	0.0224719	0	1.25843	0	Peritumor <= Tumor	0.629213	0.011236	0	#NAME?	0.758358	cellular organisms;Bacteria;Proteobacteria;Gammaproteobacteria;Pasteurellales;Pasteurellaceae;Necropsobacter;	0	0	0	0	0	0	0	0	0	0	0	0	0	0	0	0	0	0	0
cellular organisms;Bacteria;Proteobacteria;Gammaproteobacteria;Pasteurellales;Pasteurellaceae;Pasteurella;	1.85712e-12	0.0543004	114.603	60.3966	1	0.988506	12368.3	4558.3	Peritumor < Tumor	8463.28	0.994253	0.368548	-1.44007	5.09613e-11	cellular organisms;Bacteria;Proteobacteria;Gammaproteobacteria;Pasteurellales;Pasteurellaceae;Pasteurella;	9.66099e-13	0.0539073	117.579	61.4213	1	0.988764	12568.5	4556.61	Peritumor < Tumor	8562.55	0.994382	0.362542	-1.46378	2.68998e-11	cellular organisms;Bacteria;Proteobacteria;Gammaproteobacteria;Pasteurellales;Pasteurellaceae;Pasteurella;	6275	19679	3849	19790	15553	14474	2930	16407	13449	2719	6425	10086	12429	18294	22923	14071	5055	14140	16941
cellular organisms;Bacteria;Proteobacteria;Gammaproteobacteria;Pasteurellales;Pasteurellaceae;Rodentibacter;	0.095764	0.957062	85.4425	89.5575	0.252874	0.298851	80.2989	70.7471	Peritumor <= Tumor	75.523	0.275862	0.881048	-0.182708	0.280677	cellular organisms;Bacteria;Proteobacteria;Gammaproteobacteria;Pasteurellales;Pasteurellaceae;Rodentibacter;	0.459533	0.919455	87.4438	91.5562	0.247191	0.292135	78.4944	69.1573	Peritumor <= Tumor	73.8258	0.269663	0.881048	-0.182708	0.84771	cellular organisms;Bacteria;Proteobacteria;Gammaproteobacteria;Pasteurellales;Pasteurellaceae;Rodentibacter;	58	0	0	0	0	0	67	0	63	0	0	202	84	168	0	0	0	0	0
cellular organisms;Bacteria;Proteobacteria;Gammaproteobacteria;Pasteurellales;Pasteurellaceae;Ursidibacter;	0.371093	1	86.5	88.5	0	0.0229885	0	2.11494	Tumor <= Peritumor	1.05747	0.0114943	Inf	Inf	0.717233	cellular organisms;Bacteria;Proteobacteria;Gammaproteobacteria;Pasteurellales;Pasteurellaceae;Ursidibacter;	0.371093	1	88.5	90.5	0	0.0224719	0	2.06742	Tumor <= Peritumor	1.03371	0.011236	Inf	Inf	0.758358	cellular organisms;Bacteria;Proteobacteria;Gammaproteobacteria;Pasteurellales;Pasteurellaceae;Ursidibacter;	0	0	0	0	0	0	0	0	0	0	0	0	0	0	0	0	0	0	0
cellular organisms;Bacteria;Proteobacteria;Gammaproteobacteria;Pseudomonadales;Moraxellaceae;Acinetobacter;	7.40266e-13	0.0463734	114.736	60.2644	1	0.988506	335604	120774	Peritumor < Tumor	228189	0.994253	0.359869	-1.47446	4.78255e-11	cellular organisms;Bacteria;Proteobacteria;Gammaproteobacteria;Pseudomonadales;Moraxellaceae;Acinetobacter;	5.0014e-13	0.0483525	117.64	61.3596	1	0.988764	338637	120924	Peritumor < Tumor	229780	0.994382	0.357092	-1.48563	2.54697e-11	cellular organisms;Bacteria;Proteobacteria;Gammaproteobacteria;Pseudomonadales;Moraxellaceae;Acinetobacter;	159117	528490	93560	652087	408059	357974	100450	389892	491365	86790	185377	333358	375824	513982	537852	372455	122781	377262	448234
cellular organisms;Bacteria;Proteobacteria;Gammaproteobacteria;Pseudomonadales;Moraxellaceae;Moraxella;	1.60945e-08	0.158938	111.201	63.7989	1	0.988506	1756.09	2692.99	Tumor < Peritumor	2224.54	0.994253	1.53351	0.61684	7.62777e-08	cellular organisms;Bacteria;Proteobacteria;Gammaproteobacteria;Pseudomonadales;Moraxellaceae;Moraxella;	4.77921e-09	0.132938	114.197	64.8034	1	0.988764	1763.16	2645.03	Tumor < Peritumor	2204.1	0.994382	1.50017	0.585125	2.36571e-08	cellular organisms;Bacteria;Proteobacteria;Gammaproteobacteria;Pseudomonadales;Moraxellaceae;Moraxella;	787	2311	366	3349	1621	1360	3376	1525	2654	439	1303	1438	1679	2310	2472	1692	579	1705	2007
cellular organisms;Bacteria;Proteobacteria;Gammaproteobacteria;Pseudomonadales;Moraxellaceae;Psychrobacter;	1.01963e-11	0.0693619	112.224	62.7759	0.988506	0.954023	428.713	184.931	Peritumor < Tumor	306.822	0.971264	0.431364	-1.21302	8.74338e-11	cellular organisms;Bacteria;Proteobacteria;Gammaproteobacteria;Pseudomonadales;Moraxellaceae;Psychrobacter;	5.04841e-12	0.0681732	115.152	63.8483	0.988764	0.955056	432.438	184.73	Peritumor < Tumor	308.584	0.97191	0.427183	-1.22707	4.63725e-11	cellular organisms;Bacteria;Proteobacteria;Gammaproteobacteria;Pseudomonadales;Moraxellaceae;Psychrobacter;	219	599	132	791	487	443	119	410	553	121	281	434	575	727	639	452	146	534	617
cellular organisms;Bacteria;Proteobacteria;Gammaproteobacteria;Pseudomonadales;Pseudomonadaceae;Pseudomonas;	4.19243e-12	0.0614348	113.598	61.4023	1	0.988506	29942	11289.4	Peritumor < Tumor	20615.7	0.994253	0.377041	-1.40721	5.89899e-11	cellular organisms;Bacteria;Proteobacteria;Gammaproteobacteria;Pseudomonadales;Pseudomonadaceae;Pseudomonas;	2.34063e-12	0.0614821	116.517	62.4831	1	0.988764	30132.8	11294.4	Peritumor < Tumor	20713.6	0.994382	0.374821	-1.41573	3.24003e-11	cellular organisms;Bacteria;Proteobacteria;Gammaproteobacteria;Pseudomonadales;Pseudomonadaceae;Pseudomonas;	15058	48069	8293	57224	29433	24549	7662	28466	36965	6577	14527	24469	36045	50509	46169	30281	8778	32991	45236
cellular organisms;Bacteria;Proteobacteria;Gammaproteobacteria;Thiotrichales;Francisellaceae;Francisella;	9.65351e-09	0.5652	103.443	71.5575	0.62069	0.356322	80.6782	31	Peritumor < Tumor	55.8391	0.488506	0.384243	-1.37991	4.62434e-08	cellular organisms;Bacteria;Proteobacteria;Gammaproteobacteria;Thiotrichales;Francisellaceae;Francisella;	9.16284e-07	0.564323	106.309	72.691	0.629213	0.359551	81.2135	30.9326	Peritumor < Tumor	56.073	0.494382	0.38088	-1.39259	4.04163e-06	cellular organisms;Bacteria;Proteobacteria;Gammaproteobacteria;Thiotrichales;Francisellaceae;Francisella;	58	0	0	50	0	196	0	220	0	0	0	71	0	233	56	116	0	142	61
cellular organisms;Bacteria;Proteobacteria;Gammaproteobacteria;Thiotrichales;Piscirickettsiaceae;Piscirickettsia;	1.0055e-11	0.0692298	111.943	63.0575	1	0.988506	624.161	309.724	Peritumor < Tumor	466.943	0.994253	0.496225	-1.01093	8.74338e-11	cellular organisms;Bacteria;Proteobacteria;Gammaproteobacteria;Thiotrichales;Piscirickettsiaceae;Piscirickettsia;	8.70714e-12	0.0729706	114.876	64.1236	1	0.988764	626.618	310.112	Peritumor < Tumor	468.365	0.994382	0.494899	-1.0148	6.93144e-11	cellular organisms;Bacteria;Proteobacteria;Gammaproteobacteria;Thiotrichales;Piscirickettsiaceae;Piscirickettsia;	388	1304	261	758	529	724	277	788	901	191	305	743	985	957	783	671	210	886	825
cellular organisms;Bacteria;Proteobacteria;Gammaproteobacteria;Thiotrichales;Thiotrichaceae;Achromatium;	2.92373e-12	0.058264	113.96	61.0402	1	0.988506	4810.1	1890.33	Peritumor < Tumor	3350.22	0.994253	0.392992	-1.34743	5.28946e-11	cellular organisms;Bacteria;Proteobacteria;Gammaproteobacteria;Thiotrichales;Thiotrichaceae;Achromatium;	1.90657e-12	0.0597147	116.86	62.1404	1	0.988764	4859.28	1890.64	Peritumor < Tumor	3374.96	0.994382	0.389078	-1.36187	3.14584e-11	cellular organisms;Bacteria;Proteobacteria;Gammaproteobacteria;Thiotrichales;Thiotrichaceae;Achromatium;	2284	7656	1263	13052	5371	5011	1315	5216	6759	1204	3227	4464	5393	7655	7491	5001	1653	5133	7064
cellular organisms;Bacteria;Proteobacteria;Gammaproteobacteria;Thiotrichales;unclassified Thiotrichales;Thioflexothrix;	1	0.999736	87.4943	87.5057	0.0114943	0.0114943	0.597701	0.873563	Tumor <=> Peritumor	0.735632	0.0114943	1.46154	0.547488	1	cellular organisms;Bacteria;Proteobacteria;Gammaproteobacteria;Thiotrichales;unclassified Thiotrichales;Thioflexothrix;	1	0.999748	89.4944	89.5056	0.011236	0.011236	0.58427	0.853933	Tumor <=> Peritumor	0.719101	0.011236	1.46154	0.547488	1	cellular organisms;Bacteria;Proteobacteria;Gammaproteobacteria;Thiotrichales;unclassified Thiotrichales;Thioflexothrix;	0	0	0	0	0	0	0	0	0	0	0	0	0	0	0	0	0	0	0
cellular organisms;Bacteria;Proteobacteria;Gammaproteobacteria;Vibrionales;Vibrionaceae;Photobacterium;	5.04301e-09	0.216145	106.086	68.9138	0.873563	0.735632	193.23	84.9655	Peritumor < Tumor	139.098	0.804598	0.439712	-1.18537	2.46886e-08	cellular organisms;Bacteria;Proteobacteria;Gammaproteobacteria;Vibrionales;Vibrionaceae;Photobacterium;	7.41243e-08	0.22838	109.331	69.6685	0.876404	0.730337	194.506	83.8427	Peritumor < Tumor	139.174	0.803371	0.431055	-1.21405	3.42201e-07	cellular organisms;Bacteria;Proteobacteria;Gammaproteobacteria;Vibrionales;Vibrionaceae;Photobacterium;	116	167	0	126	267	0	110	364	58	0	70	164	696	284	142	111	60	133	146
cellular organisms;Bacteria;Proteobacteria;Gammaproteobacteria;Vibrionales;Vibrionaceae;Salinivibrio;	1	1	87	88	0	0.0114943	0	0.885057	Tumor <=> Peritumor	0.442529	0.00574713	Inf	Inf	1	cellular organisms;Bacteria;Proteobacteria;Gammaproteobacteria;Vibrionales;Vibrionaceae;Salinivibrio;	1	1	89	90	0	0.011236	0	0.865169	Tumor <=> Peritumor	0.432584	0.00561798	Inf	Inf	1	cellular organisms;Bacteria;Proteobacteria;Gammaproteobacteria;Vibrionales;Vibrionaceae;Salinivibrio;	0	0	0	0	0	0	0	0	0	0	0	0	0	0	0	0	0	0	0
cellular organisms;Bacteria;Proteobacteria;Gammaproteobacteria;Vibrionales;Vibrionaceae;Vibrio;	4.58554e-12	0.0622275	113.103	61.8966	1	0.988506	7780.6	3468.67	Peritumor < Tumor	5624.63	0.994253	0.44581	-1.1655	5.92133e-11	cellular organisms;Bacteria;Proteobacteria;Gammaproteobacteria;Vibrionales;Vibrionaceae;Vibrio;	4.56733e-12	0.0672895	116.034	62.9663	1	0.988764	7805.25	3474.09	Peritumor < Tumor	5639.67	0.994382	0.445097	-1.16781	4.34387e-11	cellular organisms;Bacteria;Proteobacteria;Gammaproteobacteria;Vibrionales;Vibrionaceae;Vibrio;	4484	14228	2369	13612	6819	6638	3021	8024	9052	2072	4631	8366	11329	12729	10711	7284	2419	8693	11215
cellular organisms;Bacteria;Proteobacteria;Gammaproteobacteria;Xanthomonadales;Xanthomonadaceae;Stenotrophomonas;	1.88462e-11	0.0749108	111.971	63.0287	1	0.988506	4311.08	1871.77	Peritumor < Tumor	3091.43	0.994253	0.434177	-1.20365	1.46017e-10	cellular organisms;Bacteria;Proteobacteria;Gammaproteobacteria;Xanthomonadales;Xanthomonadaceae;Stenotrophomonas;	1.79193e-11	0.0794092	114.837	64.1629	1	0.988764	4319.7	1872.28	Peritumor < Tumor	3095.99	0.994382	0.433429	-1.20613	1.20956e-10	cellular organisms;Bacteria;Proteobacteria;Gammaproteobacteria;Xanthomonadales;Xanthomonadaceae;Stenotrophomonas;	3250	4964	985	12292	3442	3097	818	2851	5527	739	1745	3255	6456	8916	4405	5129	1968	3353	6333
cellular organisms;Bacteria;Proteobacteria;Gammaproteobacteria;Xanthomonadales;Xanthomonadaceae;Vulcaniibacterium;	0.107802	0.995244	84.954	90.046	0.045977	0.103448	3.96552	28.1609	Tumor <= Peritumor	16.0632	0.0747126	7.10145	2.82811	0.305896	cellular organisms;Bacteria;Proteobacteria;Gammaproteobacteria;Xanthomonadales;Xanthomonadaceae;Vulcaniibacterium;	0.0652573	0.996213	86.9551	92.0449	0.0449438	0.101124	3.8764	27.5281	Tumor <= Peritumor	15.7022	0.0730337	7.10145	2.82811	0.206185	cellular organisms;Bacteria;Proteobacteria;Gammaproteobacteria;Xanthomonadales;Xanthomonadaceae;Vulcaniibacterium;	0	0	0	0	0	0	0	0	0	0	0	0	0	0	0	0	0	0	0
cellular organisms;Bacteria;Proteobacteria;Gammaproteobacteria;Xanthomonadales;Xanthomonadaceae;Xanthomonas;	4.94078e-12	0.0628881	113.661	61.3391	1	0.988506	2238.18	899.161	Peritumor < Tumor	1568.67	0.994253	0.401737	-1.31568	5.94896e-11	cellular organisms;Bacteria;Proteobacteria;Gammaproteobacteria;Xanthomonadales;Xanthomonadaceae;Xanthomonas;	2.63083e-12	0.0624921	116.646	62.3539	1	0.988764	2255.87	897.854	Peritumor < Tumor	1576.86	0.994382	0.398009	-1.32913	3.3015e-11	cellular organisms;Bacteria;Proteobacteria;Gammaproteobacteria;Xanthomonadales;Xanthomonadaceae;Xanthomonas;	1113	3492	597	4166	2432	2107	616	2227	2847	673	1180	1931	2538	3417	3486	2321	828	2630	3094
cellular organisms;Bacteria;Proteobacteria;Gammaproteobacteria;Xanthomonadales;Xanthomonadaceae;Xylella;	5.46418e-06	0.8659	101.833	73.1667	0.356322	0.0229885	22.3218	1.63218	Peritumor < Tumor	11.977	0.189655	0.0731205	-3.77358	2.36339e-05	cellular organisms;Bacteria;Proteobacteria;Gammaproteobacteria;Xanthomonadales;Xanthomonadaceae;Xylella;	3.50228e-06	0.863527	104.337	74.6629	0.359551	0.0224719	22.573	1.59551	Peritumor < Tumor	12.0843	0.191011	0.0706819	-3.82251	1.51482e-05	cellular organisms;Bacteria;Proteobacteria;Gammaproteobacteria;Xanthomonadales;Xanthomonadaceae;Xylella;	0	0	0	58	0	50	0	0	0	0	0	0	0	67	0	0	0	0	53
cellular organisms;Bacteria;Proteobacteria;Hydrogenophilalia;Hydrogenophilales;Hydrogenophilaceae;Hydrogenophilus;	1	1	87	88	0	0.0114943	0	1.34483	Tumor <=> Peritumor	0.672414	0.00574713	Inf	Inf	1	cellular organisms;Bacteria;Proteobacteria;Hydrogenophilalia;Hydrogenophilales;Hydrogenophilaceae;Hydrogenophilus;	1	1	89	90	0	0.011236	0	1.31461	Tumor <=> Peritumor	0.657303	0.00561798	Inf	Inf	1	cellular organisms;Bacteria;Proteobacteria;Hydrogenophilalia;Hydrogenophilales;Hydrogenophilaceae;Hydrogenophilus;	0	0	0	0	0	0	0	0	0	0	0	0	0	0	0	0	0	0	0
cellular organisms;Bacteria;Proteobacteria;Oligoflexia;Bdellovibrionales;Bdellovibrionaceae;Bdellovibrio;	1	0.999736	88	87	0.0114943	0	0.827586	0	Peritumor <=> Tumor	0.413793	0.00574713	0	#NAME?	1	cellular organisms;Bacteria;Proteobacteria;Oligoflexia;Bdellovibrionales;Bdellovibrionaceae;Bdellovibrio;	1	0.999748	90	89	0.011236	0	0.808989	0	Peritumor <=> Tumor	0.404494	0.00561798	0	#NAME?	1	cellular organisms;Bacteria;Proteobacteria;Oligoflexia;Bdellovibrionales;Bdellovibrionaceae;Bdellovibrio;	0	0	0	0	0	0	0	0	0	0	0	0	0	0	0	0	0	0	0
cellular organisms;Bacteria;Proteobacteria;Oligoflexia;Silvanigrellales;unclassified Silvanigrellales;Spirobacillus;	4.30883e-11	0.479059	114.776	60.2241	0.689655	0.137931	75.3678	9.14943	Peritumor < Tumor	42.2586	0.413793	0.121397	-3.0422	2.78201e-10	cellular organisms;Bacteria;Proteobacteria;Oligoflexia;Silvanigrellales;unclassified Silvanigrellales;Spirobacillus;	1.58694e-11	0.454362	117.826	61.1742	0.696629	0.134831	76.2809	8.94382	Peritumor < Tumor	42.6124	0.41573	0.117248	-3.09236	1.1403e-10	cellular organisms;Bacteria;Proteobacteria;Oligoflexia;Silvanigrellales;unclassified Silvanigrellales;Spirobacillus;	0	151	0	216	74	58	0	74	97	0	0	90	94	128	121	83	0	91	130
cellular organisms;Bacteria;Proteobacteria;delta/epsilon subdivisions;Deltaproteobacteria;Desulfobacterales;Desulfobacteraceae;Desulfobacterium;	0.371093	0.999207	88.5	86.5	0.0229885	0	2.90805	0	Peritumor <= Tumor	1.45402	0.0114943	0	#NAME?	0.717233	cellular organisms;Bacteria;Proteobacteria;delta/epsilon subdivisions;Deltaproteobacteria;Desulfobacterales;Desulfobacteraceae;Desulfobacterium;	0.371093	0.999243	90.5	88.5	0.0224719	0	2.8427	0	Peritumor <= Tumor	1.42135	0.011236	0	#NAME?	0.758358	cellular organisms;Bacteria;Proteobacteria;delta/epsilon subdivisions;Deltaproteobacteria;Desulfobacterales;Desulfobacteraceae;Desulfobacterium;	0	0	0	0	0	0	0	0	0	0	0	0	0	81	0	0	0	0	0
cellular organisms;Bacteria;Proteobacteria;delta/epsilon subdivisions;Deltaproteobacteria;Desulfobacterales;Desulfobacteraceae;Desulfobotulus;	1	0.999736	88	87	0.0114943	0	0.62069	0	Peritumor <=> Tumor	0.310345	0.00574713	0	#NAME?	1	cellular organisms;Bacteria;Proteobacteria;delta/epsilon subdivisions;Deltaproteobacteria;Desulfobacterales;Desulfobacteraceae;Desulfobotulus;	1	0.999748	90	89	0.011236	0	0.606742	0	Peritumor <=> Tumor	0.303371	0.00561798	0	#NAME?	1	cellular organisms;Bacteria;Proteobacteria;delta/epsilon subdivisions;Deltaproteobacteria;Desulfobacterales;Desulfobacteraceae;Desulfobotulus;	0	0	0	0	0	0	0	0	0	0	0	0	0	0	0	0	0	0	0
cellular organisms;Bacteria;Proteobacteria;delta/epsilon subdivisions;Deltaproteobacteria;Desulfobacterales;Desulfobacteraceae;Desulfococcus;	8.15206e-12	0.0861408	112.92	62.0805	0.977011	0.965517	396.425	166.701	Peritumor < Tumor	281.563	0.971264	0.420511	-1.24978	7.75587e-11	cellular organisms;Bacteria;Proteobacteria;delta/epsilon subdivisions;Deltaproteobacteria;Desulfobacterales;Desulfobacteraceae;Desulfococcus;	6.0712e-12	0.0881202	115.815	63.1854	0.977528	0.966292	401.191	166.697	Peritumor < Tumor	283.944	0.97191	0.415504	-1.26706	5.35588e-11	cellular organisms;Bacteria;Proteobacteria;delta/epsilon subdivisions;Deltaproteobacteria;Desulfobacterales;Desulfobacteraceae;Desulfococcus;	213	654	95	1446	426	397	113	358	490	99	276	341	468	576	572	384	146	402	587
cellular organisms;Bacteria;Proteobacteria;delta/epsilon subdivisions;Deltaproteobacteria;Desulfobacterales;Desulfobulbaceae;Desulfobulbus;	0.17753	0.996565	88.046	86.954	0.045977	0.0344828	7.16092	3.41379	Peritumor <= Tumor	5.28736	0.0402299	0.476726	-1.06877	0.465911	cellular organisms;Bacteria;Proteobacteria;delta/epsilon subdivisions;Deltaproteobacteria;Desulfobacterales;Desulfobulbaceae;Desulfobulbus;	0.17753	0.996718	90.0449	88.9551	0.0449438	0.0337079	7	3.33708	Peritumor <= Tumor	5.16854	0.0393258	0.476726	-1.06877	0.479737	cellular organisms;Bacteria;Proteobacteria;delta/epsilon subdivisions;Deltaproteobacteria;Desulfobacterales;Desulfobulbaceae;Desulfobulbus;	0	0	0	0	0	0	0	0	0	0	0	94	231	119	0	0	0	0	0
cellular organisms;Bacteria;Proteobacteria;delta/epsilon subdivisions;Deltaproteobacteria;Desulfobacterales;Desulfobulbaceae;Desulfopila;	1	0.999736	88	87	0.0114943	0	0.586207	0	Peritumor <=> Tumor	0.293103	0.00574713	0	#NAME?	1	cellular organisms;Bacteria;Proteobacteria;delta/epsilon subdivisions;Deltaproteobacteria;Desulfobacterales;Desulfobulbaceae;Desulfopila;	1	0.999748	90	89	0.011236	0	0.573034	0	Peritumor <=> Tumor	0.286517	0.00561798	0	#NAME?	1	cellular organisms;Bacteria;Proteobacteria;delta/epsilon subdivisions;Deltaproteobacteria;Desulfobacterales;Desulfobulbaceae;Desulfopila;	0	0	0	0	0	0	0	0	0	0	0	0	0	0	0	0	0	0	0
cellular organisms;Bacteria;Proteobacteria;delta/epsilon subdivisions;Deltaproteobacteria;Desulfovibrionales;Desulfomicrobiaceae;Desulfomicrobium;	0.315174	0.990488	86.477	88.523	0.103448	0.126437	17.6092	35.7816	Tumor <= Peritumor	26.6954	0.114943	2.03198	1.02289	0.717233	cellular organisms;Bacteria;Proteobacteria;delta/epsilon subdivisions;Deltaproteobacteria;Desulfovibrionales;Desulfomicrobiaceae;Desulfomicrobium;	0.485061	0.986365	88.4775	90.5225	0.101124	0.123596	17.2135	34.9775	Tumor <= Peritumor	26.0955	0.11236	2.03198	1.02289	0.892954	cellular organisms;Bacteria;Proteobacteria;delta/epsilon subdivisions;Deltaproteobacteria;Desulfovibrionales;Desulfomicrobiaceae;Desulfomicrobium;	0	0	0	0	0	0	0	0	0	0	0	0	0	0	0	0	0	0	0
cellular organisms;Bacteria;Proteobacteria;delta/epsilon subdivisions;Deltaproteobacteria;Desulfovibrionales;Desulfovibrionaceae;Bilophila;	1	0.999736	88	87	0.0114943	0	1.08046	0	Peritumor <=> Tumor	0.54023	0.00574713	0	#NAME?	1	cellular organisms;Bacteria;Proteobacteria;delta/epsilon subdivisions;Deltaproteobacteria;Desulfovibrionales;Desulfovibrionaceae;Bilophila;	1	0.999748	90	89	0.011236	0	1.05618	0	Peritumor <=> Tumor	0.52809	0.00561798	0	#NAME?	1	cellular organisms;Bacteria;Proteobacteria;delta/epsilon subdivisions;Deltaproteobacteria;Desulfovibrionales;Desulfovibrionaceae;Bilophila;	0	0	0	0	0	0	0	0	0	0	0	0	0	0	0	0	0	0	0
cellular organisms;Bacteria;Proteobacteria;delta/epsilon subdivisions;Deltaproteobacteria;Desulfovibrionales;Desulfovibrionaceae;Desulfovibrio;	0.689084	0.989959	87.069	87.931	0.0689655	0.0804598	26.977	8.12644	Peritumor <= Tumor	17.5517	0.0747126	0.301236	-1.73104	1	cellular organisms;Bacteria;Proteobacteria;delta/epsilon subdivisions;Deltaproteobacteria;Desulfovibrionales;Desulfovibrionaceae;Desulfovibrio;	0.888841	0.98788	89.0674	89.9326	0.0674157	0.0786517	26.3708	7.94382	Peritumor <= Tumor	17.1573	0.0730337	0.301236	-1.73104	1	cellular organisms;Bacteria;Proteobacteria;delta/epsilon subdivisions;Deltaproteobacteria;Desulfovibrionales;Desulfovibrionaceae;Desulfovibrio;	0	0	0	62	0	0	0	0	0	0	0	0	0	200	0	0	0	0	0
cellular organisms;Bacteria;Proteobacteria;delta/epsilon subdivisions;Deltaproteobacteria;Desulfovibrionales;Desulfovibrionaceae;Pseudodesulfovibrio;	1	0.999736	88	87	0.0114943	0	0.954023	0	Peritumor <=> Tumor	0.477011	0.00574713	0	#NAME?	1	cellular organisms;Bacteria;Proteobacteria;delta/epsilon subdivisions;Deltaproteobacteria;Desulfovibrionales;Desulfovibrionaceae;Pseudodesulfovibrio;	1	0.999748	90	89	0.011236	0	0.932584	0	Peritumor <=> Tumor	0.466292	0.00561798	0	#NAME?	1	cellular organisms;Bacteria;Proteobacteria;delta/epsilon subdivisions;Deltaproteobacteria;Desulfovibrionales;Desulfovibrionaceae;Pseudodesulfovibrio;	0	0	0	0	0	0	0	0	0	0	0	0	0	83	0	0	0	0	0
cellular organisms;Bacteria;Proteobacteria;delta/epsilon subdivisions;Deltaproteobacteria;Desulfuromonadales;Desulfuromonadaceae;Desulfuromonas;	1	0.999736	88	87	0.0114943	0	1.04598	0	Peritumor <=> Tumor	0.522989	0.00574713	0	#NAME?	1	cellular organisms;Bacteria;Proteobacteria;delta/epsilon subdivisions;Deltaproteobacteria;Desulfuromonadales;Desulfuromonadaceae;Desulfuromonas;	1	0.999748	90	89	0.011236	0	1.02247	0	Peritumor <=> Tumor	0.511236	0.00561798	0	#NAME?	1	cellular organisms;Bacteria;Proteobacteria;delta/epsilon subdivisions;Deltaproteobacteria;Desulfuromonadales;Desulfuromonadaceae;Desulfuromonas;	0	0	0	0	0	0	0	0	0	0	0	0	0	0	0	0	0	0	0
cellular organisms;Bacteria;Proteobacteria;delta/epsilon subdivisions;Deltaproteobacteria;Desulfuromonadales;Desulfuromonadaceae;Pelobacter;	1	0.999736	88	87	0.0114943	0	0.758621	0	Peritumor <=> Tumor	0.37931	0.00574713	0	#NAME?	1	cellular organisms;Bacteria;Proteobacteria;delta/epsilon subdivisions;Deltaproteobacteria;Desulfuromonadales;Desulfuromonadaceae;Pelobacter;	1	0.999748	90	89	0.011236	0	0.741573	0	Peritumor <=> Tumor	0.370787	0.00561798	0	#NAME?	1	cellular organisms;Bacteria;Proteobacteria;delta/epsilon subdivisions;Deltaproteobacteria;Desulfuromonadales;Desulfuromonadaceae;Pelobacter;	0	0	0	0	0	0	0	0	0	0	0	0	0	0	0	0	0	0	0
cellular organisms;Bacteria;Proteobacteria;delta/epsilon subdivisions;Deltaproteobacteria;Desulfuromonadales;Geobacteraceae;Geobacter;	0.422678	0.998679	88.0115	86.9885	0.0229885	0.0114943	1.70115	0.586207	Peritumor <= Tumor	1.14368	0.0172414	0.344595	-1.53703	0.764125	cellular organisms;Bacteria;Proteobacteria;delta/epsilon subdivisions;Deltaproteobacteria;Desulfuromonadales;Geobacteraceae;Geobacter;	0.422678	0.998738	90.0112	88.9888	0.0224719	0.011236	1.66292	0.573034	Peritumor <= Tumor	1.11798	0.0168539	0.344595	-1.53703	0.792855	cellular organisms;Bacteria;Proteobacteria;delta/epsilon subdivisions;Deltaproteobacteria;Desulfuromonadales;Geobacteraceae;Geobacter;	0	0	0	0	0	0	0	0	0	0	0	0	0	62	0	0	0	0	0
cellular organisms;Bacteria;Proteobacteria;delta/epsilon subdivisions;Deltaproteobacteria;Myxococcales;Cystobacterineae;Myxococcaceae;Corallococcus;	1.69436e-12	0.0535077	114.316	60.6839	1	0.988506	704.747	292.747	Peritumor < Tumor	498.747	0.994253	0.415393	-1.26745	5.03225e-11	cellular organisms;Bacteria;Proteobacteria;delta/epsilon subdivisions;Deltaproteobacteria;Myxococcales;Cystobacterineae;Myxococcaceae;Corallococcus;	8.44646e-13	0.0527711	117.225	61.7753	1	0.988764	711.708	293.213	Peritumor < Tumor	502.461	0.994382	0.411986	-1.27933	2.54697e-11	cellular organisms;Bacteria;Proteobacteria;delta/epsilon subdivisions;Deltaproteobacteria;Myxococcales;Cystobacterineae;Myxococcaceae;Corallococcus;	372	1235	230	1170	802	866	289	828	762	174	334	616	787	1536	1062	606	223	817	895
cellular organisms;Bacteria;Proteobacteria;delta/epsilon subdivisions;Epsilonproteobacteria;Campylobacterales;Campylobacteraceae;Arcobacter group;Arcobacter;	0.00192251	0.962346	94.477	80.523	0.183908	0.0229885	12.6207	1.33333	Peritumor < Tumor	6.97701	0.103448	0.105647	-3.24268	0.00716717	cellular organisms;Bacteria;Proteobacteria;delta/epsilon subdivisions;Epsilonproteobacteria;Campylobacterales;Campylobacteraceae;Arcobacter group;Arcobacter;	0.00117022	0.959475	96.9888	82.0112	0.191011	0.0224719	13.0337	1.30337	Peritumor < Tumor	7.16854	0.106742	0.1	-3.32193	0.00439943	cellular organisms;Bacteria;Proteobacteria;delta/epsilon subdivisions;Epsilonproteobacteria;Campylobacterales;Campylobacteraceae;Arcobacter group;Arcobacter;	98	0	0	74	0	0	0	0	0	0	0	0	0	99	50	0	0	0	0
cellular organisms;Bacteria;Proteobacteria;delta/epsilon subdivisions;Epsilonproteobacteria;Campylobacterales;Campylobacteraceae;Campylobacter;	8.06291e-12	0.067248	113.057	61.9425	1	0.988506	20036.8	7985.14	Peritumor < Tumor	14011	0.994253	0.398524	-1.32726	7.75587e-11	cellular organisms;Bacteria;Proteobacteria;delta/epsilon subdivisions;Epsilonproteobacteria;Campylobacterales;Campylobacteraceae;Campylobacter;	1.02528e-12	0.0544123	116.034	62.9663	1	0.988764	20134.7	7963.67	Peritumor < Tumor	14049.2	0.994382	0.39552	-1.33818	2.76826e-11	cellular organisms;Bacteria;Proteobacteria;delta/epsilon subdivisions;Epsilonproteobacteria;Campylobacterales;Campylobacteraceae;Campylobacter;	9392	28508	5239	35038	20525	18213	5754	19871	24850	5229	9801	17488	23361	41851	28855	20887	6209	22675	23708
cellular organisms;Bacteria;Proteobacteria;delta/epsilon subdivisions;Epsilonproteobacteria;Campylobacterales;Campylobacteraceae;Sulfurospirillum;	0.0199717	0.983882	81.0575	93.9425	0.103448	0.252874	23.8851	52.092	Tumor < Peritumor	37.9885	0.178161	2.18094	1.12495	0.0684416	cellular organisms;Bacteria;Proteobacteria;delta/epsilon subdivisions;Epsilonproteobacteria;Campylobacterales;Campylobacteraceae;Sulfurospirillum;	0.0222649	0.978538	83.0562	95.9438	0.101124	0.247191	23.3483	50.9213	Tumor < Peritumor	37.1348	0.174157	2.18094	1.12495	0.0771908	cellular organisms;Bacteria;Proteobacteria;delta/epsilon subdivisions;Epsilonproteobacteria;Campylobacterales;Campylobacteraceae;Sulfurospirillum;	0	0	0	0	0	0	0	0	0	0	0	0	353	0	0	0	0	555	0
cellular organisms;Bacteria;Proteobacteria;delta/epsilon subdivisions;Epsilonproteobacteria;Campylobacterales;Helicobacteraceae;Helicobacter;	0.0297553	0.63007	86.9483	88.0517	1	0.988506	148023	284412	Tumor < Peritumor	216218	0.994253	1.9214	0.942155	0.0989254	cellular organisms;Bacteria;Proteobacteria;delta/epsilon subdivisions;Epsilonproteobacteria;Campylobacterales;Helicobacteraceae;Helicobacter;	0.0205755	0.63742	89.2191	89.7809	1	0.988764	145558	278234	Tumor < Peritumor	211896	0.994382	1.9115	0.934705	0.0718933	cellular organisms;Bacteria;Proteobacteria;delta/epsilon subdivisions;Epsilonproteobacteria;Campylobacterales;Helicobacteraceae;Helicobacter;	176207	10330	2141	8075	6479	14393	4526	7106	9902	207607	2218	14344	1793157	11217	6846	7199	2048	3043466	7202
cellular organisms;Bacteria;Proteobacteria;delta/epsilon subdivisions;Epsilonproteobacteria;Campylobacterales;Helicobacteraceae;Sulfurimonas;	1	0.999736	88	87	0.0114943	0	0.574713	0	Peritumor <=> Tumor	0.287356	0.00574713	0	#NAME?	1	cellular organisms;Bacteria;Proteobacteria;delta/epsilon subdivisions;Epsilonproteobacteria;Campylobacterales;Helicobacteraceae;Sulfurimonas;	1	0.999748	90	89	0.011236	0	0.561798	0	Peritumor <=> Tumor	0.280899	0.00561798	0	#NAME?	1	cellular organisms;Bacteria;Proteobacteria;delta/epsilon subdivisions;Epsilonproteobacteria;Campylobacterales;Helicobacteraceae;Sulfurimonas;	0	0	0	0	0	0	0	0	0	0	0	0	0	0	0	0	0	0	0
cellular organisms;Bacteria;Proteobacteria;delta/epsilon subdivisions;Epsilonproteobacteria;Campylobacterales;Helicobacteraceae;Wolinella;	0.027283	0.986392	82.431	92.569	0.103448	0.218391	19.9425	39.8161	Tumor < Peritumor	29.8793	0.16092	1.99654	0.997503	0.0920803	cellular organisms;Bacteria;Proteobacteria;delta/epsilon subdivisions;Epsilonproteobacteria;Campylobacterales;Helicobacteraceae;Wolinella;	0.0386084	0.982452	84.4326	94.5674	0.101124	0.213483	19.4944	38.9213	Tumor < Peritumor	29.2079	0.157303	1.99654	0.997503	0.127881	cellular organisms;Bacteria;Proteobacteria;delta/epsilon subdivisions;Epsilonproteobacteria;Campylobacterales;Helicobacteraceae;Wolinella;	0	0	0	0	0	0	0	0	0	0	0	0	333	0	0	0	0	465	0
cellular organisms;Bacteria;Proteobacteria;delta/epsilon subdivisions;Epsilonproteobacteria;unclassified Epsilonproteobacteria;Sulfurovum;	1	0.999736	88	87	0.0114943	0	0.597701	0	Peritumor <=> Tumor	0.298851	0.00574713	0	#NAME?	1	cellular organisms;Bacteria;Proteobacteria;delta/epsilon subdivisions;Epsilonproteobacteria;unclassified Epsilonproteobacteria;Sulfurovum;	1	0.999748	90	89	0.011236	0	0.58427	0	Peritumor <=> Tumor	0.292135	0.00561798	0	#NAME?	1	cellular organisms;Bacteria;Proteobacteria;delta/epsilon subdivisions;Epsilonproteobacteria;unclassified Epsilonproteobacteria;Sulfurovum;	0	0	0	0	0	0	0	0	0	0	0	0	0	0	0	0	0	0	0
cellular organisms;Bacteria;Spirochaetes;Spirochaetia;Brachyspirales;Brachyspiraceae;Brachyspira;	1.64616e-10	0.486854	113.603	61.3966	0.712644	0.149425	80.3793	15.1379	Peritumor < Tumor	47.7586	0.431034	0.188331	-2.40866	9.1101e-10	cellular organisms;Bacteria;Spirochaetes;Spirochaetia;Brachyspirales;Brachyspiraceae;Brachyspira;	6.66114e-11	0.448428	116.624	62.3764	0.719101	0.146067	80.7191	14.7978	Peritumor < Tumor	47.7584	0.432584	0.183324	-2.44753	3.87913e-10	cellular organisms;Bacteria;Spirochaetes;Spirochaetia;Brachyspirales;Brachyspiraceae;Brachyspira;	472	121	0	170	76	57	0	69	95	0	0	74	95	277	143	79	0	95	122
cellular organisms;Bacteria;Spirochaetes;Spirochaetia;Leptospirales;Leptospiraceae;Leptospira;	4.86737e-12	0.062756	113.954	61.046	1	0.988506	4570.55	1868.59	Peritumor < Tumor	3219.57	0.994253	0.408832	-1.29042	5.94151e-11	cellular organisms;Bacteria;Spirochaetes;Spirochaetia;Leptospirales;Leptospiraceae;Leptospira;	2.78902e-12	0.0629971	116.888	62.1124	1	0.988764	4601.37	1868.19	Peritumor < Tumor	3234.78	0.994382	0.406007	-1.30042	3.32274e-11	cellular organisms;Bacteria;Spirochaetes;Spirochaetia;Leptospirales;Leptospiraceae;Leptospira;	2111	7205	1117	10485	5001	4161	1269	4475	5927	1307	2601	4183	4991	6730	7375	4557	1504	5094	6678
cellular organisms;Bacteria;Spirochaetes;Spirochaetia;Spirochaetales;Borreliaceae;Borrelia;	1	0.999736	88	87	0.0114943	0	0.701149	0	Peritumor <=> Tumor	0.350575	0.00574713	0	#NAME?	1	cellular organisms;Bacteria;Spirochaetes;Spirochaetia;Spirochaetales;Borreliaceae;Borrelia;	1	0.999748	90	89	0.011236	0	0.685393	0	Peritumor <=> Tumor	0.342697	0.00561798	0	#NAME?	1	cellular organisms;Bacteria;Spirochaetes;Spirochaetia;Spirochaetales;Borreliaceae;Borrelia;	0	0	0	0	0	0	0	0	0	0	0	0	0	0	0	0	0	0	0
cellular organisms;Bacteria;Spirochaetes;Spirochaetia;Spirochaetales;Spirochaetaceae;Alkalispirochaeta;	0.371093	0.999207	88.5	86.5	0.0229885	0	3.63218	0	Peritumor <= Tumor	1.81609	0.0114943	0	#NAME?	0.717233	cellular organisms;Bacteria;Spirochaetes;Spirochaetia;Spirochaetales;Spirochaetaceae;Alkalispirochaeta;	0.371093	0.999243	90.5	88.5	0.0224719	0	3.55056	0	Peritumor <= Tumor	1.77528	0.011236	0	#NAME?	0.758358	cellular organisms;Bacteria;Spirochaetes;Spirochaetia;Spirochaetales;Spirochaetaceae;Alkalispirochaeta;	0	0	0	0	0	0	0	0	0	0	0	0	0	98	0	0	0	0	0
cellular organisms;Bacteria;Spirochaetes;Spirochaetia;Spirochaetales;Spirochaetaceae;Marispirochaeta;	0.371093	0.999207	88.5	86.5	0.0229885	0	10.1954	0	Peritumor <= Tumor	5.0977	0.0114943	0	#NAME?	0.717233	cellular organisms;Bacteria;Spirochaetes;Spirochaetia;Spirochaetales;Spirochaetaceae;Marispirochaeta;	0.371093	0.999243	90.5	88.5	0.0224719	0	9.96629	0	Peritumor <= Tumor	4.98315	0.011236	0	#NAME?	0.758358	cellular organisms;Bacteria;Spirochaetes;Spirochaetia;Spirochaetales;Spirochaetaceae;Marispirochaeta;	0	0	0	0	0	0	0	0	0	0	0	0	0	154	0	0	0	0	0
cellular organisms;Bacteria;Spirochaetes;Spirochaetia;Spirochaetales;Spirochaetaceae;Oceanispirochaeta;	0.371093	0.999207	88.5	86.5	0.0229885	0	7.85057	0	Peritumor <= Tumor	3.92529	0.0114943	0	#NAME?	0.717233	cellular organisms;Bacteria;Spirochaetes;Spirochaetia;Spirochaetales;Spirochaetaceae;Oceanispirochaeta;	0.371093	0.999243	90.5	88.5	0.0224719	0	7.67416	0	Peritumor <= Tumor	3.83708	0.011236	0	#NAME?	0.758358	cellular organisms;Bacteria;Spirochaetes;Spirochaetia;Spirochaetales;Spirochaetaceae;Oceanispirochaeta;	0	0	0	0	0	0	0	0	0	0	0	0	0	158	0	0	0	0	0
cellular organisms;Bacteria;Spirochaetes;Spirochaetia;Spirochaetales;Spirochaetaceae;Salinispira;	0.371093	0.999207	88.5	86.5	0.0229885	0	2.64368	0	Peritumor <= Tumor	1.32184	0.0114943	0	#NAME?	0.717233	cellular organisms;Bacteria;Spirochaetes;Spirochaetia;Spirochaetales;Spirochaetaceae;Salinispira;	0.371093	0.999243	90.5	88.5	0.0224719	0	2.58427	0	Peritumor <= Tumor	1.29213	0.011236	0	#NAME?	0.758358	cellular organisms;Bacteria;Spirochaetes;Spirochaetia;Spirochaetales;Spirochaetaceae;Salinispira;	0	0	0	0	0	0	0	0	0	0	0	0	0	74	0	0	0	0	0
cellular organisms;Bacteria;Spirochaetes;Spirochaetia;Spirochaetales;Spirochaetaceae;Sediminispirochaeta;	0.371093	0.999207	88.5	86.5	0.0229885	0	8.95402	0	Peritumor <= Tumor	4.47701	0.0114943	0	#NAME?	0.717233	cellular organisms;Bacteria;Spirochaetes;Spirochaetia;Spirochaetales;Spirochaetaceae;Sediminispirochaeta;	0.371093	0.999243	90.5	88.5	0.0224719	0	8.75281	0	Peritumor <= Tumor	4.3764	0.011236	0	#NAME?	0.758358	cellular organisms;Bacteria;Spirochaetes;Spirochaetia;Spirochaetales;Spirochaetaceae;Sediminispirochaeta;	0	0	0	0	0	0	0	0	0	0	0	0	0	180	0	0	0	0	0
cellular organisms;Bacteria;Spirochaetes;Spirochaetia;Spirochaetales;Spirochaetaceae;Sphaerochaeta;	0.0934925	0.99498	88.5517	86.4483	0.0574713	0.0344828	22.9655	2.90805	Peritumor <= Tumor	12.9368	0.045977	0.126627	-2.98135	0.275834	cellular organisms;Bacteria;Spirochaetes;Spirochaetia;Spirochaetales;Spirochaetaceae;Sphaerochaeta;	0.150786	0.994193	90.5506	88.4494	0.0561798	0.0337079	22.4494	2.8427	Peritumor <= Tumor	12.6461	0.0449438	0.126627	-2.98135	0.429233	cellular organisms;Bacteria;Spirochaetes;Spirochaetia;Spirochaetales;Spirochaetaceae;Sphaerochaeta;	0	111	0	0	0	0	0	0	0	0	0	0	0	550	0	0	0	0	59
cellular organisms;Bacteria;Spirochaetes;Spirochaetia;Spirochaetales;Spirochaetaceae;Spirochaeta;	0.422678	0.998679	87.0345	87.9655	0.0229885	0.0344828	22.4138	2.34483	Peritumor <= Tumor	12.3793	0.0287356	0.104615	-3.25683	0.764125	cellular organisms;Bacteria;Spirochaetes;Spirochaetia;Spirochaetales;Spirochaetaceae;Spirochaeta;	0.583882	0.998233	89.0337	89.9663	0.0224719	0.0337079	21.9101	2.29213	Peritumor <= Tumor	12.1011	0.0280899	0.104615	-3.25683	1	cellular organisms;Bacteria;Spirochaetes;Spirochaetia;Spirochaetales;Spirochaetaceae;Spirochaeta;	0	0	0	0	0	0	0	0	0	0	0	0	0	551	0	0	0	0	0
cellular organisms;Bacteria;Spirochaetes;Spirochaetia;Spirochaetales;Spirochaetaceae;Treponema;	0.976362	0.631788	85.6609	89.3391	0.781609	0.781609	14107.2	2504.72	Peritumor <= Tumor	8305.98	0.781609	0.177549	-2.49371	1	cellular organisms;Bacteria;Spirochaetes;Spirochaetia;Spirochaetales;Spirochaetaceae;Treponema;	0.933108	0.586416	87.2921	91.7079	0.775281	0.775281	13795.2	2532.89	Peritumor <= Tumor	8164.06	0.775281	0.183606	-2.44531	1	cellular organisms;Bacteria;Spirochaetes;Spirochaetia;Spirochaetales;Spirochaetaceae;Treponema;	112	80267	0	1239	70	0	697	0	219	394	1173	702	2264	282171	2859	66	0	50	74613
cellular organisms;Bacteria;Synergistetes;Synergistia;Synergistales;Synergistaceae;Aminivibrio;	0.371093	0.999207	88.5	86.5	0.0229885	0	2.77011	0	Peritumor <= Tumor	1.38506	0.0114943	0	#NAME?	0.717233	cellular organisms;Bacteria;Synergistetes;Synergistia;Synergistales;Synergistaceae;Aminivibrio;	0.371093	0.999243	90.5	88.5	0.0224719	0	2.70787	0	Peritumor <= Tumor	1.35393	0.011236	0	#NAME?	0.758358	cellular organisms;Bacteria;Synergistetes;Synergistia;Synergistales;Synergistaceae;Aminivibrio;	0	0	0	0	0	0	0	0	0	0	0	0	0	108	0	0	0	0	0
cellular organisms;Bacteria;Synergistetes;Synergistia;Synergistales;Synergistaceae;Aminobacterium;	0.371093	0.999207	88.5	86.5	0.0229885	0	4.68966	0	Peritumor <= Tumor	2.34483	0.0114943	0	#NAME?	0.717233	cellular organisms;Bacteria;Synergistetes;Synergistia;Synergistales;Synergistaceae;Aminobacterium;	0.371093	0.999243	90.5	88.5	0.0224719	0	4.58427	0	Peritumor <= Tumor	2.29213	0.011236	0	#NAME?	0.758358	cellular organisms;Bacteria;Synergistetes;Synergistia;Synergistales;Synergistaceae;Aminobacterium;	0	0	0	0	0	0	0	0	0	0	0	0	0	161	0	0	0	0	0
cellular organisms;Bacteria;Synergistetes;Synergistia;Synergistales;Synergistaceae;Aminomonas;	1	0.999736	88	87	0.0114943	0	0.781609	0	Peritumor <=> Tumor	0.390805	0.00574713	0	#NAME?	1	cellular organisms;Bacteria;Synergistetes;Synergistia;Synergistales;Synergistaceae;Aminomonas;	1	0.999748	90	89	0.011236	0	0.764045	0	Peritumor <=> Tumor	0.382022	0.00561798	0	#NAME?	1	cellular organisms;Bacteria;Synergistetes;Synergistia;Synergistales;Synergistaceae;Aminomonas;	0	0	0	0	0	0	0	0	0	0	0	0	0	0	0	0	0	0	0
cellular organisms;Bacteria;Synergistetes;Synergistia;Synergistales;Synergistaceae;Cloacibacillus;	0.181449	0.998415	89	86	0.0344828	0	5.03448	0	Peritumor <= Tumor	2.51724	0.0172414	0	#NAME?	0.465911	cellular organisms;Bacteria;Synergistetes;Synergistia;Synergistales;Synergistaceae;Cloacibacillus;	0.181449	0.998485	91	88	0.0337079	0	4.92135	0	Peritumor <= Tumor	2.46067	0.0168539	0	#NAME?	0.479737	cellular organisms;Bacteria;Synergistetes;Synergistia;Synergistales;Synergistaceae;Cloacibacillus;	0	0	0	0	0	0	0	0	0	0	0	0	0	243	0	0	0	0	0
cellular organisms;Bacteria;Synergistetes;Synergistia;Synergistales;Synergistaceae;Dethiosulfovibrio;	0.371093	0.999207	88.5	86.5	0.0229885	0	7.7931	0	Peritumor <= Tumor	3.89655	0.0114943	0	#NAME?	0.717233	cellular organisms;Bacteria;Synergistetes;Synergistia;Synergistales;Synergistaceae;Dethiosulfovibrio;	0.371093	0.999243	90.5	88.5	0.0224719	0	7.61798	0	Peritumor <= Tumor	3.80899	0.011236	0	#NAME?	0.758358	cellular organisms;Bacteria;Synergistetes;Synergistia;Synergistales;Synergistaceae;Dethiosulfovibrio;	0	0	0	0	0	0	0	0	0	0	0	0	0	261	0	0	0	0	0
cellular organisms;Bacteria;Synergistetes;Synergistia;Synergistales;Synergistaceae;Fretibacterium;	0.757677	0.92575	86.8333	88.1667	0.264368	0.298851	805.23	97.1264	Peritumor <= Tumor	451.178	0.281609	0.12062	-3.05146	1	cellular organisms;Bacteria;Synergistetes;Synergistia;Synergistales;Synergistaceae;Fretibacterium;	0.741064	0.884737	88.8146	90.1854	0.258427	0.292135	787.135	94.9438	Peritumor <= Tumor	441.039	0.275281	0.12062	-3.05146	1	cellular organisms;Bacteria;Synergistetes;Synergistia;Synergistales;Synergistaceae;Fretibacterium;	0	624	0	0	0	0	0	0	132	0	0	0	166	24033	133	0	0	0	2023
cellular organisms;Bacteria;Synergistetes;Synergistia;Synergistales;Synergistaceae;Jonquetella;	0.422678	0.998679	88.0115	86.9885	0.0229885	0.0114943	7.09195	0.62069	Peritumor <= Tumor	3.85632	0.0172414	0.0875203	-3.51424	0.764125	cellular organisms;Bacteria;Synergistetes;Synergistia;Synergistales;Synergistaceae;Jonquetella;	0.422678	0.998738	90.0112	88.9888	0.0224719	0.011236	6.93258	0.606742	Peritumor <= Tumor	3.76966	0.0168539	0.0875203	-3.51424	0.792855	cellular organisms;Bacteria;Synergistetes;Synergistia;Synergistales;Synergistaceae;Jonquetella;	0	0	0	0	0	0	0	0	0	0	0	0	0	115	0	0	0	0	0
cellular organisms;Bacteria;Synergistetes;Synergistia;Synergistales;Synergistaceae;Pyramidobacter;	0.672604	0.995508	88.5057	86.4943	0.0574713	0.0344828	54.5287	49.7011	Peritumor <= Tumor	52.1149	0.045977	0.911467	-0.133737	1	cellular organisms;Bacteria;Synergistetes;Synergistia;Synergistales;Synergistaceae;Pyramidobacter;	0.528612	0.994193	90.5056	88.4944	0.0561798	0.0337079	53.3034	48.5843	Peritumor <= Tumor	50.9438	0.0449438	0.911467	-0.133737	0.960625	cellular organisms;Bacteria;Synergistetes;Synergistia;Synergistales;Synergistaceae;Pyramidobacter;	0	0	0	0	0	0	0	0	0	0	0	0	0	371	0	0	0	0	0
cellular organisms;Bacteria;Synergistetes;Synergistia;Synergistales;Synergistaceae;Synergistes;	0.181449	0.998415	89	86	0.0344828	0	3.50575	0	Peritumor <= Tumor	1.75287	0.0172414	0	#NAME?	0.465911	cellular organisms;Bacteria;Synergistetes;Synergistia;Synergistales;Synergistaceae;Synergistes;	0.181449	0.998485	91	88	0.0337079	0	3.42697	0	Peritumor <= Tumor	1.71348	0.0168539	0	#NAME?	0.479737	cellular organisms;Bacteria;Synergistetes;Synergistia;Synergistales;Synergistaceae;Synergistes;	0	0	0	0	0	0	0	0	0	0	0	0	0	120	0	0	0	0	0
cellular organisms;Bacteria;Synergistetes;Synergistia;Synergistales;Synergistaceae;Thermanaerovibrio;	1	0.999736	88	87	0.0114943	0	0.643678	0	Peritumor <=> Tumor	0.321839	0.00574713	0	#NAME?	1	cellular organisms;Bacteria;Synergistetes;Synergistia;Synergistales;Synergistaceae;Thermanaerovibrio;	1	0.999748	90	89	0.011236	0	0.629213	0	Peritumor <=> Tumor	0.314607	0.00561798	0	#NAME?	1	cellular organisms;Bacteria;Synergistetes;Synergistia;Synergistales;Synergistaceae;Thermanaerovibrio;	0	0	0	0	0	0	0	0	0	0	0	0	0	0	0	0	0	0	0
cellular organisms;Bacteria;Terrabacteria group;Actinobacteria;Actinobacteria;Actinomycetales;Actinomycetaceae;Actinobaculum;	0.789268	0.999472	87	88	0.0114943	0.0229885	1.06897	2.04598	Tumor <= Peritumor	1.55747	0.0172414	1.91398	0.936575	1	cellular organisms;Bacteria;Terrabacteria group;Actinobacteria;Actinobacteria;Actinomycetales;Actinomycetaceae;Actinobaculum;	0.789268	0.999495	89	90	0.011236	0.0224719	1.04494	2	Tumor <= Peritumor	1.52247	0.0168539	1.91398	0.936575	1	cellular organisms;Bacteria;Terrabacteria group;Actinobacteria;Actinobacteria;Actinomycetales;Actinomycetaceae;Actinobaculum;	0	0	0	0	0	0	0	0	0	0	0	0	0	93	0	0	0	0	0
cellular organisms;Bacteria;Terrabacteria group;Actinobacteria;Actinobacteria;Actinomycetales;Actinomycetaceae;Actinomyces;	0.907514	0.617519	88.6379	86.3621	0.804598	0.747126	1936.91	2446.93	Tumor <= Peritumor	2191.92	0.775862	1.26332	0.337218	1	cellular organisms;Bacteria;Terrabacteria group;Actinobacteria;Actinobacteria;Actinomycetales;Actinomycetaceae;Actinomyces;	0.902657	0.597526	91.2921	87.7079	0.808989	0.741573	1908.38	2393.22	Tumor <= Peritumor	2150.8	0.775281	1.25406	0.326606	1	cellular organisms;Bacteria;Terrabacteria group;Actinobacteria;Actinobacteria;Actinomycetales;Actinomycetaceae;Actinomyces;	491	0	184	181	62	0	1164	97	278	2448	708	9702	1305	2717	3461	292	0	0	1599
cellular organisms;Bacteria;Terrabacteria group;Actinobacteria;Actinobacteria;Actinomycetales;Actinomycetaceae;Flaviflexus;	1	0.999736	88	87	0.0114943	0	1.09195	0	Peritumor <=> Tumor	0.545977	0.00574713	0	#NAME?	1	cellular organisms;Bacteria;Terrabacteria group;Actinobacteria;Actinobacteria;Actinomycetales;Actinomycetaceae;Flaviflexus;	1	0.999748	90	89	0.011236	0	1.06742	0	Peritumor <=> Tumor	0.533708	0.00561798	0	#NAME?	1	cellular organisms;Bacteria;Terrabacteria group;Actinobacteria;Actinobacteria;Actinomycetales;Actinomycetaceae;Flaviflexus;	0	0	0	0	0	0	0	0	0	0	0	0	0	0	0	0	0	0	0
cellular organisms;Bacteria;Terrabacteria group;Actinobacteria;Actinobacteria;Actinomycetales;Actinomycetaceae;Gleimia;	0.371093	0.999207	88.5	86.5	0.0229885	0	1.28736	0	Peritumor <= Tumor	0.643678	0.0114943	0	#NAME?	0.717233	cellular organisms;Bacteria;Terrabacteria group;Actinobacteria;Actinobacteria;Actinomycetales;Actinomycetaceae;Gleimia;	0.371093	0.999243	90.5	88.5	0.0224719	0	1.25843	0	Peritumor <= Tumor	0.629213	0.011236	0	#NAME?	0.758358	cellular organisms;Bacteria;Terrabacteria group;Actinobacteria;Actinobacteria;Actinomycetales;Actinomycetaceae;Gleimia;	0	0	0	0	0	0	0	0	0	0	0	0	0	0	0	0	0	0	0
cellular organisms;Bacteria;Terrabacteria group;Actinobacteria;Actinobacteria;Actinomycetales;Actinomycetaceae;Mobiluncus;	0.833935	0.997622	86.523	88.477	0.0229885	0.045977	1.91954	3.25287	Tumor <= Peritumor	2.58621	0.0344828	1.69461	0.760954	1	cellular organisms;Bacteria;Terrabacteria group;Actinobacteria;Actinobacteria;Actinomycetales;Actinomycetaceae;Mobiluncus;	0.833935	0.997728	88.5225	90.4775	0.0224719	0.0449438	1.8764	3.17978	Tumor <= Peritumor	2.52809	0.0337079	1.69461	0.760954	1	cellular organisms;Bacteria;Terrabacteria group;Actinobacteria;Actinobacteria;Actinomycetales;Actinomycetaceae;Mobiluncus;	0	0	0	0	0	0	0	0	0	0	0	0	0	109	0	0	0	0	0
cellular organisms;Bacteria;Terrabacteria group;Actinobacteria;Actinobacteria;Actinomycetales;Actinomycetaceae;Schaalia;	0.927437	0.820716	87.9828	87.0172	0.505747	0.505747	191.299	173.816	Peritumor <= Tumor	182.557	0.505747	0.90861	-0.138267	1	cellular organisms;Bacteria;Terrabacteria group;Actinobacteria;Actinobacteria;Actinomycetales;Actinomycetaceae;Schaalia;	0.903874	0.78071	90.3596	88.6404	0.505618	0.494382	188.27	169.91	Peritumor <= Tumor	179.09	0.5	0.902483	-0.148029	1	cellular organisms;Bacteria;Terrabacteria group;Actinobacteria;Actinobacteria;Actinomycetales;Actinomycetaceae;Schaalia;	112	0	0	0	0	0	141	0	0	89	103	1009	191	381	250	0	0	0	537
cellular organisms;Bacteria;Terrabacteria group;Actinobacteria;Actinobacteria;Actinomycetales;Actinomycetaceae;Trueperella;	0.42285	0.98626	86.0977	88.9023	0.114943	0.149425	23.7011	34.7126	Tumor <= Peritumor	29.2069	0.132184	1.4646	0.550504	0.764125	cellular organisms;Bacteria;Terrabacteria group;Actinobacteria;Actinobacteria;Actinomycetales;Actinomycetaceae;Trueperella;	0.695063	0.976266	88.0955	90.9045	0.11236	0.146067	23.1685	33.9326	Tumor <= Peritumor	28.5506	0.129213	1.4646	0.550504	1	cellular organisms;Bacteria;Terrabacteria group;Actinobacteria;Actinobacteria;Actinomycetales;Actinomycetaceae;Trueperella;	0	0	0	0	0	0	0	0	0	0	0	0	0	57	0	0	0	0	0
cellular organisms;Bacteria;Terrabacteria group;Actinobacteria;Actinobacteria;Actinomycetales;Actinomycetaceae;Varibaculum;	1	0.999736	87.4943	87.5057	0.0114943	0.0114943	0.586207	1.01149	Tumor <=> Peritumor	0.798851	0.0114943	1.72549	0.787006	1	cellular organisms;Bacteria;Terrabacteria group;Actinobacteria;Actinobacteria;Actinomycetales;Actinomycetaceae;Varibaculum;	1	0.999748	89.4944	89.5056	0.011236	0.011236	0.573034	0.988764	Tumor <=> Peritumor	0.780899	0.011236	1.72549	0.787006	1	cellular organisms;Bacteria;Terrabacteria group;Actinobacteria;Actinobacteria;Actinomycetales;Actinomycetaceae;Varibaculum;	0	0	0	0	0	0	0	0	0	0	0	0	0	0	0	0	0	0	0
cellular organisms;Bacteria;Terrabacteria group;Actinobacteria;Actinobacteria;Bifidobacteriales;Bifidobacteriaceae;Alloscardovia;	0.315174	0.981768	87.6897	87.3103	0.126437	0.126437	52.8046	32.8391	Peritumor <= Tumor	42.8218	0.126437	0.621898	-0.68525	0.717233	cellular organisms;Bacteria;Terrabacteria group;Actinobacteria;Actinobacteria;Bifidobacteriales;Bifidobacteriaceae;Alloscardovia;	0.629128	0.972857	89.691	89.309	0.134831	0.134831	52.2247	32.6629	Peritumor <= Tumor	42.4438	0.134831	0.62543	-0.677079	1	cellular organisms;Bacteria;Terrabacteria group;Actinobacteria;Actinobacteria;Bifidobacteriales;Bifidobacteriaceae;Alloscardovia;	0	0	0	0	0	0	0	0	0	0	52	0	0	0	0	0	0	0	0
cellular organisms;Bacteria;Terrabacteria group;Actinobacteria;Actinobacteria;Bifidobacteriales;Bifidobacteriaceae;Bifidobacterium;	1.56009e-10	0.0945964	110.351	64.6494	1	0.988506	5955.75	1660.23	Peritumor < Tumor	3807.99	0.994253	0.278761	-1.8429	8.68775e-10	cellular organisms;Bacteria;Terrabacteria group;Actinobacteria;Actinobacteria;Bifidobacteriales;Bifidobacteriaceae;Bifidobacterium;	9.92934e-09	0.140513	113.264	65.736	1	0.988764	5850.71	1632.46	Peritumor < Tumor	3741.58	0.994382	0.279019	-1.84156	4.80818e-08	cellular organisms;Bacteria;Terrabacteria group;Actinobacteria;Actinobacteria;Bifidobacteriales;Bifidobacteriaceae;Bifidobacterium;	498	2152	243	2110	1059	848	345	1017	1241	282	760	959	1114	6297	1662	1034	365	1109	2943
cellular organisms;Bacteria;Terrabacteria group;Actinobacteria;Actinobacteria;Bifidobacteriales;Bifidobacteriaceae;Gardnerella;	0.0831609	0.975955	88.5115	86.4885	0.137931	0.114943	558.46	148.575	Peritumor <= Tumor	353.517	0.126437	0.266044	-1.91026	0.247814	cellular organisms;Bacteria;Terrabacteria group;Actinobacteria;Actinobacteria;Bifidobacteriales;Bifidobacteriaceae;Gardnerella;	0.266171	0.977276	90.5112	88.4888	0.134831	0.11236	545.91	145.236	Peritumor <= Tumor	345.573	0.123596	0.266044	-1.91026	0.679536	cellular organisms;Bacteria;Terrabacteria group;Actinobacteria;Actinobacteria;Bifidobacteriales;Bifidobacteriaceae;Gardnerella;	0	0	0	0	0	0	0	0	0	0	757	0	0	4916	0	0	0	0	65
cellular organisms;Bacteria;Terrabacteria group;Actinobacteria;Actinobacteria;Bifidobacteriales;Bifidobacteriaceae;Parascardovia;	0.181449	0.998415	88.5057	86.4943	0.0344828	0.0114943	13.4253	1.32184	Peritumor <= Tumor	7.37356	0.0229885	0.0984589	-3.34433	0.465911	cellular organisms;Bacteria;Terrabacteria group;Actinobacteria;Actinobacteria;Bifidobacteriales;Bifidobacteriaceae;Parascardovia;	0.36131	0.99798	90.5056	88.4944	0.0337079	0.011236	13.1236	1.29213	Peritumor <= Tumor	7.20787	0.0224719	0.0984589	-3.34433	0.758358	cellular organisms;Bacteria;Terrabacteria group;Actinobacteria;Actinobacteria;Bifidobacteriales;Bifidobacteriaceae;Parascardovia;	0	0	0	0	0	0	0	0	0	0	0	0	0	0	0	0	0	0	0
cellular organisms;Bacteria;Terrabacteria group;Actinobacteria;Actinobacteria;Bifidobacteriales;Bifidobacteriaceae;Scardovia;	0.789268	0.998943	88.0115	86.9885	0.0344828	0.0229885	22.6667	9.74713	Peritumor <= Tumor	16.2069	0.0287356	0.43002	-1.21752	1	cellular organisms;Bacteria;Terrabacteria group;Actinobacteria;Actinobacteria;Bifidobacteriales;Bifidobacteriaceae;Scardovia;	0.589639	0.997475	90.0112	88.9888	0.0337079	0.0224719	22.1573	9.52809	Peritumor <= Tumor	15.8427	0.0280899	0.43002	-1.21752	1	cellular organisms;Bacteria;Terrabacteria group;Actinobacteria;Actinobacteria;Bifidobacteriales;Bifidobacteriaceae;Scardovia;	0	0	0	0	0	0	0	0	0	0	0	0	0	0	0	0	0	0	0
cellular organisms;Bacteria;Terrabacteria group;Actinobacteria;Actinobacteria;Corynebacteriales;Corynebacteriaceae;Corynebacterium;	3.77478e-12	0.06051	113.184	61.8161	1	0.988506	5026.38	2001.92	Peritumor < Tumor	3514.15	0.994253	0.398283	-1.32814	5.78729e-11	cellular organisms;Bacteria;Terrabacteria group;Actinobacteria;Actinobacteria;Corynebacteriales;Corynebacteriaceae;Corynebacterium;	1.29971e-12	0.0564323	116.09	62.9101	1	0.988764	5067.13	2004.16	Peritumor < Tumor	3535.65	0.994382	0.395521	-1.33817	2.87594e-11	cellular organisms;Bacteria;Terrabacteria group;Actinobacteria;Actinobacteria;Corynebacteriales;Corynebacteriaceae;Corynebacterium;	2481	8096	1528	8493	5609	5512	1798	5761	7151	1446	2980	5181	5646	7732	8200	5168	1769	5673	6509
cellular organisms;Bacteria;Terrabacteria group;Actinobacteria;Actinobacteria;Corynebacteriales;Dietziaceae;Dietzia;	5.59294e-12	0.0828379	112.914	62.0862	0.988506	0.931034	493.644	165.437	Peritumor < Tumor	329.54	0.95977	0.335134	-1.57719	6.15224e-11	cellular organisms;Bacteria;Terrabacteria group;Actinobacteria;Actinobacteria;Corynebacteriales;Dietziaceae;Dietzia;	5.27347e-12	0.068552	115.86	63.1404	0.988764	0.932584	497.247	165.528	Peritumor < Tumor	331.388	0.960674	0.332889	-1.58689	4.79455e-11	cellular organisms;Bacteria;Terrabacteria group;Actinobacteria;Actinobacteria;Corynebacteriales;Dietziaceae;Dietzia;	207	712	181	1108	525	692	80	510	290	120	186	380	555	894	1090	351	130	483	444
cellular organisms;Bacteria;Terrabacteria group;Actinobacteria;Actinobacteria;Corynebacteriales;Gordoniaceae;Gordonia;	0.100348	0.997358	89.5	85.5	0.045977	0	2.87356	0	Peritumor <= Tumor	1.43678	0.0229885	0	#NAME?	0.286571	cellular organisms;Bacteria;Terrabacteria group;Actinobacteria;Actinobacteria;Corynebacteriales;Gordoniaceae;Gordonia;	0.100348	0.997475	91.5	87.5	0.0449438	0	2.80899	0	Peritumor <= Tumor	1.40449	0.0224719	0	#NAME?	0.298034	cellular organisms;Bacteria;Terrabacteria group;Actinobacteria;Actinobacteria;Corynebacteriales;Gordoniaceae;Gordonia;	0	0	0	88	0	0	0	0	0	0	0	0	0	0	0	0	0	0	0
cellular organisms;Bacteria;Terrabacteria group;Actinobacteria;Actinobacteria;Corynebacteriales;Mycobacteriaceae;Mycobacterium;	4.45081e-12	0.0619633	113.057	61.9425	1	0.988506	94358	41551.4	Peritumor < Tumor	67954.7	0.994253	0.440359	-1.18325	5.91804e-11	cellular organisms;Bacteria;Terrabacteria group;Actinobacteria;Actinobacteria;Corynebacteriales;Mycobacteriaceae;Mycobacterium;	3.13357e-12	0.0640071	115.978	63.0225	1	0.988764	94860.8	41587	Peritumor < Tumor	68223.9	0.994382	0.4384	-1.18968	3.44693e-11	cellular organisms;Bacteria;Terrabacteria group;Actinobacteria;Actinobacteria;Corynebacteriales;Mycobacteriaceae;Mycobacterium;	49955	171633	28990	172346	87887	92562	33760	106057	113089	26616	50894	96637	129393	148057	137194	91800	31914	115267	127929
cellular organisms;Bacteria;Terrabacteria group;Actinobacteria;Actinobacteria;Corynebacteriales;Mycobacteriaceae;Mycobacteroides;	2.59168e-12	0.057207	112.385	62.6149	1	0.988506	7440.39	3059.8	Peritumor < Tumor	5250.1	0.994253	0.411242	-1.28194	5.24815e-11	cellular organisms;Bacteria;Terrabacteria group;Actinobacteria;Actinobacteria;Corynebacteriales;Mycobacteriaceae;Mycobacteroides;	2.4817e-12	0.0619871	115.275	63.7247	1	0.988764	7501.69	3061.47	Peritumor < Tumor	5281.58	0.994382	0.408105	-1.29299	3.24003e-11	cellular organisms;Bacteria;Terrabacteria group;Actinobacteria;Actinobacteria;Corynebacteriales;Mycobacteriaceae;Mycobacteroides;	4546	12051	2276	14468	10086	9808	2118	6235	11375	1444	2940	6881	8363	10595	9218	8555	2317	10153	10448
cellular organisms;Bacteria;Terrabacteria group;Actinobacteria;Actinobacteria;Corynebacteriales;Mycobacteriaceae;Mycolicibacillus;	9.90982e-12	0.0690976	112.989	62.0115	1	0.988506	1453.46	626.678	Peritumor < Tumor	1040.07	0.994253	0.431163	-1.21369	8.74338e-11	cellular organisms;Bacteria;Terrabacteria group;Actinobacteria;Actinobacteria;Corynebacteriales;Mycobacteriaceae;Mycolicibacillus;	1.3519e-11	0.0768842	115.742	63.2584	1	0.988764	1463.15	629.933	Peritumor < Tumor	1046.54	0.994382	0.430533	-1.2158	9.95493e-11	cellular organisms;Bacteria;Terrabacteria group;Actinobacteria;Actinobacteria;Corynebacteriales;Mycobacteriaceae;Mycolicibacillus;	777	2512	330	2869	1800	1480	301	1546	1902	389	735	1324	1294	1999	1987	1460	564	1597	1949
cellular organisms;Bacteria;Terrabacteria group;Actinobacteria;Actinobacteria;Corynebacteriales;Mycobacteriaceae;Mycolicibacterium;	1	0.999736	87.5057	87.4943	0.0114943	0.0114943	1.12644	0.827586	Peritumor <=> Tumor	0.977011	0.0114943	0.734694	-0.444785	1	cellular organisms;Bacteria;Terrabacteria group;Actinobacteria;Actinobacteria;Corynebacteriales;Mycobacteriaceae;Mycolicibacterium;	1	0.999748	89.5056	89.4944	0.011236	0.011236	1.10112	0.808989	Peritumor <=> Tumor	0.955056	0.011236	0.734694	-0.444785	1	cellular organisms;Bacteria;Terrabacteria group;Actinobacteria;Actinobacteria;Corynebacteriales;Mycobacteriaceae;Mycolicibacterium;	98	0	0	0	0	0	0	0	0	0	0	0	0	0	0	0	0	0	0
cellular organisms;Bacteria;Terrabacteria group;Actinobacteria;Actinobacteria;Corynebacteriales;Nocardiaceae;Nocardia;	3.83221e-12	0.0606421	114.241	60.7586	1	0.988506	3264.63	1309.41	Peritumor < Tumor	2287.02	0.994253	0.401091	-1.318	5.78729e-11	cellular organisms;Bacteria;Terrabacteria group;Actinobacteria;Actinobacteria;Corynebacteriales;Nocardiaceae;Nocardia;	2.27326e-12	0.0612296	117.101	61.8989	1	0.988764	3284.18	1313.22	Peritumor < Tumor	2298.7	0.994382	0.399864	-1.32242	3.24003e-11	cellular organisms;Bacteria;Terrabacteria group;Actinobacteria;Actinobacteria;Corynebacteriales;Nocardiaceae;Nocardia;	2137	4593	846	6107	3203	3040	760	2925	4879	843	1630	2034	4235	6510	5084	3863	1259	2960	4846
cellular organisms;Bacteria;Terrabacteria group;Actinobacteria;Actinobacteria;Corynebacteriales;Nocardiaceae;Rhodococcus;	6.06133e-08	0.257101	109.213	65.7874	0.83908	0.655172	127.023	60.7011	Peritumor < Tumor	93.8621	0.747126	0.477875	-1.06529	2.78384e-07	cellular organisms;Bacteria;Terrabacteria group;Actinobacteria;Actinobacteria;Corynebacteriales;Nocardiaceae;Rhodococcus;	5.79175e-08	0.273955	112.011	66.9888	0.842697	0.662921	127.056	61.1236	Peritumor < Tumor	94.0899	0.752809	0.481075	-1.05567	2.68773e-07	cellular organisms;Bacteria;Terrabacteria group;Actinobacteria;Actinobacteria;Corynebacteriales;Nocardiaceae;Rhodococcus;	65	203	0	142	111	159	0	128	126	0	90	149	235	167	155	87	0	289	149
cellular organisms;Bacteria;Terrabacteria group;Actinobacteria;Actinobacteria;Frankiales;Frankiaceae;Frankia;	3.63103e-11	0.0994847	114.443	60.5575	0.942529	0.862069	218.46	85.8391	Peritumor < Tumor	152.149	0.902299	0.392929	-1.34766	2.46966e-10	cellular organisms;Bacteria;Terrabacteria group;Actinobacteria;Actinobacteria;Frankiales;Frankiaceae;Frankia;	1.74162e-11	0.0791567	117.343	61.6573	0.94382	0.865169	219.539	85.7865	Peritumor < Tumor	152.663	0.904494	0.390757	-1.35566	1.18457e-10	cellular organisms;Bacteria;Terrabacteria group;Actinobacteria;Actinobacteria;Frankiales;Frankiaceae;Frankia;	137	323	57	497	219	173	54	502	243	0	199	193	212	297	271	195	73	196	269
cellular organisms;Bacteria;Terrabacteria group;Actinobacteria;Actinobacteria;Micrococcales;Cellulomonadaceae;Cellulomonas;	1	0.999472	87.5057	87.4943	0.0114943	0.0114943	1.31034	0.758621	Peritumor <=> Tumor	1.03448	0.0114943	0.578947	-0.788496	1	cellular organisms;Bacteria;Terrabacteria group;Actinobacteria;Actinobacteria;Micrococcales;Cellulomonadaceae;Cellulomonas;	1	0.999495	89.5056	89.4944	0.011236	0.011236	1.2809	0.741573	Peritumor <=> Tumor	1.01124	0.011236	0.578947	-0.788496	1	cellular organisms;Bacteria;Terrabacteria group;Actinobacteria;Actinobacteria;Micrococcales;Cellulomonadaceae;Cellulomonas;	0	0	0	0	0	0	0	0	0	0	0	0	0	0	0	0	0	0	0
cellular organisms;Bacteria;Terrabacteria group;Actinobacteria;Actinobacteria;Micrococcales;Dermabacteraceae;Brachybacterium;	1	0.999736	88	87	0.0114943	0	1.64368	0	Peritumor <=> Tumor	0.821839	0.00574713	0	#NAME?	1	cellular organisms;Bacteria;Terrabacteria group;Actinobacteria;Actinobacteria;Micrococcales;Dermabacteraceae;Brachybacterium;	1	0.999748	90	89	0.011236	0	1.60674	0	Peritumor <=> Tumor	0.803371	0.00561798	0	#NAME?	1	cellular organisms;Bacteria;Terrabacteria group;Actinobacteria;Actinobacteria;Micrococcales;Dermabacteraceae;Brachybacterium;	0	0	0	0	0	0	0	0	0	0	0	0	0	0	0	0	0	0	0
cellular organisms;Bacteria;Terrabacteria group;Actinobacteria;Actinobacteria;Micrococcales;Dermacoccaceae;Kytococcus;	0.624835	0.989695	87.5632	87.4368	0.0804598	0.0804598	11.954	7.55172	Peritumor <= Tumor	9.75287	0.0804598	0.631731	-0.662618	1	cellular organisms;Bacteria;Terrabacteria group;Actinobacteria;Actinobacteria;Micrococcales;Dermacoccaceae;Kytococcus;	0.666137	0.988638	89.5618	89.4382	0.0786517	0.0786517	11.6854	7.38202	Peritumor <= Tumor	9.53371	0.0786517	0.631731	-0.662618	1	cellular organisms;Bacteria;Terrabacteria group;Actinobacteria;Actinobacteria;Micrococcales;Dermacoccaceae;Kytococcus;	0	0	0	0	0	0	0	0	0	0	0	63	0	0	0	0	0	0	0
cellular organisms;Bacteria;Terrabacteria group;Actinobacteria;Actinobacteria;Micrococcales;Intrasporangiaceae;Tetrasphaera;	1.81643e-10	0.0960497	104.73	70.2701	0.988506	0.942529	3936.74	1709.23	Peritumor < Tumor	2822.98	0.965517	0.434174	-1.20365	9.86856e-10	cellular organisms;Bacteria;Terrabacteria group;Actinobacteria;Actinobacteria;Micrococcales;Intrasporangiaceae;Tetrasphaera;	1.4778e-07	0.169928	107.478	71.5225	0.988764	0.94382	3907.75	1699.91	Peritumor < Tumor	2803.83	0.966292	0.43501	-1.20088	6.78721e-07	cellular organisms;Bacteria;Terrabacteria group;Actinobacteria;Actinobacteria;Micrococcales;Intrasporangiaceae;Tetrasphaera;	2363	7761	659	7520	3061	2659	2484	8704	191	61	1974	5990	270	6260	8795	2327	1890	3527	7199
cellular organisms;Bacteria;Terrabacteria group;Actinobacteria;Actinobacteria;Micrococcales;Microbacteriaceae;Microbacterium;	5.32324e-12	0.0635487	113.316	61.6839	1	0.988506	6860.53	2835.43	Peritumor < Tumor	4847.98	0.994253	0.413295	-1.27475	6.08077e-11	cellular organisms;Bacteria;Terrabacteria group;Actinobacteria;Actinobacteria;Micrococcales;Microbacteriaceae;Microbacterium;	3.6232e-12	0.0652695	116.23	62.7697	1	0.988764	6895.93	2837.03	Peritumor < Tumor	4866.48	0.994382	0.411407	-1.28136	3.7538e-11	cellular organisms;Bacteria;Terrabacteria group;Actinobacteria;Actinobacteria;Micrococcales;Microbacteriaceae;Microbacterium;	3523	11264	1634	16035	6780	5533	2010	6453	8621	1793	4023	6202	7633	9811	11408	6484	2156	7404	10178
cellular organisms;Bacteria;Terrabacteria group;Actinobacteria;Actinobacteria;Micrococcales;Micrococcaceae;Arthrobacter;	4.51657e-12	0.0620954	113.868	61.1322	0.988506	0.988506	579.23	238.264	Peritumor < Tumor	408.747	0.988506	0.411347	-1.28157	5.91804e-11	cellular organisms;Bacteria;Terrabacteria group;Actinobacteria;Actinobacteria;Micrococcales;Micrococcaceae;Arthrobacter;	2.40997e-12	0.0617346	116.798	62.2022	0.988764	0.988764	582.483	238.18	Peritumor < Tumor	410.331	0.988764	0.408904	-1.29017	3.24003e-11	cellular organisms;Bacteria;Terrabacteria group;Actinobacteria;Actinobacteria;Micrococcales;Micrococcaceae;Arthrobacter;	298	1003	146	1289	612	537	165	610	671	157	322	500	622	879	914	558	192	605	770
cellular organisms;Bacteria;Terrabacteria group;Actinobacteria;Actinobacteria;Micrococcales;Micrococcaceae;Kocuria;	1	0.999736	88	87	0.0114943	0	0.873563	0	Peritumor <=> Tumor	0.436782	0.00574713	0	#NAME?	1	cellular organisms;Bacteria;Terrabacteria group;Actinobacteria;Actinobacteria;Micrococcales;Micrococcaceae;Kocuria;	1	0.999748	90	89	0.011236	0	0.853933	0	Peritumor <=> Tumor	0.426966	0.00561798	0	#NAME?	1	cellular organisms;Bacteria;Terrabacteria group;Actinobacteria;Actinobacteria;Micrococcales;Micrococcaceae;Kocuria;	76	0	0	0	0	0	0	0	0	0	0	0	0	0	0	0	0	0	0
cellular organisms;Bacteria;Terrabacteria group;Actinobacteria;Actinobacteria;Micrococcales;Micrococcaceae;Micrococcus;	1	0.999472	87.5057	87.4943	0.0114943	0.0114943	1.6092	0.666667	Peritumor <=> Tumor	1.13793	0.0114943	0.414286	-1.2713	1	cellular organisms;Bacteria;Terrabacteria group;Actinobacteria;Actinobacteria;Micrococcales;Micrococcaceae;Micrococcus;	1	0.999495	89.5056	89.4944	0.011236	0.011236	1.57303	0.651685	Peritumor <=> Tumor	1.11236	0.011236	0.414286	-1.2713	1	cellular organisms;Bacteria;Terrabacteria group;Actinobacteria;Actinobacteria;Micrococcales;Micrococcaceae;Micrococcus;	0	0	0	0	0	0	0	0	0	0	0	0	0	0	0	0	0	0	0
cellular organisms;Bacteria;Terrabacteria group;Actinobacteria;Actinobacteria;Micrococcales;Micrococcaceae;Nesterenkonia;	4.07071e-11	0.534945	115.264	59.7356	0.666667	0.0689655	55.7701	3.85057	Peritumor < Tumor	29.8103	0.367816	0.0690437	-3.85635	2.66661e-10	cellular organisms;Bacteria;Terrabacteria group;Actinobacteria;Actinobacteria;Micrococcales;Micrococcaceae;Nesterenkonia;	1.95391e-11	0.525312	118.281	60.7191	0.674157	0.0674157	56.2022	3.76404	Peritumor < Tumor	29.9831	0.370787	0.0669732	-3.90027	1.28958e-10	cellular organisms;Bacteria;Terrabacteria group;Actinobacteria;Actinobacteria;Micrococcales;Micrococcaceae;Nesterenkonia;	0	108	0	124	65	55	0	76	69	0	0	63	73	119	101	73	0	65	96
cellular organisms;Bacteria;Terrabacteria group;Actinobacteria;Actinobacteria;Micrococcales;Micrococcaceae;Paenarthrobacter;	0.352542	0.994715	89.5	85.5	0.0689655	0.0229885	8.01149	5.43678	Peritumor <= Tumor	6.72414	0.045977	0.678623	-0.559318	0.717233	cellular organisms;Bacteria;Terrabacteria group;Actinobacteria;Actinobacteria;Micrococcales;Micrococcaceae;Paenarthrobacter;	0.352542	0.99495	91.5	87.5	0.0674157	0.0224719	7.83146	5.31461	Peritumor <= Tumor	6.57303	0.0449438	0.678623	-0.559318	0.758358	cellular organisms;Bacteria;Terrabacteria group;Actinobacteria;Actinobacteria;Micrococcales;Micrococcaceae;Paenarthrobacter;	0	0	0	0	0	0	0	162	0	0	81	0	0	0	0	0	0	0	0
cellular organisms;Bacteria;Terrabacteria group;Actinobacteria;Actinobacteria;Micrococcales;Micrococcaceae;Paeniglutamicibacter;	3.71717e-12	0.0603779	113.575	61.4253	1	0.988506	1052.89	407.862	Peritumor < Tumor	730.374	0.994253	0.387376	-1.36819	5.78729e-11	cellular organisms;Bacteria;Terrabacteria group;Actinobacteria;Actinobacteria;Micrococcales;Micrococcaceae;Paeniglutamicibacter;	1.69468e-12	0.0587047	116.472	62.5281	1	0.988764	1065.67	407.742	Peritumor < Tumor	736.708	0.994382	0.382614	-1.38604	3.14584e-11	cellular organisms;Bacteria;Terrabacteria group;Actinobacteria;Actinobacteria;Micrococcales;Micrococcaceae;Paeniglutamicibacter;	483	1717	245	3036	1237	1110	261	1089	1351	294	626	976	1121	1472	1571	1149	382	1162	1470
cellular organisms;Bacteria;Terrabacteria group;Actinobacteria;Actinobacteria;Micrococcales;Micrococcaceae;Pseudarthrobacter;	0.103292	0.990488	83.0632	91.9368	0.0689655	0.172414	8.02299	16.4368	Tumor <= Peritumor	12.2299	0.12069	2.04871	1.03472	0.294036	cellular organisms;Bacteria;Terrabacteria group;Actinobacteria;Actinobacteria;Micrococcales;Micrococcaceae;Pseudarthrobacter;	0.102358	0.988007	85.0618	93.9382	0.0674157	0.168539	7.8427	16.0674	Tumor <= Peritumor	11.9551	0.117978	2.04871	1.03472	0.302995	cellular organisms;Bacteria;Terrabacteria group;Actinobacteria;Actinobacteria;Micrococcales;Micrococcaceae;Pseudarthrobacter;	0	0	0	0	0	0	0	0	0	0	0	0	142	0	0	0	0	203	0
cellular organisms;Bacteria;Terrabacteria group;Actinobacteria;Actinobacteria;Micrococcales;Micrococcaceae;Rothia;	0.347888	0.722553	87.5287	87.4713	0.735632	0.655172	1585.94	2391.91	Tumor <= Peritumor	1988.93	0.695402	1.50819	0.592821	0.717233	cellular organisms;Bacteria;Terrabacteria group;Actinobacteria;Actinobacteria;Micrococcales;Micrococcaceae;Rothia;	0.314442	0.688423	90.2697	88.7303	0.741573	0.640449	1561.08	2338.16	Tumor <= Peritumor	1949.62	0.691011	1.49778	0.582829	0.758358	cellular organisms;Bacteria;Terrabacteria group;Actinobacteria;Actinobacteria;Micrococcales;Micrococcaceae;Rothia;	601	0	270	314	68	0	573	53	481	739	5372	1407	3634	6071	1434	208	135	0	90
cellular organisms;Bacteria;Terrabacteria group;Actinobacteria;Actinobacteria;Micrococcales;Promicromonosporaceae;Isoptericola;	0.58717	0.984939	86.6207	88.3793	0.137931	0.16092	28.092	32.1264	Tumor <= Peritumor	30.1092	0.149425	1.14362	0.193604	1	cellular organisms;Bacteria;Terrabacteria group;Actinobacteria;Actinobacteria;Micrococcales;Promicromonosporaceae;Isoptericola;	0.757745	0.970585	88.618	90.382	0.134831	0.157303	27.4607	31.4045	Tumor <= Peritumor	29.4326	0.146067	1.14362	0.193604	1	cellular organisms;Bacteria;Terrabacteria group;Actinobacteria;Actinobacteria;Micrococcales;Promicromonosporaceae;Isoptericola;	0	0	0	0	0	0	130	0	0	0	0	122	0	0	0	0	0	0	0
cellular organisms;Bacteria;Terrabacteria group;Actinobacteria;Actinobacteria;Micrococcales;Promicromonosporaceae;Xylanimonas;	0.726286	0.994451	88.0057	86.9943	0.0574713	0.045977	7.44828	5.95402	Peritumor <= Tumor	6.70115	0.0517241	0.799383	-0.323042	1	cellular organisms;Bacteria;Terrabacteria group;Actinobacteria;Actinobacteria;Micrococcales;Promicromonosporaceae;Xylanimonas;	0.726286	0.994698	90.0056	88.9944	0.0561798	0.0449438	7.2809	5.82022	Peritumor <= Tumor	6.55056	0.0505618	0.799383	-0.323042	1	cellular organisms;Bacteria;Terrabacteria group;Actinobacteria;Actinobacteria;Micrococcales;Promicromonosporaceae;Xylanimonas;	0	0	0	0	0	0	0	0	0	0	0	88	0	0	0	0	0	0	0
cellular organisms;Bacteria;Terrabacteria group;Actinobacteria;Actinobacteria;Micrococcales;Sanguibacteraceae;Sanguibacter;	0.890889	0.936451	87.3966	87.6034	0.287356	0.287356	105.126	85.5402	Peritumor <= Tumor	95.3333	0.287356	0.813689	-0.297451	1	cellular organisms;Bacteria;Terrabacteria group;Actinobacteria;Actinobacteria;Micrococcales;Sanguibacteraceae;Sanguibacter;	0.758827	0.907209	89.764	89.236	0.292135	0.280899	103.36	83.618	Peritumor <= Tumor	93.4888	0.286517	0.809001	-0.305787	1	cellular organisms;Bacteria;Terrabacteria group;Actinobacteria;Actinobacteria;Micrococcales;Sanguibacteraceae;Sanguibacter;	0	0	0	0	0	0	0	0	0	0	0	725	0	98	86	0	0	0	0
cellular organisms;Bacteria;Terrabacteria group;Actinobacteria;Actinobacteria;Propionibacteriales;Nocardioidaceae;Nocardioides;	1.65698e-10	0.60761	114.063	60.9368	0.62069	0.0229885	49.8851	1.26437	Peritumor < Tumor	25.5747	0.321839	0.0253456	-5.30212	9.11337e-10	cellular organisms;Bacteria;Terrabacteria group;Actinobacteria;Actinobacteria;Propionibacteriales;Nocardioidaceae;Nocardioides;	7.68842e-11	0.597021	117.073	61.927	0.629213	0.0224719	50.618	1.23596	Peritumor < Tumor	25.927	0.325843	0.0244173	-5.35595	4.4196e-10	cellular organisms;Bacteria;Terrabacteria group;Actinobacteria;Actinobacteria;Propionibacteriales;Nocardioidaceae;Nocardioides;	0	93	0	120	65	71	0	65	98	0	0	0	77	144	80	79	0	72	76
cellular organisms;Bacteria;Terrabacteria group;Actinobacteria;Actinobacteria;Propionibacteriales;Propionibacteriaceae;Cutibacterium;	6.55422e-12	0.0653983	113.069	61.931	1	0.988506	6412.79	3038.66	Peritumor < Tumor	4725.72	0.994253	0.473843	-1.07752	6.79047e-11	cellular organisms;Bacteria;Terrabacteria group;Actinobacteria;Actinobacteria;Propionibacteriales;Propionibacteriaceae;Cutibacterium;	4.98023e-12	0.068047	116.034	62.9663	1	0.988764	6454.12	3055.25	Peritumor < Tumor	4754.69	0.994382	0.473379	-1.07893	4.62228e-11	cellular organisms;Bacteria;Terrabacteria group;Actinobacteria;Actinobacteria;Propionibacteriales;Propionibacteriaceae;Cutibacterium;	3355	13408	2805	9510	5552	7678	3262	7642	6580	2149	3685	8234	9552	9915	8827	5294	2276	6704	9490
cellular organisms;Bacteria;Terrabacteria group;Actinobacteria;Actinobacteria;Propionibacteriales;Propionibacteriaceae;Propionibacterium;	0.346373	0.982032	88.1954	86.8046	0.103448	0.091954	12.0345	7.48276	Peritumor <= Tumor	9.75862	0.0977011	0.621777	-0.685532	0.717233	cellular organisms;Bacteria;Terrabacteria group;Actinobacteria;Actinobacteria;Propionibacteriales;Propionibacteriaceae;Propionibacterium;	0.378675	0.980811	90.191	88.809	0.101124	0.0898876	11.764	7.31461	Peritumor <= Tumor	9.53933	0.0955056	0.621777	-0.685532	0.77208	cellular organisms;Bacteria;Terrabacteria group;Actinobacteria;Actinobacteria;Propionibacteriales;Propionibacteriaceae;Propionibacterium;	0	0	0	0	0	0	0	0	0	0	0	107	0	0	0	0	0	0	0
cellular organisms;Bacteria;Terrabacteria group;Actinobacteria;Actinobacteria;Propionibacteriales;Propionibacteriaceae;Pseudopropionibacterium;	0.740367	0.977804	88.477	86.523	0.16092	0.137931	19.6897	23.2989	Tumor <= Peritumor	21.4943	0.149425	1.1833	0.242821	1	cellular organisms;Bacteria;Terrabacteria group;Actinobacteria;Actinobacteria;Propionibacteriales;Propionibacteriaceae;Pseudopropionibacterium;	0.965263	0.978033	90.4775	88.5225	0.157303	0.134831	19.2472	22.7753	Tumor <= Peritumor	21.0112	0.146067	1.1833	0.242821	1	cellular organisms;Bacteria;Terrabacteria group;Actinobacteria;Actinobacteria;Propionibacteriales;Propionibacteriaceae;Pseudopropionibacterium;	0	0	0	0	0	0	0	0	0	0	0	74	0	63	58	0	0	0	0
[truncated: 452 more rows]
[truncated: 159 more columns]

## Sheet: Tab S6D. Kaiju-species
Table S6D. All microorganisms annotated at the species level by Kaiju.
Wilcoxon signed-rank test (for 87 pairs paired samples)															Wilcoxon rank-sum test (89 peritumoral and 88 tumoral mucosa samples)
[truncated: 2,663 more rows]
[truncated: 159 more columns]

## Sheet: Tab S6E. Kaiju_sig_diff_Bacteri
Table S6E. Fungal community profiles at the phyla, genus and species levels.
[truncated: 3,142 more rows]

## Sheet: Tab S6F. Kaiju_sig_diff_Fungi
Table S6F. Fungal community profiles at the phyla, genus and species levels.
[truncated: 174 more rows]
