# Supplementary material for: Characterization of the gastric mucosal microbiota in tumoral and peritumoral mucosa in patients with advanced gastric cancer from Northwest China
Source: Front Microbiol. 2026 Jun 17;17:1763714. doi: 10.3389/fmicb.2026.1763714 (PMC13319720; doi:10.3389/fmicb.2026.1763714)
Supplement: Supplementary file 1 [file supplementary_file_1.zip › Supplementary Table S5.xlsx]

## Sheet: Tab S5A. Bacteria_prof_MetaPhlA
Table S5A. Bacterial community profiles annotated by MetaPhlAn4. (CM: Tumor, ZM: Peritumor)
ID	CM1060278	CM1187861	CM1189167	CM1195308	CM1197047	CM1198655	CM1200778	CM1201510	CM1204562	CM1205055	CM1205427	CM1205493	CM1205880	CM1206044	CM1206512	CM1206710	CM1206798	CM1206883	CM1207448	CM1208212	CM1208739	CM1209302	CM1209588	CM1209816	CM1210381	CM1210591	CM1210802	CM1213473	CM1214088	CM1214336	CM1214360	CM1214649	CM1214758	CM1214819	CM1215204	CM1215433	CM1215564	CM1215615	CM1216459	CM1216462	CM1216582	CM1216704	CM1217133	CM1217466	CM1217509	CM1217540	CM1218405	CM1218674	CM1219390
k__Bacteria	100	100	100	100	100	100	100	100	100	100	100	100	100	100	100	100	100	100	99.9371	0	100	100	100	100	100	100	100	99.9621	100	100	100	100	100	100	100	100	100	100	100	100	100	100	100	100	100	100	100	100	100
k__Bacteria|p__Proteobacteria	70.7506	1.96473	0	78.8623	100	100	51.0678	100	59.8415	85.6075	0.09988	39.3121	97.7181	4.00397	34.1077	88.0517	100	100	1.99877	0	99.9987	99.7361	53.7076	16.1463	5.34671	64.0515	87.7385	1.7653	0	2.77752	34.8665	12.8704	92.127	81.2027	100	100	30.8138	100	34.6121	16.9788	47.9863	66.3952	55.9639	10.2433	30.3965	100	25.8699	99.4197	100
k__Bacteria|p__Firmicutes	29.0903	9.78653	100	0	0	0	36.1142	0	24.6914	9.20904	98.8769	34.2801	1.5811	24.7169	9.60816	11.9483	0	0	32.8317	0	0	0	41.3661	0	14.9552	35.9485	5.91786	70.526	90.6397	30.2963	57.1965	13.8756	6.3913	12.6261	0	0	14.6911	0	10.624	18.0479	15.529	25.8558	10.0172	61.8813	37.0496	0	44.5531	0.58028	0
k__Bacteria|p__Bacteroidetes	0.15913	76.1226	0	20.9416	0	0	12.8179	0	14.7557	4.65683	0.43329	16.2849	0.34681	61.4473	47.6454	0	0	0	51.572	0	0.00131	0.26388	0.1692	83.8537	73.2989	0	0.87706	2.14803	6.95882	51.7752	3.72048	67.9506	1.31837	1.42038	0	0	47.0752	0	54.1534	64.9223	36.2626	6.33933	26.9438	27.7095	20.0114	0	24.5469	0	0
k__Bacteria|p__Proteobacteria|c__Epsilonproteobacteria	65.4397	0	0	0	14.9196	55.0667	2.97901	0	1.56291	85.167	0	6.84451	95.7824	0.12361	0	0	0	99.8344	0	0	99.5561	0	0.09177	14.9469	2.80812	0	63.2943	1.70832	0	1.7861	7.20906	0	89.9575	3.56076	0	0	0.03818	0	0	0	0	59.5006	0	0	5.85775	0	0	99.4197	97.3557
k__Bacteria|p__Firmicutes|c__Bacilli	28.9506	0.37031	100	0	0	0	35.7769	0	24.6494	7.51604	98.4592	25.9763	1.45882	17.1261	1.20185	11.9483	0	0	10.5096	0	0	0	22.2828	0	1.2517	35.9485	5.91786	65.5647	88.9313	3.06273	56.1144	9.59378	5.94271	3.02532	0	0	7.851	0	9.29219	14.5615	15.529	19.4834	9.15072	25.7384	7.94842	0	26.6876	0.58028	0
k__Bacteria|p__Proteobacteria|c__Gammaproteobacteria	5.25409	1.96473	0	49.6164	85.0804	44.9333	39.2137	100	36.5487	0.44047	0.09988	24.3878	1.64416	3.8335	27.4072	83.7502	61.8642	0.16557	1.99877	0	0.42925	86.075	51.0671	0	2.35585	64.0515	21.5652	0	0	0.99142	23.9798	12.8704	0.89022	77.3238	97.5912	100	13.263	100	3.50092	14.8256	37.1345	5.81025	24.1216	10.2433	24.5228	100	21.5639	0	2.64428
k__Bacteria|p__Bacteroidetes|c__Bacteroidia	0.15913	75.217	0	20.9416	0	0	12.8179	0	14.7557	4.65683	0.43329	16.2849	0.34681	60.5594	47.6454	0	0	0	51.572	0	0.00131	0.26388	0.1692	0	70.5503	0	0.87706	2.14803	6.95882	51.7752	3.54753	67.9506	1.2041	1.42038	0	0	46.1486	0	54.1534	5.15227	36.2626	6.33933	26.9438	17.5379	20.0114	0	24.5469	0	0
k__Bacteria|p__Firmicutes|c__Negativicutes	0.13964	4.86336	0	0	0	0	0.21016	0	0.04202	1.69301	0.4112	7.91681	0.06746	2.99319	6.54585	0	0	0	3.77323	0	0	0	18.4199	0	4.5134	0	0	3.7698	0.9123	2.28969	1.08215	0.40058	0.16235	9.60077	0	0	5.16882	0	1.33183	3.48632	0	6.24241	0.20166	0.28155	26.4743	0	3.3527	0	0
k__Bacteria|p__Proteobacteria|c__Betaproteobacteria	0.05682	0	0	28.8137	0	0	8.87509	0	21.7298	0	0	8.07982	0.29153	0.04685	6.7005	4.3014	38.1358	0	0	0	0.01336	13.6611	2.54866	1.19936	0.18274	0	2.87905	0.05698	0	0	3.67766	0	1.27933	0.31814	2.40883	0	17.5126	0	31.1112	2.15312	10.8518	1.08439	31.8423	0	0.0159	0	4.30605	0	0
k__Bacteria|p__Proteobacteria|c__Epsilonproteobacteria|o__Campylobacterales	65.4397	0	0	0	14.9196	55.0667	2.97901	0	1.56291	85.167	0	6.84451	95.7824	0.12361	0	0	0	99.8344	0	0	99.5561	0	0.09177	14.9469	2.80812	0	63.2943	1.70832	0	1.7861	7.20906	0	89.9575	3.56076	0	0	0.03818	0	0	0	0	59.5006	0	0	5.85775	0	0	99.4197	97.3557
k__Bacteria|p__Firmicutes|c__Bacilli|o__Lactobacillales	28.9506	0.37031	100	0	0	0	35.7769	0	21.4133	6.57631	98.0798	24.7497	1.3725	17.0374	1.20185	11.9483	0	0	9.48839	0	0	0	19.5529	0	1.18702	35.9485	5.64958	65.5334	88.9313	3.06273	53.6661	9.59378	5.82741	3.02532	0	0	6.59057	0	9.29219	14.5615	15.529	19.3615	9.15072	25.7384	7.27065	0	25.7277	0.58028	0
k__Bacteria|p__Proteobacteria|c__Gammaproteobacteria|o__Pasteurellales	5.25409	0	0	2.99561	0	0	39.2137	0	27.0526	0.44047	0.09796	15.5096	1.35725	3.60098	0.32881	0	61.8642	0	0	0	0	0	49.8517	0	0.047	0	21.5652	0	0	0	20.4072	0	0.40897	46.0303	0	0	6.28953	0	3.50092	14.8256	0	5.13929	7.53496	2.96827	22.0371	0	21.5639	0	0
k__Bacteria|p__Bacteroidetes|c__Bacteroidia|o__Bacteroidales	0.15913	75.217	0	20.9416	0	0	12.8179	0	14.7557	4.65683	0.43329	16.2849	0.34681	60.5594	47.6454	0	0	0	51.572	0	0.00131	0.26388	0.1692	0	70.5503	0	0.87706	2.14803	6.95882	51.7752	3.54753	67.9506	1.2041	1.42038	0	0	46.1486	0	54.1534	5.15227	36.2626	6.33933	26.9438	17.5379	20.0114	0	24.5469	0	0
k__Bacteria|p__Firmicutes|c__Negativicutes|o__Veillonellales	0.13964	4.80549	0	0	0	0	0.21016	0	0.04202	1.69301	0.4112	7.91681	0.06746	2.36661	6.54585	0	0	0	3.7267	0	0	0	18.4199	0	2.02943	0	0	3.7698	0.9123	2.28969	1.08215	0	0.16235	9.60077	0	0	5.16882	0	1.33183	3.48632	0	6.24241	0.20166	0	26.4743	0	3.3527	0	0
k__Bacteria|p__Proteobacteria|c__Betaproteobacteria|o__Neisseriales	0.05682	0	0	28.8137	0	0	8.87509	0	21.7298	0	0	8.07982	0.29153	0.04685	6.7005	4.3014	38.1358	0	0	0	0.01336	13.6611	2.54866	1.19936	0.18274	0	2.87905	0.05698	0	0	3.67766	0	1.27933	0.31814	2.40883	0	16.533	0	31.1112	2.15312	10.8518	1.08439	31.8423	0	0.0159	0	4.30605	0	0
k__Bacteria|p__Proteobacteria|c__Epsilonproteobacteria|o__Campylobacterales|f__Helicobacteraceae	65.4397	0	0	0	14.9196	55.0667	2.97901	0	1.56291	85.167	0	6.84451	95.7824	0.0147	0	0	0	99.8344	0	0	99.5561	0	0	14.9469	2.80812	0	63.2943	1.70832	0	0	7.20906	0	89.9575	3.56076	0	0	0	0	0	0	0	59.4098	0	0	5.85775	0	0	99.4197	97.3557
k__Bacteria|p__Firmicutes|c__Bacilli|o__Lactobacillales|f__Lactobacillaceae	27.5878	0	0	0	0	0	0	0	0	0	96.3348	0.52106	0	6.59071	0	0	0	0	5.68787	0	0	0	0.02237	0	0	35.9485	0	60.8279	87.4046	0	0	0	5.61554	0	0	0	0	0	0	0	0	9.44998	0	4.73753	1.12928	0	20.9211	0	0
k__Bacteria|p__Proteobacteria|c__Gammaproteobacteria|o__Pasteurellales|f__Pasteurellaceae	5.25409	0	0	2.99561	0	0	39.2137	0	27.0526	0.44047	0.09796	15.5096	1.35725	3.60098	0.32881	0	61.8642	0	0	0	0	0	49.8517	0	0.047	0	21.5652	0	0	0	20.4072	0	0.40897	46.0303	0	0	6.28953	0	3.50092	14.8256	0	5.13929	7.53496	2.96827	22.0371	0	21.5639	0	0
k__Bacteria|p__Firmicutes|c__Bacilli|o__Lactobacillales|f__Streptococcaceae	1.36285	0.37031	100	0	0	0	35.7769	0	21.4133	6.57631	1.74499	7.22498	1.3725	10.2746	1.20185	11.9483	0	0	3.08062	0	0	0	17.3977	0	1.18702	0	5.64958	4.70551	1.52667	3.06273	24.0889	9.59378	0.21187	3.02532	0	0	6.05695	0	9.29219	14.5615	15.529	9.72833	9.15072	21.0008	6.14138	0	3.8298	0.58028	0
k__Bacteria|p__Bacteroidetes|c__Bacteroidia|o__Bacteroidales|f__Prevotellaceae	0.15913	70.0455	0	18.1729	0	0	12.0163	0	14.3292	4.65683	0.29975	13.1032	0.16446	60.0325	37.2365	0	0	0	51.572	0	0.00131	0.26388	0.1692	0	58.9892	0	0.4884	1.89564	6.95882	51.2871	2.14405	67.9506	0.84658	1.42038	0	0	39.0629	0	30.6597	5.15227	23.4416	5.67345	17.4368	17.5379	18.8077	0	22.4156	0	0
k__Bacteria|p__Firmicutes|c__Negativicutes|o__Veillonellales|f__Veillonellaceae	0.13964	4.80549	0	0	0	0	0.21016	0	0.04202	1.69301	0.4112	7.91681	0.06746	2.36661	6.54585	0	0	0	3.7267	0	0	0	18.4199	0	2.02943	0	0	3.7698	0.9123	2.28969	1.08215	0	0.16235	9.60077	0	0	5.16882	0	1.33183	3.48632	0	6.24241	0.20166	0	26.4743	0	3.3527	0	0
k__Bacteria|p__Proteobacteria|c__Betaproteobacteria|o__Neisseriales|f__Neisseriaceae	0.05682	0	0	28.8137	0	0	8.87509	0	21.7298	0	0	8.07982	0.29153	0.04685	6.7005	4.3014	38.1358	0	0	0	0.01336	13.6611	2.54866	1.19936	0.18274	0	2.87905	0.05698	0	0	3.67766	0	1.27933	0.31814	2.40883	0	16.533	0	31.1112	2.15312	10.8518	1.08439	31.8423	0	0.0159	0	4.30605	0	0
k__Bacteria|p__Proteobacteria|c__Epsilonproteobacteria|o__Campylobacterales|f__Helicobacteraceae|g__Helicobacter	65.4397	0	0	0	14.9196	55.0667	2.97901	0	1.56291	85.167	0	6.84451	95.7824	0.0147	0	0	0	99.8344	0	0	99.5561	0	0	14.9469	2.80812	0	63.2943	1.70832	0	0	7.20906	0	89.9575	3.56076	0	0	0	0	0	0	0	59.4098	0	0	5.85775	0	0	99.4197	97.3557
k__Bacteria|p__Firmicutes|c__Bacilli|o__Lactobacillales|f__Lactobacillaceae|g__Lactobacillus	20.1402	0	0	0	0	0	0	0	0	0	47.1757	0	0	0.61497	0	0	0	0	2.21349	0	0	0	0	0	0	35.9485	0	55.6108	77.9661	0	0	0	4.13043	0	0	0	0	0	0	0	0	7.07688	0	3.04222	0	0	20.1379	0	0
k__Bacteria|p__Firmicutes|c__Bacilli|o__Lactobacillales|f__Lactobacillaceae|g__Limosilactobacillus	5.91931	0	0	0	0	0	0	0	0	0	49.0416	0	0	0.13689	0	0	0	0	0.48326	0	0	0	0.02237	0	0	0	0	5.03568	9.43847	0	0	0	0.61654	0	0	0	0	0	0	0	0	2.37309	0	1.69531	0	0	0.78319	0	0
k__Bacteria|p__Proteobacteria|c__Gammaproteobacteria|o__Pasteurellales|f__Pasteurellaceae|g__Haemophilus	5.00227	0	0	2.99561	0	0	37.7637	0	20.5988	0.44047	0.09796	8.36093	1.35725	3.49935	0.32881	0	61.8642	0	0	0	0	0	42.3454	0	0.047	0	20.03	0	0	0	17.6977	0	0.19337	44.9327	0	0	2.53144	0	3.50092	13.5128	0	4.78224	4.80934	2.0334	2.01341	0	17.3608	0	0
k__Bacteria|p__Firmicutes|c__Bacilli|o__Lactobacillales|f__Lactobacillaceae|g__Fructilactobacillus	1.5283	0	0	0	0	0	0	0	0	0	0	0	0	0	0	0	0	0	0	0	0	0	0	0	0	0	0	0	0	0	0	0	0	0	0	0	0	0	0	0	0	0	0	0	0	0	0	0	0
k__Bacteria|p__Firmicutes|c__Bacilli|o__Lactobacillales|f__Streptococcaceae|g__Streptococcus	1.36285	0.37031	100	0	0	0	35.7769	0	21.4133	6.57631	1.74499	7.22498	1.3725	10.2746	1.20185	11.9483	0	0	3.08062	0	0	0	17.3977	0	1.18702	0	5.64958	4.70551	1.52667	3.06273	24.0889	9.59378	0.21187	3.02532	0	0	6.05695	0	9.29219	14.5615	15.529	9.72833	9.15072	21.0008	6.14138	0	3.8298	0.58028	0
k__Bacteria|p__Proteobacteria|c__Gammaproteobacteria|o__Pasteurellales|f__Pasteurellaceae|g__Aggregatibacter	0.25181	0	0	0	0	0	1.45001	0	6.45377	0	0	7.14866	0	0.10162	0	0	0	0	0	0	0	0	7.50623	0	0	0	1.5352	0	0	0	2.70951	0	0.21561	1.09766	0	0	3.75809	0	0	1.31279	0	0.35705	2.72563	0.93487	20.0236	0	4.20306	0	0
k__Bacteria|p__Bacteroidetes|c__Bacteroidia|o__Bacteroidales|f__Prevotellaceae|g__Prevotella	0.15913	25.367	0	10.9038	0	0	11.0976	0	1.52842	4.65683	0.29975	10.2681	0.14684	58.1838	32.5923	0	0	0	38.1809	0	0.00131	0.26388	0.1692	0	58.0175	0	0.15404	1.85434	6.95882	50.2812	2.14405	67.9506	0.50075	1.42038	0	0	39.0629	0	27.9235	5.15227	23.4416	5.67345	11.1372	16.5824	17.3009	0	17.9893	0	0
k__Bacteria|p__Firmicutes|c__Negativicutes|o__Veillonellales|f__Veillonellaceae|g__Veillonella	0.13964	0	0	0	0	0	0.21016	0	0.04202	1.13888	0.4112	5.91601	0.06746	0.61039	5.25216	0	0	0	0.08924	0	0	0	18.4116	0	0.07521	0	0	3.7698	0.9123	0	1.0542	0	0.16235	8.42364	0	0	3.90114	0	0.91518	3.48632	0	6.22322	0.20166	0	26.4743	0	1.06379	0	0
k__Bacteria|p__Proteobacteria|c__Betaproteobacteria|o__Neisseriales|f__Neisseriaceae|g__Neisseria	0.05682	0	0	28.8137	0	0	8.87509	0	21.7298	0	0	8.07982	0.29153	0.04685	6.7005	4.3014	38.1358	0	0	0	0.01336	13.6611	1.85229	1.19936	0.18274	0	2.87905	0.05698	0	0	3.67766	0	1.27933	0.31814	2.40883	0	16.3748	0	31.1112	2.15312	10.8518	1.08439	31.8423	0	0.0159	0	4.30605	0	0
k__Bacteria|p__Proteobacteria|c__Epsilonproteobacteria|o__Campylobacterales|f__Helicobacteraceae|g__Helicobacter|s__Helicobacter_pylori	65.4397	0	0	0	14.9196	55.0667	2.97901	0	1.56291	85.167	0	6.84451	95.7824	0.0147	0	0	0	99.8344	0	0	99.5561	0	0	14.9469	2.80812	0	63.2943	1.70832	0	0	7.20906	0	89.9575	3.56076	0	0	0	0	0	0	0	59.4098	0	0	5.85775	0	0	99.4197	97.3557
k__Bacteria|p__Firmicutes|c__Bacilli|o__Lactobacillales|f__Lactobacillaceae|g__Lactobacillus|s__Lactobacillus_helveticus	20.1402	0	0	0	0	0	0	0	0	0	0	0	0	0	0	0	0	0	0	0	0	0	0	0	0	0	0	0	0	0	0	0	0	0	0	0	0	0	0	0	0	0	0	0	0	0	0	0	0
k__Bacteria|p__Firmicutes|c__Bacilli|o__Lactobacillales|f__Lactobacillaceae|g__Limosilactobacillus|s__Limosilactobacillus_fermentum	5.91931	0	0	0	0	0	0	0	0	0	0.90316	0	0	0	0	0	0	0	0	0	0	0	0	0	0	0	0	0.05562	0	0	0	0	0.13198	0	0	0	0	0	0	0	0	0.09871	0	1.69531	0	0	0	0	0
k__Bacteria|p__Proteobacteria|c__Gammaproteobacteria|o__Pasteurellales|f__Pasteurellaceae|g__Haemophilus|s__Haemophilus_parahaemolyticus	4.13411	0	0	1.89391	0	0	25.386	0	6.27446	0.00745	0	0.43573	0.31662	0.66805	0	0	32.5724	0	0	0	0	0	10.6743	0	0.047	0	16.1682	0	0	0	9.72711	0	0	2.73194	0	0	0	0	0	0	0	0	0	0	0	0	2.14901	0	0
k__Bacteria|p__Firmicutes|c__Bacilli|o__Lactobacillales|f__Lactobacillaceae|g__Fructilactobacillus|s__Fructilactobacillus_sanfranciscensis	1.5283	0	0	0	0	0	0	0	0	0	0	0	0	0	0	0	0	0	0	0	0	0	0	0	0	0	0	0	0	0	0	0	0	0	0	0	0	0	0	0	0	0	0	0	0	0	0	0	0
k__Bacteria|p__Firmicutes|c__Bacilli|o__Lactobacillales|f__Streptococcaceae|g__Streptococcus|s__Streptococcus_mitis	0.85456	0	81.9105	0	0	0	33.8135	0	21.1063	5.23408	0.89749	3.17185	1.28948	5.6563	0.64263	11.9483	0	0	0	0	0	0	6.09266	0	0	0	4.95047	1.04454	0.33606	0	23.4801	0	0.05261	0	0	0	2.28947	0	9.29219	0	6.35007	2.23513	8.73369	0.47012	2.9469	0	1.07614	0.41821	0
k__Bacteria|p__Proteobacteria|c__Gammaproteobacteria|o__Pasteurellales|f__Pasteurellaceae|g__Haemophilus|s__Haemophilus_haemolyticus	0.74583	0	0	1.1017	0	0	10.1823	0	5.57008	0.43302	0.01946	4.88743	0.97833	0.00746	0	0	29.2917	0	0	0	0	0	22.0185	0	0	0	0.30453	0	0	0	0.90791	0	0	0.96227	0	0	0.44518	0	0	11.9831	0	2.43917	2.26441	2.0334	0.31051	0	1.7857	0	0
k__Bacteria|p__Firmicutes|c__Bacilli|o__Lactobacillales|f__Streptococcaceae|g__Streptococcus|s__Streptococcus_pneumoniae	0.2801	0	0	0	0	0	0	0	0	0	0.09178	0	0	0.01045	0	0	0	0	0	0	0	0	0	0	0	0	0.58141	0	0	0	0	0	0	0	0	0	0	0	0	11.7375	0	0	0	0	0	0	0	0	0
k__Bacteria|p__Proteobacteria|c__Gammaproteobacteria|o__Pasteurellales|f__Pasteurellaceae|g__Aggregatibacter|s__Aggregatibacter_segnis	0.25181	0	0	0	0	0	1.45001	0	5.87425	0	0	6.20637	0	0.10162	0	0	0	0	0	0	0	0	6.15402	0	0	0	1.5352	0	0	0	0	0	0.06878	0.59849	0	0	3.55845	0	0	1.31279	0	0.09266	2.2774	0.93487	19.6009	0	4.13563	0	0
k__Bacteria|p__Firmicutes|c__Bacilli|o__Lactobacillales|f__Streptococcaceae|g__Streptococcus|s__Streptococcus_oralis	0.22819	0	0	0	0	0	0	0	0.307	0	0.46303	0.28723	0	0.02706	0	0	0	0	0	0	0	0	0.76145	0	0	0	0	0.16132	0	0	0	0	0	2.31021	0	0	1.17719	0	0	0	0	0.66291	0	0	0	0	0	0	0
k__Bacteria|p__Bacteroidetes|c__Bacteroidia|o__Bacteroidales|f__Prevotellaceae|g__Prevotella|s__Prevotella_melaninogenica	0.15913	0	0	9.7162	0	0	4.42421	0	0	0.24915	0.29975	7.59548	0.08825	0.73445	13.1399	0	0	0	0.42627	0	0	0	0.12886	0	0.26302	0	0.02619	0.66786	5.6883	4.02953	0	2.93691	0.19938	0.06406	0	0	19.3044	0	21.5539	2.48337	22.4853	1.71291	6.68084	3.22225	16.8428	0	1.57657	0	0
k__Bacteria|p__Firmicutes|c__Negativicutes|o__Veillonellales|f__Veillonellaceae|g__Veillonella|s__Veillonella_rogosae	0.13964	0	0	0	0	0	0	0	0	0	0	2.8538	0.06746	0.03917	3.57072	0	0	0	0	0	0	0	0	0	0	0	0	0	0	0	0	0	0	0	0	0	0	0	0	0	0	0	0.20166	0	0	0	0	0	0
k__Bacteria|p__Proteobacteria|c__Gammaproteobacteria|o__Pasteurellales|f__Pasteurellaceae|g__Haemophilus|s__Haemophilus_parainfluenzae	0.12233	0	0	0	0	0	0	0	5.03531	0	0.03642	3.03777	0.0623	0.0303	0.32881	0	0	0	0	0	0	0	9.65262	0	0	0	0.34636	0	0	0	7.06268	0	0.19337	30.3154	0	0	2.08626	0	3.50092	0	0	2.34307	2.54492	0	1.7029	0	10.7103	0	0
k__Bacteria|p__Proteobacteria|c__Betaproteobacteria|o__Neisseriales|f__Neisseriaceae|g__Neisseria|s__Neisseria_subflava	0.05682	0	0	15.1252	0	0	8.87509	0	15.9281	0	0	7.68732	0.28574	0.03724	2.57551	4.3014	38.1358	0	0	0	0.01336	13.6611	0.31933	1.19936	0.18274	0	1.48843	0	0	0	3.67766	0	1.06161	0	2.40883	0	7.53379	0	29.7353	1.65493	4.20644	1.06537	30.8247	0	0.0159	0	3.97584	0	0
k__Bacteria|p__Proteobacteria|c__Epsilonproteobacteria|o__Campylobacterales|f__Helicobacteraceae|g__Helicobacter|s__Helicobacter_pylori|t__SGB19376	65.4397	0	0	0	14.9196	55.0667	2.97901	0	1.56291	85.167	0	6.84451	95.7824	0.0147	0	0	0	99.8344	0	0	99.5561	0	0	14.9469	2.80812	0	63.2943	1.70832	0	0	7.20906	0	89.9575	3.56076	0	0	0	0	0	0	0	59.4098	0	0	5.85775	0	0	99.4197	97.3557
k__Bacteria|p__Firmicutes|c__Bacilli|o__Lactobacillales|f__Lactobacillaceae|g__Lactobacillus|s__Lactobacillus_helveticus|t__SGB7048	20.1402	0	0	0	0	0	0	0	0	0	0	0	0	0	0	0	0	0	0	0	0	0	0	0	0	0	0	0	0	0	0	0	0	0	0	0	0	0	0	0	0	0	0	0	0	0	0	0	0
k__Bacteria|p__Firmicutes|c__Bacilli|o__Lactobacillales|f__Lactobacillaceae|g__Limosilactobacillus|s__Limosilactobacillus_fermentum|t__SGB7106	5.91931	0	0	0	0	0	0	0	0	0	0.90316	0	0	0	0	0	0	0	0	0	0	0	0	0	0	0	0	0.05562	0	0	0	0	0.13198	0	0	0	0	0	0	0	0	0.09871	0	1.69531	0	0	0	0	0
k__Bacteria|p__Proteobacteria|c__Gammaproteobacteria|o__Pasteurellales|f__Pasteurellaceae|g__Haemophilus|s__Haemophilus_parahaemolyticus|t__SGB9632	4.13411	0	0	1.89391	0	0	25.386	0	6.27446	0.00745	0	0.43573	0.31662	0.66805	0	0	32.5724	0	0	0	0	0	10.6743	0	0.047	0	16.1682	0	0	0	9.72711	0	0	2.73194	0	0	0	0	0	0	0	0	0	0	0	0	2.14901	0	0
k__Bacteria|p__Firmicutes|c__Bacilli|o__Lactobacillales|f__Lactobacillaceae|g__Fructilactobacillus|s__Fructilactobacillus_sanfranciscensis|t__SGB7164	1.5283	0	0	0	0	0	0	0	0	0	0	0	0	0	0	0	0	0	0	0	0	0	0	0	0	0	0	0	0	0	0	0	0	0	0	0	0	0	0	0	0	0	0	0	0	0	0	0	0
k__Bacteria|p__Proteobacteria|c__Gammaproteobacteria|o__Pasteurellales|f__Pasteurellaceae|g__Haemophilus|s__Haemophilus_haemolyticus|t__SGB9652	0.68286	0	0	0	0	0	10.1823	0	5.57008	0.43302	0	3.34665	0.97833	0.00746	0	0	29.2917	0	0	0	0	0	0	0	0	0	0.30453	0	0	0	0	0	0	0	0	0	0	0	0	11.9831	0	0	2.26441	2.0334	0.31051	0	1.77479	0	0
k__Bacteria|p__Firmicutes|c__Bacilli|o__Lactobacillales|f__Streptococcaceae|g__Streptococcus|s__Streptococcus_mitis|t__SGB8154	0.4867	0	0	0	0	0	0	0	1.07099	0	0	0	0	0	0	0	0	0	0	0	0	0	0.2243	0	0	0	0.54685	0	0	0	0	0	0	0	0	0	0	0	0	0	0	0.01852	0	0	0	0	0	0	0
k__Bacteria|p__Firmicutes|c__Bacilli|o__Lactobacillales|f__Streptococcaceae|g__Streptococcus|s__Streptococcus_mitis|t__SGB8180_group	0.28798	0	26.6866	0	0	0	8.96929	0	19.5118	4.97696	0.38989	2.33282	0	4.77017	0	11.9483	0	0	0	0	0	0	5.41834	0	0	0	2.92802	0.68171	0.33606	0	8.8336	0	0	0	0	0	0.41801	0	5.83647	0	0	1.25626	3.21491	0.47012	2.9469	0	0.85589	0.14609	0
k__Bacteria|p__Firmicutes|c__Bacilli|o__Lactobacillales|f__Streptococcaceae|g__Streptococcus|s__Streptococcus_pneumoniae|t__SGB8138	0.2801	0	0	0	0	0	0	0	0	0	0.09178	0	0	0.01045	0	0	0	0	0	0	0	0	0	0	0	0	0.58141	0	0	0	0	0	0	0	0	0	0	0	0	11.7375	0	0	0	0	0	0	0	0	0
k__Bacteria|p__Proteobacteria|c__Gammaproteobacteria|o__Pasteurellales|f__Pasteurellaceae|g__Aggregatibacter|s__Aggregatibacter_segnis|t__SGB9737_group	0.25181	0	0	0	0	0	1.45001	0	5.87425	0	0	6.20637	0	0.10162	0	0	0	0	0	0	0	0	6.15402	0	0	0	1.5352	0	0	0	0	0	0.06878	0.59849	0	0	3.55845	0	0	1.31279	0	0.09266	2.2774	0.93487	19.6009	0	4.13563	0	0
k__Bacteria|p__Firmicutes|c__Bacilli|o__Lactobacillales|f__Streptococcaceae|g__Streptococcus|s__Streptococcus_oralis|t__SGB8130	0.22819	0	0	0	0	0	0	0	0.307	0	0.46303	0.28723	0	0.02706	0	0	0	0	0	0	0	0	0.76145	0	0	0	0	0.16132	0	0	0	0	0	2.31021	0	0	1.17719	0	0	0	0	0.66291	0	0	0	0	0	0	0
k__Bacteria|p__Bacteroidetes|c__Bacteroidia|o__Bacteroidales|f__Prevotellaceae|g__Prevotella|s__Prevotella_melaninogenica|t__SGB1552	0.15913	0	0	9.7162	0	0	4.42421	0	0	0.24915	0.29975	7.59548	0.08825	0.71863	13.1399	0	0	0	0.42627	0	0	0	0.12886	0	0	0	0.02619	0.66786	0	3.80099	0	2.93691	0.19938	0.06406	0	0	19.3044	0	21.5539	2.48337	22.4853	1.71291	6.68084	3.17542	16.8428	0	1.49768	0	0
k__Bacteria|p__Firmicutes|c__Negativicutes|o__Veillonellales|f__Veillonellaceae|g__Veillonella|s__Veillonella_rogosae|t__SGB6956	0.13964	0	0	0	0	0	0	0	0	0	0	2.8538	0.06746	0.03917	3.57072	0	0	0	0	0	0	0	0	0	0	0	0	0	0	0	0	0	0	0	0	0	0	0	0	0	0	0	0.20166	0	0	0	0	0	0
k__Bacteria|p__Proteobacteria|c__Gammaproteobacteria|o__Pasteurellales|f__Pasteurellaceae|g__Haemophilus|s__Haemophilus_parainfluenzae|t__SGB9663_group	0.12233	0	0	0	0	0	0	0	5.03531	0	0.03642	3.03777	0.0623	0.0303	0.32881	0	0	0	0	0	0	0	9.65262	0	0	0	0.34636	0	0	0	7.06268	0	0.19337	16.9665	0	0	2.08626	0	3.50092	0	0	2.34307	2.54492	0	1.7029	0	10.5084	0	0
k__Bacteria|p__Firmicutes|c__Bacilli|o__Lactobacillales|f__Streptococcaceae|g__Streptococcus|s__Streptococcus_mitis|t__SGB8168	0.07989	0	55.2239	0	0	0	24.8442	0	0.52354	0.25713	0.50759	0.41385	1.28948	0.87317	0.49954	0	0	0	0	0	0	0	0.45001	0	0	0	0.87558	0.36284	0	0	14.6465	0	0.05261	0	0	0	1.87146	0	3.45571	0	6.35007	0.96035	0	0	0	0	0.22026	0.27212	0
k__Bacteria|p__Proteobacteria|c__Gammaproteobacteria|o__Pasteurellales|f__Pasteurellaceae|g__Haemophilus|s__Haemophilus_haemolyticus|t__SGB9649	0.06297	0	0	1.1017	0	0	0	0	0	0	0.01946	1.54078	0	0	0	0	0	0	0	0	0	0	22.0185	0	0	0	0	0	0	0	0.90791	0	0	0.96227	0	0	0.44518	0	0	0	0	2.43917	0	0	0	0	0.01091	0	0
k__Bacteria|p__Proteobacteria|c__Betaproteobacteria|o__Neisseriales|f__Neisseriaceae|g__Neisseria|s__Neisseria_subflava|t__SGB9450	0.05682	0	0	15.1252	0	0	8.87509	0	15.9281	0	0	7.68732	0.28574	0.03724	2.57551	4.3014	38.1358	0	0	0	0.01336	13.6611	0.31933	1.19936	0.18274	0	1.48843	0	0	0	3.67766	0	1.06161	0	2.40883	0	7.53379	0	29.7353	1.65493	4.20644	1.06537	30.8247	0	0.0159	0	3.97584	0	0
k__Bacteria|p__Fusobacteria	0	8.49179	0	0.19617	0	0	0	0	0.71145	0	0	5.22761	0.20976	4.90388	5.12691	0	0	0	11.1191	0	0	0	0.89655	0	3.17304	0	5.44146	0.01519	1.28411	2.18704	0.56834	0	0.03925	2.47305	0	0	1.99367	0	0	0	0	0.26641	5.48767	0	0.48878	0	4.4149	0	0
k__Bacteria|p__Actinobacteria	0	2.02948	0	0	0	0	0	0	0	0.52666	0.58997	4.22012	0.11474	2.89885	3.51175	0	0	0	1.02644	0	0	0	3.1343	0	0.21563	0	0.02511	25.5075	1.11737	1.25678	3.64813	5.30343	0.12404	1.53055	0	0	5.30546	0	0.61049	0.05112	0.22217	1.13012	1.58751	0	0	0	0.59497	0	0
k__Bacteria|p__Spirochaetes	0	1.60484	0	0	0	0	0	0	0	0	0	0	0.02946	0.38397	0	0	0	0	1.34774	0	0	0	0	0	3.01053	0	0	0	0	11.7072	0	0	0	0	0	0	0	0	0	0	0	0	0	0.16596	0	0	0	0	0
k__Bacteria|p__Fusobacteria|c__Fusobacteriia	0	8.49179	0	0.19617	0	0	0	0	0.71145	0	0	5.22761	0.20976	4.90388	5.12691	0	0	0	11.1191	0	0	0	0.89655	0	3.17304	0	5.44146	0.01519	1.28411	2.18704	0.56834	0	0.03925	2.47305	0	0	1.99367	0	0	0	0	0.26641	5.48767	0	0.48878	0	4.4149	0	0
k__Bacteria|p__Firmicutes|c__Tissierellia	0	2.73453	0	0	0	0	0	0	0	0	0	0	0.00694	0.05066	0	0	0	0	10.8925	0	0	0	0.06088	0	2.97358	0	0	0	0	2.24528	0	0	0	0	0	0	0	0	0	0	0	0	0	0	0	0	0.86002	0	0
k__Bacteria|p__Actinobacteria|c__Coriobacteriia	0	2.02948	0	0	0	0	0	0	0	0.02687	0	0.05907	0	1.95293	0	0	0	0	0.70549	0	0	0	0.10464	0	0.21563	0	0	0	0	1.25678	0	5.30343	0	0.61724	0	0	1.76914	0	0	0	0	0.01373	0	0	0	0	0.25166	0	0
k__Bacteria|p__Firmicutes|c__Clostridia	0	1.81834	0	0	0	0	0.12717	0	0	0	0.00646	0.38707	0.04788	4.34419	1.86046	0	0	0	7.30576	0	0	0	0.39349	0	5.73678	0	0	1.19151	0.79611	21.0407	0	3.88122	0.28625	0	0	0	1.51454	0	0	0	0	0.12993	0.66479	35.279	2.62683	0	12.4727	0	0
k__Bacteria|p__Spirochaetes|c__Spirochaetia	0	1.60484	0	0	0	0	0	0	0	0	0	0	0.02946	0.38397	0	0	0	0	1.34774	0	0	0	0	0	3.01053	0	0	0	0	11.7072	0	0	0	0	0	0	0	0	0	0	0	0	0	0.16596	0	0	0	0	0
k__Bacteria|p__Bacteroidetes|c__Flavobacteriia	0	0.90559	0	0	0	0	0	0	0	0	0	0	0	0.88791	0	0	0	0	0	0	0	0	0	83.8537	2.74858	0	0	0	0	0	0.17295	0	0.11427	0	0	0	0.92666	0	0	59.77	0	0	0	10.1716	0	0	0	0	0
k__Bacteria|p__Fusobacteria|c__Fusobacteriia|o__Fusobacteriales	0	8.49179	0	0.19617	0	0	0	0	0.71145	0	0	5.22761	0.20976	4.90388	5.12691	0	0	0	11.1191	0	0	0	0.89655	0	3.17304	0	5.44146	0.01519	1.28411	2.18704	0.56834	0	0.03925	2.47305	0	0	1.99367	0	0	0	0	0.26641	5.48767	0	0.48878	0	4.4149	0	0
k__Bacteria|p__Firmicutes|c__Tissierellia|o__Tissierellales	0	2.73453	0	0	0	0	0	0	0	0	0	0	0.00694	0.05066	0	0	0	0	10.8925	0	0	0	0.06088	0	2.97358	0	0	0	0	2.24528	0	0	0	0	0	0	0	0	0	0	0	0	0	0	0	0	0.86002	0	0
k__Bacteria|p__Proteobacteria|c__Gammaproteobacteria|o__Enterobacterales	0	1.96283	0	46.6208	85.0804	44.9333	0	100	9.49615	0	0	8.87816	0.26897	0.22074	27.0784	83.7502	0	0.16557	1.99877	0	0.40197	79.5676	0.64252	0	2.30885	64.0515	0	0	0	0.96756	3.57262	12.8704	0.37555	31.2934	97.5912	82.8668	6.97351	100	0	0	37.1345	0.63271	16.5866	7.27499	2.48576	100	0	0	2.64428
k__Bacteria|p__Firmicutes|c__Clostridia|o__Eubacteriales	0	1.81834	0	0	0	0	0.12717	0	0	0	0.00646	0.38707	0.04788	4.34419	1.86046	0	0	0	7.30576	0	0	0	0.39349	0	5.73678	0	0	1.19151	0.79611	21.0407	0	3.88122	0.28625	0	0	0	1.51454	0	0	0	0	0.12993	0.66479	35.279	2.62683	0	12.4727	0	0
k__Bacteria|p__Spirochaetes|c__Spirochaetia|o__Spirochaetales	0	1.60484	0	0	0	0	0	0	0	0	0	0	0.02946	0.38397	0	0	0	0	1.34774	0	0	0	0	0	3.01053	0	0	0	0	11.7072	0	0	0	0	0	0	0	0	0	0	0	0	0	0.16596	0	0	0	0	0
k__Bacteria|p__Actinobacteria|c__Coriobacteriia|o__Eggerthellales	0	1.59194	0	0	0	0	0	0	0	0	0	0	0	0.40568	0	0	0	0	0.35588	0	0	0	0	0	0.18043	0	0	0	0	0.5233	0	0.11597	0	0	0	0	0	0	0	0	0	0	0	0	0	0	0.15609	0	0
k__Bacteria|p__Bacteroidetes|c__Flavobacteriia|o__Flavobacteriales	0	0.90559	0	0	0	0	0	0	0	0	0	0	0	0.88791	0	0	0	0	0	0	0	0	0	83.8537	2.74858	0	0	0	0	0	0.17295	0	0.11427	0	0	0	0.92666	0	0	59.77	0	0	0	10.1716	0	0	0	0	0
k__Bacteria|p__Actinobacteria|c__Coriobacteriia|o__Coriobacteriales	0	0.43754	0	0	0	0	0	0	0	0.02687	0	0.05907	0	1.54725	0	0	0	0	0.34961	0	0	0	0.10464	0	0.0352	0	0	0	0	0.73347	0	5.18745	0	0.61724	0	0	1.76914	0	0	0	0	0.01373	0	0	0	0	0.09557	0	0
k__Bacteria|p__Firmicutes|c__Negativicutes|o__Selenomonadales	0	0.05787	0	0	0	0	0	0	0	0	0	0	0	0.62658	0	0	0	0	0.04653	0	0	0	0	0	2.48397	0	0	0	0	0	0	0.40058	0	0	0	0	0	0	0	0	0	0	0	0.28155	0	0	0	0	0
k__Bacteria|p__Proteobacteria|c__Gammaproteobacteria|o__Pseudomonadales	0	0.0019	0	0	0	0	0	0	0	0	0	0	0.01794	0.01178	0	0	0	0	0	0	0.02729	6.50741	0.57294	0	0	0	0	0	0	0.02386	0	0	0.10569	0	0	17.1332	0	0	0	0	0	0.03825	0	0	0	0	0	0	0
k__Bacteria|p__Fusobacteria|c__Fusobacteriia|o__Fusobacteriales|f__Fusobacteriaceae	0	8.49179	0	0.19617	0	0	0	0	0.71145	0	0	5.22761	0.20976	0.34253	5.12691	0	0	0	8.93542	0	0	0	0	0	1.56188	0	5.23	0.01519	1.28411	2.18704	0.43549	0	0.03925	0.60975	0	0	1.99367	0	0	0	0	0.26641	5.48767	0	0.48878	0	4.39198	0	0
k__Bacteria|p__Bacteroidetes|c__Bacteroidia|o__Bacteroidales|f__Porphyromonadaceae	0	5.17158	0	2.76865	0	0	0.80166	0	0.42644	0	0.13354	3.18162	0.17349	0.52685	10.2054	0	0	0	0	0	0	0	0	0	10.6603	0	0.38866	0.2524	0	0.46989	1.40348	0	0.35752	0	0	0	6.23436	0	23.4937	0	12.8209	0.66587	9.50703	0	1.20371	0	1.64517	0	0
k__Bacteria|p__Firmicutes|c__Tissierellia|o__Tissierellales|f__Peptoniphilaceae	0	2.73453	0	0	0	0	0	0	0	0	0	0	0.00694	0.05066	0	0	0	0	10.8925	0	0	0	0.06088	0	2.97358	0	0	0	0	2.24528	0	0	0	0	0	0	0	0	0	0	0	0	0	0	0	0	0.86002	0	0
k__Bacteria|p__Proteobacteria|c__Gammaproteobacteria|o__Enterobacterales|f__Yersiniaceae	0	1.96283	0	46.6208	85.0804	44.9333	0	100	9.49615	0	0	8.611	0.26897	0.22074	27.0784	83.7502	0	0.16557	1.99877	0	0.40197	79.5676	0.64252	0	2.30885	64.0515	0	0	0	0.96756	3.57262	11.3012	0.37555	9.3666	97.5912	82.8668	6.97351	100	0	0	37.1345	0.63271	16.5866	7.27499	2.48576	100	0	0	2.64428
k__Bacteria|p__Spirochaetes|c__Spirochaetia|o__Spirochaetales|f__Treponemataceae	0	1.60484	0	0	0	0	0	0	0	0	0	0	0.02946	0.38397	0	0	0	0	1.34774	0	0	0	0	0	3.01053	0	0	0	0	11.7072	0	0	0	0	0	0	0	0	0	0	0	0	0	0.16596	0	0	0	0	0
k__Bacteria|p__Actinobacteria|c__Coriobacteriia|o__Eggerthellales|f__Eggerthellaceae	0	1.59194	0	0	0	0	0	0	0	0	0	0	0	0.40568	0	0	0	0	0.35588	0	0	0	0	0	0.18043	0	0	0	0	0.5233	0	0.11597	0	0	0	0	0	0	0	0	0	0	0	0	0	0	0.15609	0	0
k__Bacteria|p__Firmicutes|c__Clostridia|o__Eubacteriales|f__Eubacteriales_Family_XIII_Incertae_Sedis	0	0.97003	0	0	0	0	0.12717	0	0	0	0.00646	0.27976	0.02216	0.37959	1.43804	0	0	0	0.2947	0	0	0	0.17376	0	0.70836	0	0	0.09987	0	1.01227	0	0	0	0	0	0	0.35201	0	0	0	0	0.03453	0	0.07014	0	0	0.10498	0	0
k__Bacteria|p__Bacteroidetes|c__Flavobacteriia|o__Flavobacteriales|f__Flavobacteriaceae	0	0.90559	0	0	0	0	0	0	0	0	0	0	0	0.88791	0	0	0	0	0	0	0	0	0	83.8537	2.74858	0	0	0	0	0	0.17295	0	0.11427	0	0	0	0.92666	0	0	59.77	0	0	0	10.1716	0	0	0	0	0
k__Bacteria|p__Firmicutes|c__Clostridia|o__Eubacteriales|f__Lachnospiraceae	0	0.84831	0	0	0	0	0	0	0	0	0	0	0	3.18736	0	0	0	0	0.53531	0	0	0	0.04959	0	0.85638	0	0	0.99306	0	1.79202	0	3.88122	0	0	0	0	0.0586	0	0	0	0	0.06457	0	34.3356	2.62683	0	6.87311	0	0
k__Bacteria|p__Actinobacteria|c__Coriobacteriia|o__Coriobacteriales|f__Atopobiaceae	0	0.43754	0	0	0	0	0	0	0	0.02687	0	0.05907	0	1.54725	0	0	0	0	0.34961	0	0	0	0.10464	0	0.0352	0	0	0	0	0.73347	0	5.18745	0	0.61724	0	0	1.76914	0	0	0	0	0.01373	0	0	0	0	0.09557	0	0
k__Bacteria|p__Firmicutes|c__Negativicutes|o__Selenomonadales|f__Selenomonadaceae	0	0.05787	0	0	0	0	0	0	0	0	0	0	0	0.62658	0	0	0	0	0.04653	0	0	0	0	0	2.48397	0	0	0	0	0	0	0.40058	0	0	0	0	0	0	0	0	0	0	0	0.28155	0	0	0	0	0
k__Bacteria|p__Proteobacteria|c__Gammaproteobacteria|o__Pseudomonadales|f__Pseudomonadaceae	0	0.0019	0	0	0	0	0	0	0	0	0	0	0.01794	0.01178	0	0	0	0	0	0	0.02729	6.50741	0.57294	0	0	0	0	0	0	0.02386	0	0	0.10569	0	0	17.1332	0	0	0	0	0	0.03825	0	0	0	0	0	0	0
k__Bacteria|p__Bacteroidetes|c__Bacteroidia|o__Bacteroidales|f__Prevotellaceae|g__Alloprevotella	0	44.6784	0	1.7082	0	0	0.91863	0	9.88209	0	0	0.79992	0.01762	1.84446	4.64419	0	0	0	3.03686	0	0	0	0	0	0.97171	0	0	0.04129	0	1.00582	0	0	0.34582	0	0	0	0	0	2.73616	0	0	0	1.95249	0.83346	1.50682	0	2.97178	0	0
k__Bacteria|p__Fusobacteria|c__Fusobacteriia|o__Fusobacteriales|f__Fusobacteriaceae|g__Fusobacterium	0	8.49179	0	0.19617	0	0	0	0	0.71145	0	0	5.22761	0.20976	0.34253	5.12691	0	0	0	8.93542	0	0	0	0	0	1.56188	0	5.23	0.01519	1.28411	2.18704	0.43549	0	0.03925	0.60975	0	0	1.99367	0	0	0	0	0.26641	5.48767	0	0.48878	0	4.39198	0	0
k__Bacteria|p__Bacteroidetes|c__Bacteroidia|o__Bacteroidales|f__Porphyromonadaceae|g__Porphyromonas	0	5.17158	0	2.76865	0	0	0.80166	0	0.42644	0	0.13354	3.18162	0.17349	0.52685	10.2054	0	0	0	0	0	0	0	0	0	10.6603	0	0.38866	0.2524	0	0.46989	1.40348	0	0.35752	0	0	0	6.23436	0	23.4937	0	12.8209	0.66587	9.50703	0	1.20371	0	1.64517	0	0
k__Bacteria|p__Firmicutes|c__Negativicutes|o__Veillonellales|f__Veillonellaceae|g__Dialister	0	4.80549	0	0	0	0	0	0	0	0	0	1.03535	0	1.75621	0	0	0	0	3.63745	0	0	0	0.0083	0	1.95422	0	0	0	0	2.28969	0	0	0	0.0587	0	0	0.55921	0	0	0	0	0	0	0	0	0	2.23871	0	0
k__Bacteria|p__Firmicutes|c__Tissierellia|o__Tissierellales|f__Peptoniphilaceae|g__Parvimonas	0	2.73453	0	0	0	0	0	0	0	0	0	0	0.00694	0.05066	0	0	0	0	10.8925	0	0	0	0.04953	0	2.97358	0	0	0	0	2.24528	0	0	0	0	0	0	0	0	0	0	0	0	0	0	0	0	0.86002	0	0
k__Bacteria|p__Proteobacteria|c__Gammaproteobacteria|o__Enterobacterales|f__Yersiniaceae|g__Serratia	0	1.96283	0	46.6208	85.0804	44.9333	0	100	9.49615	0	0	8.611	0.26897	0.22074	27.0784	83.7502	0	0.16557	1.99877	0	0.40197	79.5676	0.64252	0	2.30885	64.0515	0	0	0	0.96756	3.57262	11.3012	0.37555	9.3666	97.5912	82.8668	6.97351	100	0	0	37.1345	0.63271	16.5866	7.27499	2.48576	100	0	0	2.64428
k__Bacteria|p__Spirochaetes|c__Spirochaetia|o__Spirochaetales|f__Treponemataceae|g__Treponema	0	1.60484	0	0	0	0	0	0	0	0	0	0	0.02946	0.38397	0	0	0	0	1.34774	0	0	0	0	0	3.01053	0	0	0	0	11.7072	0	0	0	0	0	0	0	0	0	0	0	0	0	0.16596	0	0	0	0	0
k__Bacteria|p__Actinobacteria|c__Coriobacteriia|o__Eggerthellales|f__Eggerthellaceae|g__Slackia	0	1.59194	0	0	0	0	0	0	0	0	0	0	0	0.40568	0	0	0	0	0.35588	0	0	0	0	0	0.18043	0	0	0	0	0.5233	0	0.11597	0	0	0	0	0	0	0	0	0	0	0	0	0	0	0.15609	0	0
k__Bacteria|p__Firmicutes|c__Clostridia|o__Eubacteriales|f__Eubacteriales_Family_XIII_Incertae_Sedis|g__Mogibacterium	0	0.97003	0	0	0	0	0	0	0	0	0	0.27976	0	0.37327	0	0	0	0	0.2947	0	0	0	0	0	0.52021	0	0	0.02503	0	1.01227	0	0	0	0	0	0	0.35201	0	0	0	0	0.03453	0	0.07014	0	0	0.10498	0	0
k__Bacteria|p__Bacteroidetes|c__Flavobacteriia|o__Flavobacteriales|f__Flavobacteriaceae|g__Capnocytophaga	0	0.90559	0	0	0	0	0	0	0	0	0	0	0	0.88791	0	0	0	0	0	0	0	0	0	83.8537	2.74858	0	0	0	0	0	0.17295	0	0.11427	0	0	0	0.92666	0	0	59.77	0	0	0	10.1716	0	0	0	0	0
k__Bacteria|p__Firmicutes|c__Clostridia|o__Eubacteriales|f__Lachnospiraceae|g__Oribacterium	0	0.45485	0	0	0	0	0	0	0	0	0	0	0	0.04057	0	0	0	0	0.10264	0	0	0	0	0	0.02258	0	0	0	0	0.77676	0	0.42839	0	0	0	0	0	0	0	0	0	0.06457	0	0	0	0	0	0	0
k__Bacteria|p__Firmicutes|c__Clostridia|o__Eubacteriales|f__Lachnospiraceae|g__Shuttleworthia	0	0.33165	0	0	0	0	0	0	0	0	0	0	0	0	0	0	0	0	0	0	0	0	0	0	0	0	0	0	0	0	0	3.45283	0	0	0	0	0	0	0	0	0	0	0	0	0	0	0	0	0
k__Bacteria|p__Actinobacteria|c__Coriobacteriia|o__Coriobacteriales|f__Atopobiaceae|g__Lancefieldella	0	0.31518	0	0	0	0	0	0	0	0.02687	0	0.05907	0	0.34645	0	0	0	0	0.12116	0	0	0	0.10464	0	0	0	0	0	0	0.1848	0	5.18745	0	0.61724	0	0	1.76914	0	0	0	0	0.01373	0	0	0	0	0.09557	0	0
k__Bacteria|p__Actinobacteria|c__Coriobacteriia|o__Coriobacteriales|f__Atopobiaceae|g__Olsenella	0	0.12236	0	0	0	0	0	0	0	0	0	0	0	1.20079	0	0	0	0	0	0	0	0	0	0	0.0352	0	0	0	0	0.48589	0	0	0	0	0	0	0	0	0	0	0	0	0	0	0	0	0	0	0
k__Bacteria|p__Firmicutes|c__Negativicutes|o__Selenomonadales|f__Selenomonadaceae|g__Selenomonas	0	0.05787	0	0	0	0	0	0	0	0	0	0	0	0.62393	0	0	0	0	0.04653	0	0	0	0	0	2.42793	0	0	0	0	0	0	0.38491	0	0	0	0	0	0	0	0	0	0	0	0	0	0	0	0	0
k__Bacteria|p__Firmicutes|c__Clostridia|o__Eubacteriales|f__Lachnospiraceae|g__Lachnospiraceae_unclassified	0	0.0389	0	0	0	0	0	0	0	0	0	0	0	0.41477	0	0	0	0	0	0	0	0	0	0	0.25378	0	0	0	0	0.92671	0	0	0	0	0	0	0	0	0	0	0	0	0	12.19	2.62683	0	5.67892	0	0
k__Bacteria|p__Firmicutes|c__Clostridia|o__Eubacteriales|f__Lachnospiraceae|g__Lachnoanaerobaculum	0	0.02291	0	0	0	0	0	0	0	0	0	0	0	1.5237	0	0	0	0	0.43267	0	0	0	0	0	0.58002	0	0	0.92273	0	0.01872	0	0	0	0	0	0	0.0586	0	0	0	0	0	0	6.76461	0	0	0.32444	0	0
k__Bacteria|p__Proteobacteria|c__Gammaproteobacteria|o__Pseudomonadales|f__Pseudomonadaceae|g__Pseudomonas	0	0.0019	0	0	0	0	0	0	0	0	0	0	0.01794	0.01178	0	0	0	0	0	0	0.02729	6.50741	0.57294	0	0	0	0	0	0	0.02386	0	0	0.10569	0	0	17.1332	0	0	0	0	0	0.03825	0	0	0	0	0	0	0
k__Bacteria|p__Bacteroidetes|c__Bacteroidia|o__Bacteroidales|f__Prevotellaceae|g__Alloprevotella|s__Alloprevotella_tannerae	0	44.1254	0	1.7082	0	0	0.91863	0	0	0	0	0	0.01762	0.01616	4.64419	0	0	0	3.03686	0	0	0	0	0	0.02412	0	0	0.04129	0	0.51449	0	0	0.01577	0	0	0	0	0	0	0	0	0	1.21017	0	1.50682	0	1.35052	0	0
k__Bacteria|p__Bacteroidetes|c__Bacteroidia|o__Bacteroidales|f__Prevotellaceae|g__Prevotella|s__Prevotella_nigrescens	0	15.568	0	0	0	0	0.87986	0	0	0	0	0	0.02655	0.49978	5.3545	0	0	0	17.2197	0	0	0	0	0	4.0558	0	0	0.17911	0	0	0	0	0	0	0	0	0	0	0	0	0	0	0	0.17844	0	0	1.72083	0	0
k__Bacteria|p__Fusobacteria|c__Fusobacteriia|o__Fusobacteriales|f__Fusobacteriaceae|g__Fusobacterium|s__Fusobacterium_nucleatum	0	8.49179	0	0	0	0	0	0	0	0	0	0	0.14961	0.28532	0.51011	0	0	0	8.77817	0	0	0	0	0	1.56188	0	0	0.01519	1.28411	0.41391	0	0	0	0	0	0	0.67694	0	0	0	0	0	0	0	0	0	0.75778	0	0
k__Bacteria|p__Bacteroidetes|c__Bacteroidia|o__Bacteroidales|f__Porphyromonadaceae|g__Porphyromonas|s__Porphyromonas_endodontalis	0	5.17158	0	2.76865	0	0	0.63691	0	0	0	0.13354	0.35702	0.08547	0.5162	0.49025	0	0	0	0	0	0	0	0	0	10.6603	0	0	0.23015	0	0.46989	0	0	0	0	0	0	1.54028	0	1.80054	0	3.46497	0.00108	0	0	0	0	1.62548	0	0
k__Bacteria|p__Bacteroidetes|c__Bacteroidia|o__Bacteroidales|f__Prevotellaceae|g__Prevotella|s__Prevotella_oris	0	3.69446	0	0	0	0	0	0	0	0	0	0	0	16.3466	0	0	0	0	7.22991	0	0	0	0	0	8.41733	0	0	0.02173	0.37063	0.24349	0	1.91398	0	0	0	0	0.21988	0	0	0	0	0.4839	0	3.07419	0	0	0.83253	0	0
k__Bacteria|p__Firmicutes|c__Negativicutes|o__Veillonellales|f__Veillonellaceae|g__Dialister|s__Dialister_pneumosintes	0	3.59141	0	0	0	0	0	0	0	0	0	0	0	1.75621	0	0	0	0	3.63745	0	0	0	0	0	1.92546	0	0	0	0	2.28969	0	0	0	0	0	0	0.55921	0	0	0	0	0	0	0	0	0	2.23245	0	0
k__Bacteria|p__Firmicutes|c__Tissierellia|o__Tissierellales|f__Peptoniphilaceae|g__Parvimonas|s__Parvimonas_micra	0	2.73453	0	0	0	0	0	0	0	0	0	0	0.00694	0.05066	0	0	0	0	10.8925	0	0	0	0.04953	0	2.97358	0	0	0	0	2.15676	0	0	0	0	0	0	0	0	0	0	0	0	0	0	0	0	0.86002	0	0
k__Bacteria|p__Bacteroidetes|c__Bacteroidia|o__Bacteroidales|f__Prevotellaceae|g__Prevotella|s__Prevotella_multiformis	0	2.51862	0	0	0	0	0	0	0	0	0	0	0	22.2786	0.40642	0	0	0	7.19036	0	0	0	0	0	0.02817	0	0	0.00525	0	1.27625	0	0	0	0	0	0	0.55458	0	0	0	0	0	0	0	0	0	0	0	0
k__Bacteria|p__Bacteroidetes|c__Bacteroidia|o__Bacteroidales|f__Prevotellaceae|g__Prevotella|s__Prevotella_denticola	0	2.47075	0	0	0	0	0	0	0	0	0	0	0	0	0	0	0	0	0	0	0	0	0	0	1.89562	0	0	0.39729	0	0	0	63.0997	0	0	0	0	0	0	0	0	0	0.25684	0	0	0	0	0	0	0
k__Bacteria|p__Proteobacteria|c__Gammaproteobacteria|o__Enterobacterales|f__Yersiniaceae|g__Serratia|s__Serratia_surfactantfaciens	0	1.96283	0	46.6208	85.0804	44.9333	0	100	9.49615	0	0	8.611	0.26897	0.22074	27.0784	83.7502	0	0.16557	1.99877	0	0.40197	79.5676	0.64252	0	2.30885	64.0515	0	0	0	0.96756	3.57262	11.3012	0.37555	9.3666	97.5912	82.8668	6.97351	100	0	0	37.1345	0.63271	16.5866	7.27499	2.48576	100	0	0	2.64428
k__Bacteria|p__Spirochaetes|c__Spirochaetia|o__Spirochaetales|f__Treponemataceae|g__Treponema|s__Treponema_sp_Marseille_Q4130	0	1.60484	0	0	0	0	0	0	0	0	0	0	0	0.31026	0	0	0	0	0.84188	0	0	0	0	0	0.21051	0	0	0	0	0.48112	0	0	0	0	0	0	0	0	0	0	0	0	0	0	0	0	0	0	0
k__Bacteria|p__Actinobacteria|c__Coriobacteriia|o__Eggerthellales|f__Eggerthellaceae|g__Slackia|s__Slackia_exigua	0	1.59194	0	0	0	0	0	0	0	0	0	0	0	0.40568	0	0	0	0	0.35588	0	0	0	0	0	0.18043	0	0	0	0	0.5233	0	0.11597	0	0	0	0	0	0	0	0	0	0	0	0	0	0	0.15609	0	0
k__Bacteria|p__Firmicutes|c__Negativicutes|o__Veillonellales|f__Veillonellaceae|g__Dialister|s__Dialister_invisus	0	1.21408	0	0	0	0	0	0	0	0	0	1.03535	0	0	0	0	0	0	0	0	0	0	0.0083	0	0.02876	0	0	0	0	0	0	0	0	0.0587	0	0	0	0	0	0	0	0	0	0	0	0	0.00626	0	0
k__Bacteria|p__Firmicutes|c__Clostridia|o__Eubacteriales|f__Eubacteriales_Family_XIII_Incertae_Sedis|g__Mogibacterium|s__Mogibacterium_diversum	0	0.97003	0	0	0	0	0	0	0	0	0	0.27976	0	0.37327	0	0	0	0	0.28137	0	0	0	0	0	0.51229	0	0	0.02503	0	0	0	0	0	0	0	0	0.35201	0	0	0	0	0.03453	0	0.07014	0	0	0.10498	0	0
k__Bacteria|p__Bacteroidetes|c__Flavobacteriia|o__Flavobacteriales|f__Flavobacteriaceae|g__Capnocytophaga|s__Capnocytophaga_sputigena	0	0.90559	0	0	0	0	0	0	0	0	0	0	0	0	0	0	0	0	0	0	0	0	0	83.8537	0	0	0	0	0	0	0	0	0.01111	0	0	0	0.92666	0	0	0	0	0	0	10.1716	0	0	0	0	0
k__Bacteria|p__Bacteroidetes|c__Bacteroidia|o__Bacteroidales|f__Prevotellaceae|g__Prevotella|s__Prevotella_baroniae	0	0.46331	0	0	0	0	0	0	0	0	0	0	0	11.8154	0	0	0	0	4.508	0	0	0	0	0	1.52703	0	0	0	0	0.70075	0	0	0	0	0	0	0.08921	0	0	0	0	0	0	0	0	0	0.41281	0	0
k__Bacteria|p__Firmicutes|c__Clostridia|o__Eubacteriales|f__Lachnospiraceae|g__Oribacterium|s__Oribacterium_sp_oral_taxon_078	0	0.45485	0	0	0	0	0	0	0	0	0	0	0	0	0	0	0	0	0.09383	0	0	0	0	0	0	0	0	0	0	0	0	0	0	0	0	0	0	0	0	0	0	0	0	0	0	0	0	0	0
k__Bacteria|p__Bacteroidetes|c__Bacteroidia|o__Bacteroidales|f__Prevotellaceae|g__Alloprevotella|s__Alloprevotella_sp_Lung230	0	0.39677	0	0	0	0	0	0	0.66912	0	0	0.52899	0	0.03374	0	0	0	0	0	0	0	0	0	0	0	0	0	0	0	0.28782	0	0	0.20077	0	0	0	0	0	0	0	0	0	0	0	0	0	0.00406	0	0
k__Bacteria|p__Firmicutes|c__Bacilli|o__Lactobacillales|f__Streptococcaceae|g__Streptococcus|s__Streptococcus_constellatus	0	0.37031	0	0	0	0	0	0	0	0	0	0	0.00549	0	0	0	0	0	0	0	0	0	0.01271	0	0	0	0	0	0	0	0	9.59378	0	0	0	0	0.43868	0	0	0	0	0.00406	0	0	0	0	0	0	0
k__Bacteria|p__Firmicutes|c__Clostridia|o__Eubacteriales|f__Lachnospiraceae|g__Shuttleworthia|s__Shuttleworthia_satelles	0	0.33165	0	0	0	0	0	0	0	0	0	0	0	0	0	0	0	0	0	0	0	0	0	0	0	0	0	0	0	0	0	3.45283	0	0	0	0	0	0	0	0	0	0	0	0	0	0	0	0	0
k__Bacteria|p__Actinobacteria|c__Coriobacteriia|o__Coriobacteriales|f__Atopobiaceae|g__Lancefieldella|s__Lancefieldella_rimae	0	0.31518	0	0	0	0	0	0	0	0	0	0	0	0.32782	0	0	0	0	0.04203	0	0	0	0	0	0	0	0	0	0	0	0	0.19903	0	0	0	0	0	0	0	0	0	0	0	0	0	0	0.09557	0	0
k__Bacteria|p__Bacteroidetes|c__Bacteroidia|o__Bacteroidales|f__Prevotellaceae|g__Prevotella|s__Prevotella_sp_oral_taxon_475	0	0.20764	0	0	0	0	0	0	0	0	0	0	0	0	0	0	0	0	0	0	0	0	0	0	0	0	0	0	0	0	0	0	0	0	0	0	0	0	0	0	0	0	0	0	0	0	0.03369	0	0
k__Bacteria|p__Bacteroidetes|c__Bacteroidia|o__Bacteroidales|f__Prevotellaceae|g__Prevotella|s__Prevotella_oulorum	0	0.17334	0	0	0	0	0	0	0	0	0	0	0	1.04954	0	0	0	0	0.11851	0	0	0	0	0	0	0	0	0	0	0	0	0	0	0	0	0	0	0	0	0	0	0	0	0	0	0	0	0	0
k__Bacteria|p__Bacteroidetes|c__Bacteroidia|o__Bacteroidales|f__Prevotellaceae|g__Alloprevotella|s__Alloprevotella_sp_oral_taxon_473	0	0.15627	0	0	0	0	0	0	9.21297	0	0	0.27093	0	1.79456	0	0	0	0	0	0	0	0	0	0	0.9476	0	0	0	0	0.20352	0	0	0.12928	0	0	0	0	0	2.73616	0	0	0	0.74232	0.83346	0	0	1.61719	0	0
k__Bacteria|p__Bacteroidetes|c__Bacteroidia|o__Bacteroidales|f__Prevotellaceae|g__Prevotella|s__Prevotella_enoeca	0	0.15129	0	0	0	0	0	0	0	0	0	0	0	0.04676	0	0	0	0	0	0	0	0	0	0	0	0	0	0	0	0	0	0	0	0	0	0	0	0	0	0	0	0	0	0	0	0	0	0	0
k__Bacteria|p__Actinobacteria|c__Coriobacteriia|o__Coriobacteriales|f__Atopobiaceae|g__Olsenella|s__Olsenella_uli	0	0.12236	0	0	0	0	0	0	0	0	0	0	0	0	0	0	0	0	0	0	0	0	0	0	0	0	0	0	0	0.00857	0	0	0	0	0	0	0	0	0	0	0	0	0	0	0	0	0	0	0
k__Bacteria|p__Bacteroidetes|c__Bacteroidia|o__Bacteroidales|f__Prevotellaceae|g__Prevotella|s__Prevotella_sp_oral_taxon_376	0	0.09918	0	0	0	0	0	0	0	0	0	0	0	0	0	0	0	0	0	0	0	0	0	0	0	0	0	0	0	0	0	0	0	0	0	0	0	0	0	0	0	0	0	0	0	0	0	0	0
k__Bacteria|p__Firmicutes|c__Negativicutes|o__Selenomonadales|f__Selenomonadaceae|g__Selenomonas|s__Selenomonas_sp_oral_taxon_126	0	0.03912	0	0	0	0	0	0	0	0	0	0	0	0.0651	0	0	0	0	0.04653	0	0	0	0	0	0.27105	0	0	0	0	0	0	0.06999	0	0	0	0	0	0	0	0	0	0	0	0	0	0	0	0	0
k__Bacteria|p__Firmicutes|c__Clostridia|o__Eubacteriales|f__Lachnospiraceae|g__Lachnospiraceae_unclassified|s__Lachnospiraceae_bacterium_oral_taxon_500	0	0.0389	0	0	0	0	0	0	0	0	0	0	0	0	0	0	0	0	0	0	0	0	0	0	0	0	0	0	0	0.92671	0	0	0	0	0	0	0	0	0	0	0	0	0	0	0	0	0	0	0
k__Bacteria|p__Firmicutes|c__Clostridia|o__Eubacteriales|f__Lachnospiraceae|g__Lachnoanaerobaculum|s__Lachnoanaerobaculum_orale	0	0.02291	0	0	0	0	0	0	0	0	0	0	0	1.5237	0	0	0	0	0.43267	0	0	0	0	0	0.2736	0	0	0.19651	0	0.01872	0	0	0	0	0	0	0.0586	0	0	0	0	0	0	6.76461	0	0	0.32444	0	0
k__Bacteria|p__Bacteroidetes|c__Bacteroidia|o__Bacteroidales|f__Prevotellaceae|g__Prevotella|s__Prevotella_maculosa	0	0.02039	0	0	0	0	0	0	0	0	0	0	0	0	0	0	0	0	0	0	0	0	0	0	0	0	0	0	0	0	0	0	0	0	0	0	0	0	0	0	0	0	0	0	0	0	0	0	0
k__Bacteria|p__Firmicutes|c__Negativicutes|o__Selenomonadales|f__Selenomonadaceae|g__Selenomonas|s__Selenomonas_sputigena	0	0.01875	0	0	0	0	0	0	0	0	0	0	0	0.55534	0	0	0	0	0	0	0	0	0	0	2.15688	0	0	0	0	0	0	0.31492	0	0	0	0	0	0	0	0	0	0	0	0	0	0	0	0	0
k__Bacteria|p__Proteobacteria|c__Gammaproteobacteria|o__Pseudomonadales|f__Pseudomonadaceae|g__Pseudomonas|s__Pseudomonas_protegens	0	0.0019	0	0	0	0	0	0	0	0	0	0	0.01794	0.01178	0	0	0	0	0	0	0.02729	6.50741	0.57294	0	0	0	0	0	0	0.02386	0	0	0.10569	0	0	17.1332	0	0	0	0	0	0.03825	0	0	0	0	0	0	0
k__Bacteria|p__Bacteroidetes|c__Bacteroidia|o__Bacteroidales|f__Prevotellaceae|g__Alloprevotella|s__Alloprevotella_tannerae|t__SGB1411	0	44.1254	0	1.7082	0	0	0.91863	0	0	0	0	0	0.01762	0.01616	4.64419	0	0	0	3.03686	0	0	0	0	0	0.02412	0	0	0.04129	0	0.51449	0	0	0.01577	0	0	0	0	0	0	0	0	0	1.21017	0	1.50682	0	1.35052	0	0
k__Bacteria|p__Bacteroidetes|c__Bacteroidia|o__Bacteroidales|f__Prevotellaceae|g__Prevotella|s__Prevotella_nigrescens|t__SGB1561	0	15.568	0	0	0	0	0.87986	0	0	0	0	0	0.02655	0.49978	5.3545	0	0	0	17.2197	0	0	0	0	0	4.0558	0	0	0.17911	0	0	0	0	0	0	0	0	0	0	0	0	0	0	0	0.17844	0	0	1.72083	0	0
k__Bacteria|p__Fusobacteria|c__Fusobacteriia|o__Fusobacteriales|f__Fusobacteriaceae|g__Fusobacterium|s__Fusobacterium_nucleatum|t__SGB6014	0	5.75309	0	0	0	0	0	0	0	0	0	0	0.05011	0.0086	0	0	0	0	0.3037	0	0	0	0	0	0.05712	0	0	0	0	0.01159	0	0	0	0	0	0	0.08584	0	0	0	0	0	0	0	0	0	0.05626	0	0
k__Bacteria|p__Bacteroidetes|c__Bacteroidia|o__Bacteroidales|f__Porphyromonadaceae|g__Porphyromonas|s__Porphyromonas_endodontalis|t__SGB2016	0	5.17158	0	2.76865	0	0	0.63691	0	0	0	0.13354	0.35702	0.08547	0.5162	0.49025	0	0	0	0	0	0	0	0	0	10.6603	0	0	0.23015	0	0.46989	0	0	0	0	0	0	1.54028	0	1.80054	0	3.46497	0.00108	0	0	0	0	1.62548	0	0
k__Bacteria|p__Bacteroidetes|c__Bacteroidia|o__Bacteroidales|f__Prevotellaceae|g__Prevotella|s__Prevotella_oris|t__SGB1525	0	3.69446	0	0	0	0	0	0	0	0	0	0	0	16.3466	0	0	0	0	7.22991	0	0	0	0	0	8.41733	0	0	0.02173	0.37063	0.24349	0	1.91398	0	0	0	0	0.21988	0	0	0	0	0.4839	0	3.07419	0	0	0.83253	0	0
k__Bacteria|p__Firmicutes|c__Negativicutes|o__Veillonellales|f__Veillonellaceae|g__Dialister|s__Dialister_pneumosintes|t__SGB5842	0	3.59141	0	0	0	0	0	0	0	0	0	0	0	1.75621	0	0	0	0	3.63745	0	0	0	0	0	1.92546	0	0	0	0	2.28969	0	0	0	0	0	0	0.55921	0	0	0	0	0	0	0	0	0	2.23245	0	0
k__Bacteria|p__Firmicutes|c__Tissierellia|o__Tissierellales|f__Peptoniphilaceae|g__Parvimonas|s__Parvimonas_micra|t__SGB6653	0	2.73453	0	0	0	0	0	0	0	0	0	0	0.00694	0.05066	0	0	0	0	10.8925	0	0	0	0.04953	0	2.97358	0	0	0	0	2.15676	0	0	0	0	0	0	0	0	0	0	0	0	0	0	0	0	0.86002	0	0
k__Bacteria|p__Bacteroidetes|c__Bacteroidia|o__Bacteroidales|f__Prevotellaceae|g__Prevotella|s__Prevotella_multiformis|t__SGB1539	0	2.51862	0	0	0	0	0	0	0	0	0	0	0	22.2786	0.40642	0	0	0	7.19036	0	0	0	0	0	0.02817	0	0	0.00525	0	1.27625	0	0	0	0	0	0	0.55458	0	0	0	0	0	0	0	0	0	0	0	0
k__Bacteria|p__Bacteroidetes|c__Bacteroidia|o__Bacteroidales|f__Prevotellaceae|g__Prevotella|s__Prevotella_denticola|t__SGB1540	0	2.47075	0	0	0	0	0	0	0	0	0	0	0	0	0	0	0	0	0	0	0	0	0	0	1.89562	0	0	0.39729	0	0	0	63.0997	0	0	0	0	0	0	0	0	0	0.25684	0	0	0	0	0	0	0
k__Bacteria|p__Fusobacteria|c__Fusobacteriia|o__Fusobacteriales|f__Fusobacteriaceae|g__Fusobacterium|s__Fusobacterium_nucleatum|t__SGB6007	0	2.33552	0	0	0	0	0	0	0	0	0	0	0.0099	0.20206	0.10152	0	0	0	7.94739	0	0	0	0	0	0.1815	0	0	0.01519	1.28411	0.38731	0	0	0	0	0	0	0.19622	0	0	0	0	0	0	0	0	0	0.62457	0	0
k__Bacteria|p__Proteobacteria|c__Gammaproteobacteria|o__Enterobacterales|f__Yersiniaceae|g__Serratia|s__Serratia_surfactantfaciens|t__SGB10250	0	1.96283	0	46.6208	85.0804	44.9333	0	100	9.49615	0	0	8.611	0.26897	0.22074	27.0784	83.7502	0	0.16557	1.99877	0	0.40197	79.5676	0.64252	0	2.30885	64.0515	0	0	0	0.96756	3.57262	11.3012	0.37555	9.3666	97.5912	82.8668	6.97351	100	0	0	37.1345	0.63271	16.5866	7.27499	2.48576	100	0	0	2.64428
k__Bacteria|p__Spirochaetes|c__Spirochaetia|o__Spirochaetales|f__Treponemataceae|g__Treponema|s__Treponema_sp_Marseille_Q4130|t__SGB80266	0	1.60484	0	0	0	0	0	0	0	0	0	0	0	0.31026	0	0	0	0	0.84188	0	0	0	0	0	0.21051	0	0	0	0	0.48112	0	0	0	0	0	0	0	0	0	0	0	0	0	0	0	0	0	0	0
k__Bacteria|p__Actinobacteria|c__Coriobacteriia|o__Eggerthellales|f__Eggerthellaceae|g__Slackia|s__Slackia_exigua|t__SGB14784	0	1.59194	0	0	0	0	0	0	0	0	0	0	0	0.40568	0	0	0	0	0.35588	0	0	0	0	0	0.18043	0	0	0	0	0.5233	0	0.11597	0	0	0	0	0	0	0	0	0	0	0	0	0	0	0.15609	0	0
k__Bacteria|p__Firmicutes|c__Negativicutes|o__Veillonellales|f__Veillonellaceae|g__Dialister|s__Dialister_invisus|t__SGB5825_group	0	1.21408	0	0	0	0	0	0	0	0	0	1.03535	0	0	0	0	0	0	0	0	0	0	0.0083	0	0.02876	0	0	0	0	0	0	0	0	0.0587	0	0	0	0	0	0	0	0	0	0	0	0	0.00626	0	0
k__Bacteria|p__Firmicutes|c__Clostridia|o__Eubacteriales|f__Eubacteriales_Family_XIII_Incertae_Sedis|g__Mogibacterium|s__Mogibacterium_diversum|t__SGB3922_group	0	0.97003	0	0	0	0	0	0	0	0	0	0.27976	0	0.37327	0	0	0	0	0.28137	0	0	0	0	0	0.51229	0	0	0.02503	0	0	0	0	0	0	0	0	0.35201	0	0	0	0	0.03453	0	0.07014	0	0	0.10498	0	0
k__Bacteria|p__Bacteroidetes|c__Flavobacteriia|o__Flavobacteriales|f__Flavobacteriaceae|g__Capnocytophaga|s__Capnocytophaga_sputigena|t__SGB2502	0	0.90559	0	0	0	0	0	0	0	0	0	0	0	0	0	0	0	0	0	0	0	0	0	83.8537	0	0	0	0	0	0	0	0	0.01111	0	0	0	0.92666	0	0	0	0	0	0	10.1716	0	0	0	0	0
k__Bacteria|p__Bacteroidetes|c__Bacteroidia|o__Bacteroidales|f__Prevotellaceae|g__Prevotella|s__Prevotella_baroniae|t__SGB1533	0	0.46331	0	0	0	0	0	0	0	0	0	0	0	11.8154	0	0	0	0	4.508	0	0	0	0	0	1.52703	0	0	0	0	0.70075	0	0	0	0	0	0	0.08921	0	0	0	0	0	0	0	0	0	0.41281	0	0
k__Bacteria|p__Firmicutes|c__Clostridia|o__Eubacteriales|f__Lachnospiraceae|g__Oribacterium|s__Oribacterium_sp_oral_taxon_078|t__SGB7282	0	0.45485	0	0	0	0	0	0	0	0	0	0	0	0	0	0	0	0	0.09383	0	0	0	0	0	0	0	0	0	0	0	0	0	0	0	0	0	0	0	0	0	0	0	0	0	0	0	0	0	0
k__Bacteria|p__Bacteroidetes|c__Bacteroidia|o__Bacteroidales|f__Prevotellaceae|g__Alloprevotella|s__Alloprevotella_sp_Lung230|t__SGB1467	0	0.39677	0	0	0	0	0	0	0.66912	0	0	0.52899	0	0.03374	0	0	0	0	0	0	0	0	0	0	0	0	0	0	0	0.28782	0	0	0.20077	0	0	0	0	0	0	0	0	0	0	0	0	0	0.00406	0	0
k__Bacteria|p__Fusobacteria|c__Fusobacteriia|o__Fusobacteriales|f__Fusobacteriaceae|g__Fusobacterium|s__Fusobacterium_nucleatum|t__SGB6011	0	0.38796	0	0	0	0	0	0	0	0	0	0	0	0.02081	0.40859	0	0	0	0.19753	0	0	0	0	0	0.12673	0	0	0	0	0.01301	0	0	0	0	0	0	0	0	0	0	0	0	0	0	0	0	0.07694	0	0
k__Bacteria|p__Firmicutes|c__Bacilli|o__Lactobacillales|f__Streptococcaceae|g__Streptococcus|s__Streptococcus_constellatus|t__SGB8026	0	0.37031	0	0	0	0	0	0	0	0	0	0	0.00549	0	0	0	0	0	0	0	0	0	0.01271	0	0	0	0	0	0	0	0	9.59378	0	0	0	0	0.43868	0	0	0	0	0.00406	0	0	0	0	0	0	0
k__Bacteria|p__Firmicutes|c__Clostridia|o__Eubacteriales|f__Lachnospiraceae|g__Shuttleworthia|s__Shuttleworthia_satelles|t__SGB7281	0	0.33165	0	0	0	0	0	0	0	0	0	0	0	0	0	0	0	0	0	0	0	0	0	0	0	0	0	0	0	0	0	3.45283	0	0	0	0	0	0	0	0	0	0	0	0	0	0	0	0	0
k__Bacteria|p__Actinobacteria|c__Coriobacteriia|o__Coriobacteriales|f__Atopobiaceae|g__Lancefieldella|s__Lancefieldella_rimae|t__SGB985	0	0.31518	0	0	0	0	0	0	0	0	0	0	0	0.32782	0	0	0	0	0.04203	0	0	0	0	0	0	0	0	0	0	0	0	0.19903	0	0	0	0	0	0	0	0	0	0	0	0	0	0	0.09557	0	0
k__Bacteria|p__Bacteroidetes|c__Bacteroidia|o__Bacteroidales|f__Prevotellaceae|g__Prevotella|s__Prevotella_sp_oral_taxon_475|t__SGB1455	0	0.20764	0	0	0	0	0	0	0	0	0	0	0	0	0	0	0	0	0	0	0	0	0	0	0	0	0	0	0	0	0	0	0	0	0	0	0	0	0	0	0	0	0	0	0	0	0.03369	0	0
k__Bacteria|p__Bacteroidetes|c__Bacteroidia|o__Bacteroidales|f__Prevotellaceae|g__Prevotella|s__Prevotella_oulorum|t__SGB1520	0	0.17334	0	0	0	0	0	0	0	0	0	0	0	1.04954	0	0	0	0	0.11851	0	0	0	0	0	0	0	0	0	0	0	0	0	0	0	0	0	0	0	0	0	0	0	0	0	0	0	0	0	0
k__Bacteria|p__Bacteroidetes|c__Bacteroidia|o__Bacteroidales|f__Prevotellaceae|g__Alloprevotella|s__Alloprevotella_sp_oral_taxon_473|t__SGB1464	0	0.15627	0	0	0	0	0	0	9.21297	0	0	0.27093	0	1.79456	0	0	0	0	0	0	0	0	0	0	0.9476	0	0	0	0	0.20352	0	0	0.12928	0	0	0	0	0	2.73616	0	0	0	0.74232	0.83346	0	0	1.61719	0	0
k__Bacteria|p__Bacteroidetes|c__Bacteroidia|o__Bacteroidales|f__Prevotellaceae|g__Prevotella|s__Prevotella_enoeca|t__SGB1527	0	0.15129	0	0	0	0	0	0	0	0	0	0	0	0.04676	0	0	0	0	0	0	0	0	0	0	0	0	0	0	0	0	0	0	0	0	0	0	0	0	0	0	0	0	0	0	0	0	0	0	0
k__Bacteria|p__Actinobacteria|c__Coriobacteriia|o__Coriobacteriales|f__Atopobiaceae|g__Olsenella|s__Olsenella_uli|t__SGB14386	0	0.12236	0	0	0	0	0	0	0	0	0	0	0	0	0	0	0	0	0	0	0	0	0	0	0	0	0	0	0	0.00857	0	0	0	0	0	0	0	0	0	0	0	0	0	0	0	0	0	0	0
k__Bacteria|p__Bacteroidetes|c__Bacteroidia|o__Bacteroidales|f__Prevotellaceae|g__Prevotella|s__Prevotella_sp_oral_taxon_376|t__SGB21554	0	0.09918	0	0	0	0	0	0	0	0	0	0	0	0	0	0	0	0	0	0	0	0	0	0	0	0	0	0	0	0	0	0	0	0	0	0	0	0	0	0	0	0	0	0	0	0	0	0	0
k__Bacteria|p__Firmicutes|c__Negativicutes|o__Selenomonadales|f__Selenomonadaceae|g__Selenomonas|s__Selenomonas_sp_oral_taxon_126|t__SGB5888	0	0.03912	0	0	0	0	0	0	0	0	0	0	0	0.0651	0	0	0	0	0.04653	0	0	0	0	0	0.27105	0	0	0	0	0	0	0.06999	0	0	0	0	0	0	0	0	0	0	0	0	0	0	0	0	0
k__Bacteria|p__Firmicutes|c__Clostridia|o__Eubacteriales|f__Lachnospiraceae|g__Lachnospiraceae_unclassified|s__Lachnospiraceae_bacterium_oral_taxon_500|t__SGB24947	0	0.0389	0	0	0	0	0	0	0	0	0	0	0	0	0	0	0	0	0	0	0	0	0	0	0	0	0	0	0	0.92671	0	0	0	0	0	0	0	0	0	0	0	0	0	0	0	0	0	0	0
k__Bacteria|p__Firmicutes|c__Clostridia|o__Eubacteriales|f__Lachnospiraceae|g__Lachnoanaerobaculum|s__Lachnoanaerobaculum_orale|t__SGB4482	0	0.02291	0	0	0	0	0	0	0	0	0	0	0	1.5237	0	0	0	0	0.43267	0	0	0	0	0	0.2736	0	0	0.19651	0	0.01872	0	0	0	0	0	0	0.0586	0	0	0	0	0	0	6.76461	0	0	0.32444	0	0
k__Bacteria|p__Bacteroidetes|c__Bacteroidia|o__Bacteroidales|f__Prevotellaceae|g__Prevotella|s__Prevotella_maculosa|t__SGB1524	0	0.02039	0	0	0	0	0	0	0	0	0	0	0	0	0	0	0	0	0	0	0	0	0	0	0	0	0	0	0	0	0	0	0	0	0	0	0	0	0	0	0	0	0	0	0	0	0	0	0
k__Bacteria|p__Firmicutes|c__Negativicutes|o__Selenomonadales|f__Selenomonadaceae|g__Selenomonas|s__Selenomonas_sputigena|t__SGB5898_group	0	0.01875	0	0	0	0	0	0	0	0	0	0	0	0.55534	0	0	0	0	0	0	0	0	0	0	2.15688	0	0	0	0	0	0	0.31492	0	0	0	0	0	0	0	0	0	0	0	0	0	0	0	0	0
k__Bacteria|p__Fusobacteria|c__Fusobacteriia|o__Fusobacteriales|f__Fusobacteriaceae|g__Fusobacterium|s__Fusobacterium_nucleatum|t__SGB6001	0	0.01523	0	0	0	0	0	0	0	0	0	0	0	0.05385	0	0	0	0	0.09225	0	0	0	0	0	0.42367	0	0	0	0	0.002	0	0	0	0	0	0	0.01988	0	0	0	0	0	0	0	0	0	0	0	0
k__Bacteria|p__Proteobacteria|c__Gammaproteobacteria|o__Pseudomonadales|f__Pseudomonadaceae|g__Pseudomonas|s__Pseudomonas_protegens|t__SGB12187	0	0.0019	0	0	0	0	0	0	0	0	0	0	0.01794	0.01178	0	0	0	0	0	0	0.02729	6.50741	0.57294	0	0	0	0	0	0	0.02386	0	0	0.10569	0	0	17.1332	0	0	0	0	0	0.03825	0	0	0	0	0	0	0
k__Bacteria|p__Firmicutes|c__Bacilli|o__Lactobacillales|f__Streptococcaceae|g__Streptococcus|s__Streptococcus_anginosus	0	0	18.0895	0	0	0	1.96345	0	0	0	0	0.08635	0	4.3732	0	0	0	0	3.08062	0	0	0	0.26555	0	0.44677	0	0	2.63776	0.34123	0.12391	0	0	0	0	0	0	0.54975	0	0	0	0	1.24427	0	19.3344	0.52893	0	2.57909	0	0
k__Bacteria|p__Firmicutes|c__Bacilli|o__Lactobacillales|f__Streptococcaceae|g__Streptococcus|s__Streptococcus_anginosus|t__SGB8028_group	0	0	18.0895	0	0	0	1.96345	0	0	0	0	0.08635	0	4.3732	0	0	0	0	3.08062	0	0	0	0.26555	0	0.44677	0	0	2.63776	0.34123	0.12391	0	0	0	0	0	0	0.54975	0	0	0	0	1.24427	0	19.3344	0.52893	0	2.57909	0	0
k__Bacteria|p__Proteobacteria|c__Alphaproteobacteria	0	0	0	0.4321	0	0	0	0	0	0	0	0	0	0	0	0	0	0	0	0	0	0	0	0	0	0	0	0	0	0	0	0	0	0	0	0	0	0	0	0	0	0	0	0	0	0	0	0	0
k__Bacteria|p__Proteobacteria|c__Alphaproteobacteria|o__Sphingomonadales	0	0	0	0.4321	0	0	0	0	0	0	0	0	0	0	0	0	0	0	0	0	0	0	0	0	0	0	0	0	0	0	0	0	0	0	0	0	0	0	0	0	0	0	0	0	0	0	0	0	0
k__Bacteria|p__Proteobacteria|c__Alphaproteobacteria|o__Sphingomonadales|f__Sphingomonadaceae	0	0	0	0.4321	0	0	0	0	0	0	0	0	0	0	0	0	0	0	0	0	0	0	0	0	0	0	0	0	0	0	0	0	0	0	0	0	0	0	0	0	0	0	0	0	0	0	0	0	0
k__Bacteria|p__Bacteroidetes|c__Bacteroidia|o__Bacteroidales|f__Prevotellaceae|g__Prevotellaceae_unclassified	0	0	0	5.56095	0	0	0	0	2.91871	0	0	2.03525	0	0	0	0	0	0	0	0	0	0	0	0	0	0	0.33436	0	0	0	0	0	0	0	0	0	0	0	0	0	0	0	4.34707	0.12206	0	0	1.38037	0	0
k__Bacteria|p__Proteobacteria|c__Alphaproteobacteria|o__Sphingomonadales|f__Sphingomonadaceae|g__Sphingomonas	0	0	0	0.4321	0	0	0	0	0	0	0	0	0	0	0	0	0	0	0	0	0	0	0	0	0	0	0	0	0	0	0	0	0	0	0	0	0	0	0	0	0	0	0	0	0	0	0	0	0
k__Bacteria|p__Proteobacteria|c__Betaproteobacteria|o__Neisseriales|f__Neisseriaceae|g__Neisseria|s__Neisseria_sicca	0	0	0	13.6885	0	0	0	0	0.86688	0	0	0.21843	0	0.00961	4.12499	0	0	0	0	0	0	0	1.16887	0	0	0	0.03433	0.05698	0	0	0	0	0.13084	0	0	0	3.57166	0	1.3759	0	3.43722	0	0.84793	0	0	0	0.33021	0	0
k__Bacteria|p__Bacteroidetes|c__Bacteroidia|o__Bacteroidales|f__Prevotellaceae|g__Prevotellaceae_unclassified|s__Prevotellaceae_bacterium_Marseille_P2826	0	0	0	5.56095	0	0	0	0	2.91871	0	0	2.03525	0	0	0	0	0	0	0	0	0	0	0	0	0	0	0.33436	0	0	0	0	0	0	0	0	0	0	0	0	0	0	0	4.34707	0.12206	0	0	1.38037	0	0
k__Bacteria|p__Bacteroidetes|c__Bacteroidia|o__Bacteroidales|f__Prevotellaceae|g__Prevotella|s__Prevotella_jejuni	0	0	0	1.18758	0	0	4.817	0	0	3.10325	0	0.60181	0	0.88626	0	0	0	0	0	0	0	0	0	0	0.02756	0	0	0	0	0	0.87769	0	0	0.19762	0	0	0.28899	0	0	0	0	0.6893	0.03859	0	0	0	0.26161	0	0
k__Bacteria|p__Proteobacteria|c__Alphaproteobacteria|o__Sphingomonadales|f__Sphingomonadaceae|g__Sphingomonas|s__Sphingomonas_ursincola	0	0	0	0.4321	0	0	0	0	0	0	0	0	0	0	0	0	0	0	0	0	0	0	0	0	0	0	0	0	0	0	0	0	0	0	0	0	0	0	0	0	0	0	0	0	0	0	0	0	0
k__Bacteria|p__Fusobacteria|c__Fusobacteriia|o__Fusobacteriales|f__Fusobacteriaceae|g__Fusobacterium|s__Fusobacterium_pseudoperiodonticum	0	0	0	0.19617	0	0	0	0	0.71145	0	0	5.22761	0.06015	0.05721	4.6168	0	0	0	0.15725	0	0	0	0	0	0	0	0.08049	0	0	1.18924	0.43549	0	0.03925	0.60975	0	0	1.31674	0	0	0	0	0.26641	5.48767	0	0.48878	0	3.6342	0	0
k__Bacteria|p__Proteobacteria|c__Betaproteobacteria|o__Neisseriales|f__Neisseriaceae|g__Neisseria|s__Neisseria_sicca|t__SGB9467_group	0	0	0	13.6885	0	0	0	0	0.86688	0	0	0.21843	0	0.00961	4.12499	0	0	0	0	0	0	0	1.16887	0	0	0	0.03433	0.05698	0	0	0	0	0.13084	0	0	0	3.57166	0	1.3759	0	3.43722	0	0.84793	0	0	0	0.33021	0	0
k__Bacteria|p__Bacteroidetes|c__Bacteroidia|o__Bacteroidales|f__Prevotellaceae|g__Prevotellaceae_unclassified|s__Prevotellaceae_bacterium_Marseille_P2826|t__SGB1465	0	0	0	5.56095	0	0	0	0	2.91871	0	0	2.03525	0	0	0	0	0	0	0	0	0	0	0	0	0	0	0.33436	0	0	0	0	0	0	0	0	0	0	0	0	0	0	0	4.34707	0.12206	0	0	1.38037	0	0
k__Bacteria|p__Bacteroidetes|c__Bacteroidia|o__Bacteroidales|f__Prevotellaceae|g__Prevotella|s__Prevotella_jejuni|t__SGB1545	0	0	0	1.18758	0	0	4.817	0	0	3.10325	0	0.60181	0	0.88626	0	0	0	0	0	0	0	0	0	0	0.02756	0	0	0	0	0	0.87769	0	0	0.19762	0	0	0.28899	0	0	0	0	0.6893	0.03859	0	0	0	0.26161	0	0
k__Bacteria|p__Proteobacteria|c__Alphaproteobacteria|o__Sphingomonadales|f__Sphingomonadaceae|g__Sphingomonas|s__Sphingomonas_ursincola|t__SGB11561	0	0	0	0.4321	0	0	0	0	0	0	0	0	0	0	0	0	0	0	0	0	0	0	0	0	0	0	0	0	0	0	0	0	0	0	0	0	0	0	0	0	0	0	0	0	0	0	0	0	0
k__Bacteria|p__Fusobacteria|c__Fusobacteriia|o__Fusobacteriales|f__Fusobacteriaceae|g__Fusobacterium|s__Fusobacterium_pseudoperiodonticum|t__SGB5989_group	0	0	0	0.19617	0	0	0	0	0.71145	0	0	5.22761	0.06015	0.05721	4.6168	0	0	0	0.15725	0	0	0	0	0	0	0	0.08049	0	0	1.18924	0.43549	0	0.03925	0.60975	0	0	1.31674	0	0	0	0	0.26641	5.48767	0	0.48878	0	3.6342	0	0
k__Bacteria|p__Firmicutes|c__Clostridia|o__Eubacteriales|f__Eubacteriales_Family_XIII_Incertae_Sedis|g__Eubacteriales_Family_XIII_Incertae_Sedis_unclassified	0	0	0	0	0	0	0.12717	0	0	0	0.00646	0	0.02216	0.00631	1.43804	0	0	0	0	0	0	0	0.17376	0	0.18815	0	0	0.07484	0	0	0	0	0	0	0	0	0	0	0	0	0	0	0	0	0	0	0	0	0
k__Bacteria|p__Proteobacteria|c__Gammaproteobacteria|o__Pasteurellales|f__Pasteurellaceae|g__Haemophilus|s__Haemophilus_influenzae	0	0	0	0	0	0	1.69823	0	3.71894	0	0.04208	0	0	2.79353	0	0	0	0	0	0	0	0	0	0	0	0	3.21091	0	0	0	0	0	0	10.138	0	0	0	0	0	1.52978	0	0	0	0	0	0	0	0	0
k__Bacteria|p__Bacteroidetes|c__Bacteroidia|o__Bacteroidales|f__Prevotellaceae|g__Prevotella|s__Prevotella_pallens	0	0	0	0	0	0	0.97658	0	0	0.89796	0	0.34079	0.01148	0.0665	5.94658	0	0	0	0	0	0.00131	0	0	0	0.02695	0	0	0.12076	0	0	1.26095	0	0.23246	0.03566	0	0	3.74721	0	1.24994	0.0716	0.20419	0.53834	0.93378	1.51076	0	0	0.01161	0	0
k__Bacteria|p__Proteobacteria|c__Gammaproteobacteria|o__Pasteurellales|f__Pasteurellaceae|g__Haemophilus|s__Haemophilus_sputorum	0	0	0	0	0	0	0.49712	0	0	0	0	0	0	0	0	0	0	0	0	0	0	0	0	0	0	0	0	0	0	0	0	0	0	0.78507	0	0	0	0	0	0	0	0	0	0	0	0	0.10766	0	0
k__Bacteria|p__Firmicutes|c__Negativicutes|o__Veillonellales|f__Veillonellaceae|g__Veillonella|s__Veillonella_dispar	0	0	0	0	0	0	0.21016	0	0	0.18362	0	0	0	0.05957	0	0	0	0	0	0	0	0	2.61122	0	0	0	0	0.07466	0	0	0.06654	0	0.02916	0.33624	0	0	0.47049	0	0.58974	3.48632	0	0.4174	0	0	0.16781	0	0	0	0
k__Bacteria|p__Bacteroidetes|c__Bacteroidia|o__Bacteroidales|f__Porphyromonadaceae|g__Porphyromonas|s__Porphyromonas_pasteri	0	0	0	0	0	0	0.16475	0	0.42644	0	0	2.36233	0.05629	0.01065	1.64349	0	0	0	0	0	0	0	0	0	0	0	0.38866	0	0	0	0.26962	0	0.15629	0	0	0	4.00354	0	5.37336	0	6.64575	0.10896	8.34334	0	0.35343	0	0.01969	0	0
k__Bacteria|p__Firmicutes|c__Clostridia|o__Eubacteriales|f__Eubacteriales_Family_XIII_Incertae_Sedis|g__Eubacteriales_Family_XIII_Incertae_Sedis_unclassified|s__Eubacterium_saphenum	0	0	0	0	0	0	0.12717	0	0	0	0.00646	0	0	0	0	0	0	0	0	0	0	0	0.07573	0	0	0	0	0.07484	0	0	0	0	0	0	0	0	0	0	0	0	0	0	0	0	0	0	0	0	0
k__Bacteria|p__Proteobacteria|c__Gammaproteobacteria|o__Pasteurellales|f__Pasteurellaceae|g__Haemophilus|s__Haemophilus_influenzae|t__SGB9648	0	0	0	0	0	0	1.69823	0	3.71894	0	0.04208	0	0	2.79353	0	0	0	0	0	0	0	0	0	0	0	0	3.21091	0	0	0	0	0	0	10.138	0	0	0	0	0	1.52978	0	0	0	0	0	0	0	0	0
k__Bacteria|p__Bacteroidetes|c__Bacteroidia|o__Bacteroidales|f__Prevotellaceae|g__Prevotella|s__Prevotella_pallens|t__SGB1564	0	0	0	0	0	0	0.97658	0	0	0.89796	0	0.34079	0.01148	0.0665	5.94658	0	0	0	0	0	0.00131	0	0	0	0.02695	0	0	0.12076	0	0	1.26095	0	0.23246	0.03566	0	0	3.74721	0	1.24994	0.0716	0.20419	0.53834	0.93378	1.51076	0	0	0.01161	0	0
k__Bacteria|p__Proteobacteria|c__Gammaproteobacteria|o__Pasteurellales|f__Pasteurellaceae|g__Haemophilus|s__Haemophilus_sputorum|t__SGB9631	0	0	0	0	0	0	0.49712	0	0	0	0	0	0	0	0	0	0	0	0	0	0	0	0	0	0	0	0	0	0	0	0	0	0	0.78507	0	0	0	0	0	0	0	0	0	0	0	0	0.10766	0	0
k__Bacteria|p__Firmicutes|c__Negativicutes|o__Veillonellales|f__Veillonellaceae|g__Veillonella|s__Veillonella_dispar|t__SGB6952	0	0	0	0	0	0	0.21016	0	0	0.18362	0	0	0	0.05957	0	0	0	0	0	0	0	0	2.61122	0	0	0	0	0.07466	0	0	0.06654	0	0.02916	0.33624	0	0	0.47049	0	0.58974	3.48632	0	0.4174	0	0	0.16781	0	0	0	0
k__Bacteria|p__Bacteroidetes|c__Bacteroidia|o__Bacteroidales|f__Porphyromonadaceae|g__Porphyromonas|s__Porphyromonas_pasteri|t__SGB2043	0	0	0	0	0	0	0.16475	0	0.42644	0	0	2.36233	0.05629	0.01065	1.64349	0	0	0	0	0	0	0	0	0	0	0	0.38866	0	0	0	0.26962	0	0.15629	0	0	0	4.00354	0	5.37336	0	6.64575	0.10896	8.34334	0	0.35343	0	0.01969	0	0
k__Bacteria|p__Firmicutes|c__Clostridia|o__Eubacteriales|f__Eubacteriales_Family_XIII_Incertae_Sedis|g__Eubacteriales_Family_XIII_Incertae_Sedis_unclassified|s__Eubacterium_saphenum|t__SGB3945	0	0	0	0	0	0	0.12717	0	0	0	0.00646	0	0	0	0	0	0	0	0	0	0	0	0.07573	0	0	0	0	0.07484	0	0	0	0	0	0	0	0	0	0	0	0	0	0	0	0	0	0	0	0	0
k__Bacteria|p__Firmicutes|c__Bacilli|o__Bacillales	0	0	0	0	0	0	0	0	3.2361	0.93972	0.37941	1.22657	0.08632	0.08874	0	0	0	0	1.0212	0	0	0	2.72984	0	0.06468	0	0.26828	0.03132	0	0	2.44821	0	0.1153	0	0	0	1.26043	0	0	0	0	0.12197	0	0	0.67777	0	0.95997	0	0
k__Bacteria|p__Firmicutes|c__Bacilli|o__Bacillales|f__Bacillales_unclassified	0	0	0	0	0	0	0	0	3.2361	0.93972	0.37941	1.22657	0.08632	0.08874	0	0	0	0	1.0212	0	0	0	2.72984	0	0.06468	0	0.26828	0.03132	0	0	2.44821	0	0.1153	0	0	0	1.26043	0	0	0	0	0.12197	0	0	0.67777	0	0.95997	0	0
k__Bacteria|p__Firmicutes|c__Bacilli|o__Bacillales|f__Bacillales_unclassified|g__Gemella	0	0	0	0	0	0	0	0	3.2361	0.93972	0.37941	1.22657	0.08632	0.08874	0	0	0	0	1.0212	0	0	0	2.72984	0	0.06468	0	0.26828	0.03132	0	0	2.44821	0	0.1153	0	0	0	1.26043	0	0	0	0	0.12197	0	0	0.67777	0	0.95997	0	0
k__Bacteria|p__Proteobacteria|c__Betaproteobacteria|o__Neisseriales|f__Neisseriaceae|g__Neisseria|s__Neisseria_cinerea	0	0	0	0	0	0	0	0	4.93486	0	0	0	0	0	0	0	0	0	0	0	0	0	0	0	0	0	0.90814	0	0	0	0	0	0	0	0	0	5.26934	0	0	0.49819	0	0	0	0	0	0	0	0	0
k__Bacteria|p__Firmicutes|c__Bacilli|o__Bacillales|f__Bacillales_unclassified|g__Gemella|s__Gemella_morbillorum	0	0	0	0	0	0	0	0	2.89747	0	0	0.84917	0	0.01535	0	0	0	0	1.0212	0	0	0	1.05113	0	0.06468	0	0.26828	0	0	0	0.25919	0	0.05006	0	0	0	0.45353	0	0	0	0	0.00328	0	0	0.67777	0	0.81832	0	0
k__Bacteria|p__Bacteroidetes|c__Bacteroidia|o__Bacteroidales|f__Prevotellaceae|g__Prevotella|s__Prevotella_intermedia	0	0	0	0	0	0	0	0	1.26458	0	0	0.64919	0.02056	4.10232	7.74486	0	0	0	1.31136	0	0	0	0	0	40.6228	0	0	0.20351	0.75939	44.0074	0	0	0.04065	0	0	0	2.88584	0	4.81579	0	0.37878	0	2.33449	0	0	0	0.04381	0	0
k__Bacteria|p__Proteobacteria|c__Gammaproteobacteria|o__Pasteurellales|f__Pasteurellaceae|g__Aggregatibacter|s__Aggregatibacter_sp_2125159857	0	0	0	0	0	0	0	0	0.57952	0	0	0.94229	0	0	0	0	0	0	0	0	0	0	1.3522	0	0	0	0	0	0	0	2.70951	0	0.1038	0.44684	0	0	0.19964	0	0	0	0	0.26439	0.44823	0	0.42279	0	0.06743	0	0
k__Bacteria|p__Firmicutes|c__Bacilli|o__Bacillales|f__Bacillales_unclassified|g__Gemella|s__Gemella_haemolysans	0	0	0	0	0	0	0	0	0.33863	0.93972	0.37941	0	0	0.06969	0	0	0	0	0	0	0	0	0.14306	0	0	0	0	0	0	0	0.72267	0	0	0	0	0	0.523	0	0	0	0	0.03987	0	0	0	0	0.08609	0	0
k__Bacteria|p__Bacteroidetes|c__Bacteroidia|o__Bacteroidales|f__Prevotellaceae|g__Prevotella|s__Prevotella_shahii	0	0	0	0	0	0	0	0	0.26385	0	0	0	0	0	0	0	0	0	0	0	0	0	0	0	0	0	0	0	0	0	0.00541	0	0.00427	0	0	0	0	0	0	0	0.37338	0	0	0	0	0	0	0	0
k__Bacteria|p__Firmicutes|c__Negativicutes|o__Veillonellales|f__Veillonellaceae|g__Veillonella|s__Veillonella_tobetsuensis	0	0	0	0	0	0	0	0	0.04202	0	0	2.21605	0	0.10378	1.68144	0	0	0	0	0	0	0	0	0	0	0	0	0	0	0	0	0	0.03149	0	0	0	0	0	0.32544	0	0	0	0	0	3.61711	0	0	0	0
k__Bacteria|p__Proteobacteria|c__Betaproteobacteria|o__Neisseriales|f__Neisseriaceae|g__Neisseria|s__Neisseria_cinerea|t__SGB9460	0	0	0	0	0	0	0	0	4.93486	0	0	0	0	0	0	0	0	0	0	0	0	0	0	0	0	0	0.90814	0	0	0	0	0	0	0	0	0	5.26934	0	0	0.49819	0	0	0	0	0	0	0	0	0
k__Bacteria|p__Firmicutes|c__Bacilli|o__Bacillales|f__Bacillales_unclassified|g__Gemella|s__Gemella_morbillorum|t__SGB7295	0	0	0	0	0	0	0	0	2.89747	0	0	0.84917	0	0.01535	0	0	0	0	1.0212	0	0	0	1.05113	0	0.06468	0	0.26828	0	0	0	0.25919	0	0.05006	0	0	0	0.45353	0	0	0	0	0.00328	0	0	0.67777	0	0.81832	0	0
k__Bacteria|p__Bacteroidetes|c__Bacteroidia|o__Bacteroidales|f__Prevotellaceae|g__Prevotella|s__Prevotella_intermedia|t__SGB1560	0	0	0	0	0	0	0	0	1.26458	0	0	0.64919	0.02056	4.10232	7.74486	0	0	0	1.31136	0	0	0	0	0	40.6228	0	0	0.20351	0.75939	44.0074	0	0	0.04065	0	0	0	2.88584	0	4.81579	0	0.37878	0	2.33449	0	0	0	0.04381	0	0
k__Bacteria|p__Proteobacteria|c__Gammaproteobacteria|o__Pasteurellales|f__Pasteurellaceae|g__Aggregatibacter|s__Aggregatibacter_sp_2125159857|t__SGB9733	0	0	0	0	0	0	0	0	0.57952	0	0	0.94229	0	0	0	0	0	0	0	0	0	0	1.3522	0	0	0	0	0	0	0	2.70951	0	0.1038	0.44684	0	0	0.19964	0	0	0	0	0.26439	0.44823	0	0.42279	0	0.06743	0	0
k__Bacteria|p__Firmicutes|c__Bacilli|o__Bacillales|f__Bacillales_unclassified|g__Gemella|s__Gemella_haemolysans|t__SGB7285_group	0	0	0	0	0	0	0	0	0.33863	0.93972	0.37941	0	0	0.06969	0	0	0	0	0	0	0	0	0.14306	0	0	0	0	0	0	0	0.72267	0	0	0	0	0	0.523	0	0	0	0	0.03987	0	0	0	0	0.08609	0	0
k__Bacteria|p__Bacteroidetes|c__Bacteroidia|o__Bacteroidales|f__Prevotellaceae|g__Prevotella|s__Prevotella_shahii|t__SGB1456	0	0	0	0	0	0	0	0	0.26385	0	0	0	0	0	0	0	0	0	0	0	0	0	0	0	0	0	0	0	0	0	0.00541	0	0.00427	0	0	0	0	0	0	0	0.37338	0	0	0	0	0	0	0	0
k__Bacteria|p__Firmicutes|c__Negativicutes|o__Veillonellales|f__Veillonellaceae|g__Veillonella|s__Veillonella_tobetsuensis|t__SGB6935	0	0	0	0	0	0	0	0	0.04202	0	0	2.21605	0	0.10378	1.68144	0	0	0	0	0	0	0	0	0	0	0	0	0	0	0	0	0	0.03149	0	0	0	0	0	0.32544	0	0	0	0	0	3.61711	0	0	0	0
k__Bacteria|p__Actinobacteria|c__Actinomycetia	0	0	0	0	0	0	0	0	0	0.49978	0.58997	4.16105	0.11474	0.94593	3.51175	0	0	0	0.32095	0	0	0	3.02966	0	0	0	0.02511	25.5075	1.11737	0	3.64813	0	0.12404	0.91332	0	0	3.53632	0	0.61049	0.05112	0.22217	1.11639	1.58751	0	0	0	0.34331	0	0
k__Bacteria|p__Actinobacteria|c__Actinomycetia|o__Actinomycetales	0	0	0	0	0	0	0	0	0	0.42345	0	3.69267	0	0.00352	2.16475	0	0	0	0.20589	0	0	0	0.9216	0	0	0	0	0	0	0	0.44736	0	0	0.91332	0	0	2.58091	0	0	0	0.22217	0.26334	0	0	0	0	0.24467	0	0
k__Bacteria|p__Actinobacteria|c__Actinomycetia|o__Actinomycetales|f__Actinomycetaceae	0	0	0	0	0	0	0	0	0	0.42345	0	3.69267	0	0.00352	2.16475	0	0	0	0.20589	0	0	0	0.9216	0	0	0	0	0	0	0	0.44736	0	0	0.91332	0	0	2.58091	0	0	0	0.22217	0.26334	0	0	0	0	0.24467	0	0
k__Bacteria|p__Firmicutes|c__Negativicutes|o__Veillonellales|f__Veillonellaceae|g__Megasphaera	0	0	0	0	0	0	0	0	0	0.55412	0	0.96544	0	0	1.2937	0	0	0	0	0	0	0	0	0	0	0	0	0	0	0	0.02795	0	0	1.11842	0	0	0.70848	0	0.41665	0	0	0.01919	0	0	0	0	0.05021	0	0
k__Bacteria|p__Actinobacteria|c__Actinomycetia|o__Actinomycetales|f__Actinomycetaceae|g__Actinomyces	0	0	0	0	0	0	0	0	0	0.42345	0	3.69267	0	0.00352	2.16475	0	0	0	0.20589	0	0	0	0.89549	0	0	0	0	0	0	0	0.44736	0	0	0.91332	0	0	2.58091	0	0	0	0.22217	0.26334	0	0	0	0	0.24467	0	0
k__Bacteria|p__Actinobacteria|c__Actinomycetia|o__Micrococcales|f__Micrococcaceae|g__Rothia	0	0	0	0	0	0	0	0	0	0.07633	0.58997	0.46838	0.11474	0.08971	1.347	0	0	0	0	0	0	0	1.41265	0	0	0	0.02511	0.15426	0	0	3.20077	0	0.09664	0	0	0	0.95542	0	0.61049	0.05112	0	0.14077	1.58751	0	0	0	0.03912	0	0
k__Bacteria|p__Firmicutes|c__Bacilli|o__Lactobacillales|f__Streptococcaceae|g__Streptococcus|s__Streptococcus_parasanguinis	0	0	0	0	0	0	0	0	0	1.30597	0.17347	0.41236	0	0.04793	0	0	0	0	0	0	0	0	3.79657	0	0	0	0	0.41826	0	0	0.29375	0	0.00315	0.21208	0	0	1.26009	0	0	2.82408	0	1.85684	0	1.19636	2.66555	0	0.14479	0.16208	0
k__Bacteria|p__Firmicutes|c__Negativicutes|o__Veillonellales|f__Veillonellaceae|g__Veillonella|s__Veillonella_atypica	0	0	0	0	0	0	0	0	0	0.95527	0.11016	0.48242	0	0.23657	0	0	0	0	0	0	0	0	0	0	0.07521	0	0	0.17716	0.71001	0	0.87679	0	0.0377	1.27956	0	0	2.4074	0	0	0	0	4.51443	0	0	22.0681	0	0.56693	0	0
k__Bacteria|p__Firmicutes|c__Negativicutes|o__Veillonellales|f__Veillonellaceae|g__Megasphaera|s__Megasphaera_micronuciformis	0	0	0	0	0	0	0	0	0	0.55412	0	0.96544	0	0	1.2937	0	0	0	0	0	0	0	0	0	0	0	0	0	0	0	0.02795	0	0	1.11842	0	0	0.70848	0	0.41665	0	0	0.01919	0	0	0	0	0.05021	0	0
k__Bacteria|p__Bacteroidetes|c__Bacteroidia|o__Bacteroidales|f__Prevotellaceae|g__Prevotella|s__Prevotella_salivae	0	0	0	0	0	0	0	0	0	0.26625	0	0	0	0.00737	0	0	0	0	0	0	0	0	0	0	0	0	0	0.00515	0	0	0	0	0	0	0	0	1.47096	0	0	0	0	0.10702	0	0	0	0	0.00591	0	0
k__Bacteria|p__Actinobacteria|c__Actinomycetia|o__Actinomycetales|f__Actinomycetaceae|g__Actinomyces|s__Actinomyces_sp_ICM47	0	0	0	0	0	0	0	0	0	0.23155	0	0.20162	0	0	0.47585	0	0	0	0	0	0	0	0.14674	0	0	0	0	0	0	0	0	0	0	0	0	0	1.18969	0	0	0	0	0.14498	0	0	0	0	0	0	0
k__Bacteria|p__Actinobacteria|c__Actinomycetia|o__Actinomycetales|f__Actinomycetaceae|g__Actinomyces|s__Actinomyces_bouchesdurhonensis	0	0	0	0	0	0	0	0	0	0.13607	0	0	0	0	0	0	0	0	0	0	0	0	0.02274	0	0	0	0	0	0	0	0	0	0	0	0	0	1.39122	0	0	0	0	0	0	0	0	0	0.24467	0	0
k__Bacteria|p__Bacteroidetes|c__Bacteroidia|o__Bacteroidales|f__Prevotellaceae|g__Prevotella|s__Prevotella_vespertina	0	0	0	0	0	0	0	0	0	0.09431	0	0.2553	0	0	0	0	0	0	0	0	0	0	0	0	0	0	0	0	0.0171	0	0	0	0	0.19553	0	0	4.13429	0	0.30386	0	0	1.33527	0	7.46431	0.42164	0	0.03364	0	0
k__Bacteria|p__Actinobacteria|c__Actinomycetia|o__Micrococcales|f__Micrococcaceae|g__Rothia|s__Rothia_mucilaginosa	0	0	0	0	0	0	0	0	0	0.07633	0.58997	0.46838	0.11474	0.08971	1.347	0	0	0	0	0	0	0	1.41265	0	0	0	0.02511	0.15426	0	0	3.20077	0	0.09664	0	0	0	0.95542	0	0.61049	0.05112	0	0.14077	1.58751	0	0	0	0.03912	0	0
k__Bacteria|p__Actinobacteria|c__Actinomycetia|o__Actinomycetales|f__Actinomycetaceae|g__Actinomyces|s__Actinomyces_sp_ICM58	0	0	0	0	0	0	0	0	0	0.05583	0	0.57434	0	0	0	0	0	0	0.20589	0	0	0	0	0	0	0	0	0	0	0	0.19052	0	0	0.45577	0	0	0	0	0	0	0	0.05116	0	0	0	0	0	0	0
k__Bacteria|p__Bacteroidetes|c__Bacteroidia|o__Bacteroidales|f__Prevotellaceae|g__Prevotella|s__Prevotella_histicola	0	0	0	0	0	0	0	0	0	0.04592	0	0.04518	0	0	0	0	0	0	0	0	0	0	0	0	0	0	0	0.13622	0	0	0	0	0	0.92753	0	0	0.43146	0	0	2.5973	0	0.05286	0	0	0	0	0.10614	0	0
k__Bacteria|p__Firmicutes|c__Bacilli|o__Lactobacillales|f__Streptococcaceae|g__Streptococcus|s__Streptococcus_salivarius	0	0	0	0	0	0	0	0	0	0.03626	0.11534	0	0	0.00164	0.11075	0	0	0	0	0	0	0	1.80028	0	0	0	0	0.30148	0.84938	0	0	0	0.06336	0.39606	0	0	0	0	0	0	0	2.8556	0	0	0	0	0.01843	0	0
k__Bacteria|p__Actinobacteria|c__Coriobacteriia|o__Coriobacteriales|f__Atopobiaceae|g__Lancefieldella|s__Lancefieldella_parvula	0	0	0	0	0	0	0	0	0	0.02687	0	0.05907	0	0.01863	0	0	0	0	0.07913	0	0	0	0.10464	0	0	0	0	0	0	0.1848	0	4.98843	0	0.61724	0	0	1.76914	0	0	0	0	0.01373	0	0	0	0	0	0	0
k__Bacteria|p__Firmicutes|c__Bacilli|o__Lactobacillales|f__Streptococcaceae|g__Streptococcus|s__Streptococcus_parasanguinis|t__SGB8071	0	0	0	0	0	0	0	0	0	1.30597	0.17347	0.41236	0	0.04793	0	0	0	0	0	0	0	0	3.79657	0	0	0	0	0.41826	0	0	0.29375	0	0.00315	0.21208	0	0	1.26009	0	0	2.82408	0	1.85684	0	1.19636	2.66555	0	0.14479	0.16208	0
k__Bacteria|p__Firmicutes|c__Negativicutes|o__Veillonellales|f__Veillonellaceae|g__Veillonella|s__Veillonella_atypica|t__SGB6936	0	0	0	0	0	0	0	0	0	0.95527	0.11016	0.48242	0	0.23657	0	0	0	0	0	0	0	0	0	0	0.07521	0	0	0.17716	0.71001	0	0.87679	0	0.0377	1.27956	0	0	2.4074	0	0	0	0	4.51443	0	0	22.0681	0	0.56693	0	0
k__Bacteria|p__Firmicutes|c__Negativicutes|o__Veillonellales|f__Veillonellaceae|g__Megasphaera|s__Megasphaera_micronuciformis|t__SGB5868	0	0	0	0	0	0	0	0	0	0.55412	0	0.96544	0	0	1.2937	0	0	0	0	0	0	0	0	0	0	0	0	0	0	0	0.02795	0	0	1.11842	0	0	0.70848	0	0.41665	0	0	0.01919	0	0	0	0	0.05021	0	0
k__Bacteria|p__Bacteroidetes|c__Bacteroidia|o__Bacteroidales|f__Prevotellaceae|g__Prevotella|s__Prevotella_salivae|t__SGB1522	0	0	0	0	0	0	0	0	0	0.26625	0	0	0	0.00737	0	0	0	0	0	0	0	0	0	0	0	0	0	0.00515	0	0	0	0	0	0	0	0	1.47096	0	0	0	0	0.10702	0	0	0	0	0.00591	0	0
k__Bacteria|p__Actinobacteria|c__Actinomycetia|o__Actinomycetales|f__Actinomycetaceae|g__Actinomyces|s__Actinomyces_sp_ICM47|t__SGB17167_group	0	0	0	0	0	0	0	0	0	0.23155	0	0.20162	0	0	0.47585	0	0	0	0	0	0	0	0.14674	0	0	0	0	0	0	0	0	0	0	0	0	0	1.18969	0	0	0	0	0.14498	0	0	0	0	0	0	0
k__Bacteria|p__Actinobacteria|c__Actinomycetia|o__Actinomycetales|f__Actinomycetaceae|g__Actinomyces|s__Actinomyces_bouchesdurhonensis|t__SGB17152	0	0	0	0	0	0	0	0	0	0.13607	0	0	0	0	0	0	0	0	0	0	0	0	0.02274	0	0	0	0	0	0	0	0	0	0	0	0	0	1.39122	0	0	0	0	0	0	0	0	0	0.24467	0	0
k__Bacteria|p__Bacteroidetes|c__Bacteroidia|o__Bacteroidales|f__Prevotellaceae|g__Prevotella|s__Prevotella_vespertina|t__SGB1542	0	0	0	0	0	0	0	0	0	0.09431	0	0.2553	0	0	0	0	0	0	0	0	0	0	0	0	0	0	0	0	0.0171	0	0	0	0	0.19553	0	0	4.13429	0	0.30386	0	0	1.33527	0	7.46431	0.42164	0	0.03364	0	0
k__Bacteria|p__Actinobacteria|c__Actinomycetia|o__Micrococcales|f__Micrococcaceae|g__Rothia|s__Rothia_mucilaginosa|t__SGB16971_group	0	0	0	0	0	0	0	0	0	0.07633	0.58997	0.46838	0.11474	0.08971	1.347	0	0	0	0	0	0	0	1.35276	0	0	0	0.02511	0	0	0	3.20077	0	0.09664	0	0	0	0.52488	0	0.61049	0	0	0.08804	1.58751	0	0	0	0.03912	0	0
k__Bacteria|p__Actinobacteria|c__Actinomycetia|o__Actinomycetales|f__Actinomycetaceae|g__Actinomyces|s__Actinomyces_sp_ICM58|t__SGB17169	0	0	0	0	0	0	0	0	0	0.05583	0	0.57434	0	0	0	0	0	0	0.20589	0	0	0	0	0	0	0	0	0	0	0	0.19052	0	0	0.45577	0	0	0	0	0	0	0	0.05116	0	0	0	0	0	0	0
k__Bacteria|p__Bacteroidetes|c__Bacteroidia|o__Bacteroidales|f__Prevotellaceae|g__Prevotella|s__Prevotella_histicola|t__SGB1543	0	0	0	0	0	0	0	0	0	0.04592	0	0.04518	0	0	0	0	0	0	0	0	0	0	0	0	0	0	0	0.13622	0	0	0	0	0	0.92753	0	0	0.43146	0	0	2.5973	0	0.05286	0	0	0	0	0.10614	0	0
k__Bacteria|p__Firmicutes|c__Bacilli|o__Lactobacillales|f__Streptococcaceae|g__Streptococcus|s__Streptococcus_salivarius|t__SGB8007_group	0	0	0	0	0	0	0	0	0	0.03626	0.11534	0	0	0.00164	0.11075	0	0	0	0	0	0	0	1.80028	0	0	0	0	0.30148	0.84938	0	0	0	0.06336	0.39606	0	0	0	0	0	0	0	2.8556	0	0	0	0	0.01843	0	0
k__Bacteria|p__Actinobacteria|c__Coriobacteriia|o__Coriobacteriales|f__Atopobiaceae|g__Lancefieldella|s__Lancefieldella_parvula|t__SGB966	0	0	0	0	0	0	0	0	0	0.02687	0	0.05907	0	0.01224	0	0	0	0	0.07913	0	0	0	0.10464	0	0	0	0	0	0	0.01451	0	0	0	0.61724	0	0	1.76914	0	0	0	0	0.01373	0	0	0	0	0	0	0
k__Bacteria|p__Proteobacteria|c__Gammaproteobacteria|o__Moraxellales	0	0	0	0	0	0	0	0	0	0	0.00193	0	0	0	0	0	0	0	0	0	0	0	0	0	0	0	0	0	0	0	0	0	0	0	0	0	0	0	0	0	0	0	0	0	0	0	0	0	0
k__Bacteria|p__Proteobacteria|c__Gammaproteobacteria|o__Moraxellales|f__Moraxellaceae	0	0	0	0	0	0	0	0	0	0	0.00193	0	0	0	0	0	0	0	0	0	0	0	0	0	0	0	0	0	0	0	0	0	0	0	0	0	0	0	0	0	0	0	0	0	0	0	0	0	0
k__Bacteria|p__Firmicutes|c__Bacilli|o__Lactobacillales|f__Lactobacillaceae|g__Ligilactobacillus	0	0	0	0	0	0	0	0	0	0	0.11743	0.52106	0	5.83885	0	0	0	0	2.99112	0	0	0	0	0	0	0	0	0.18144	0	0	0	0	0.86857	0	0	0	0	0	0	0	0	0	0	0	1.12928	0	0	0	0
k__Bacteria|p__Proteobacteria|c__Gammaproteobacteria|o__Moraxellales|f__Moraxellaceae|g__Moraxella	0	0	0	0	0	0	0	0	0	0	0.00193	0	0	0	0	0	0	0	0	0	0	0	0	0	0	0	0	0	0	0	0	0	0	0	0	0	0	0	0	0	0	0	0	0	0	0	0	0	0
k__Bacteria|p__Firmicutes|c__Bacilli|o__Lactobacillales|f__Lactobacillaceae|g__Limosilactobacillus|s__Limosilactobacillus_reuteri	0	0	0	0	0	0	0	0	0	0	47.2732	0	0	0	0	0	0	0	0	0	0	0	0	0	0	0	0	3.84988	0.28636	0	0	0	0.08298	0	0	0	0	0	0	0	0	2.27438	0	0	0	0	0	0	0
k__Bacteria|p__Firmicutes|c__Bacilli|o__Lactobacillales|f__Lactobacillaceae|g__Lactobacillus|s__Lactobacillus_kitasatonis	0	0	0	0	0	0	0	0	0	0	37.5843	0	0	0	0	0	0	0	0	0	0	0	0	0	0	0	0	0	0	0	0	0	0	0	0	0	0	0	0	0	0	0	0	0	0	0	0	0	0
k__Bacteria|p__Firmicutes|c__Bacilli|o__Lactobacillales|f__Lactobacillaceae|g__Lactobacillus|s__Lactobacillus_gasseri	0	0	0	0	0	0	0	0	0	0	9.59146	0	0	0.61497	0	0	0	0	2.21349	0	0	0	0	0	0	0	0	15.4847	23.3243	0	0	0	0.69918	0	0	0	0	0	0	0	0	7.07688	0	0	0	0	0.35871	0	0
k__Bacteria|p__Firmicutes|c__Bacilli|o__Lactobacillales|f__Lactobacillaceae|g__Limosilactobacillus|s__Limosilactobacillus_mucosae	0	0	0	0	0	0	0	0	0	0	0.6799	0	0	0.13517	0	0	0	0	0	0	0	0	0.02237	0	0	0	0	0.01103	0	0	0	0	0.01299	0	0	0	0	0	0	0	0	0	0	0	0	0	0	0	0
k__Bacteria|p__Firmicutes|c__Negativicutes|o__Veillonellales|f__Veillonellaceae|g__Veillonella|s__Veillonella_parvula	0	0	0	0	0	0	0	0	0	0	0.30104	0	0	0.1713	0	0	0	0	0.08924	0	0	0	15.8004	0	0	0	0	3.51799	0.20229	0	0.11087	0	0.06399	6.80783	0	0	1.02324	0	0	0	0	1.29138	0	0	0.62128	0	0.49686	0	0
k__Bacteria|p__Firmicutes|c__Bacilli|o__Lactobacillales|f__Lactobacillaceae|g__Limosilactobacillus|s__Limosilactobacillus_portuensis	0	0	0	0	0	0	0	0	0	0	0.16615	0	0	0	0	0	0	0	0	0	0	0	0	0	0	0	0	0	0	0	0	0	0	0	0	0	0	0	0	0	0	0	0	0	0	0	0	0	0
k__Bacteria|p__Firmicutes|c__Bacilli|o__Lactobacillales|f__Lactobacillaceae|g__Ligilactobacillus|s__Ligilactobacillus_salivarius	0	0	0	0	0	0	0	0	0	0	0.11743	0.52106	0	5.83885	0	0	0	0	2.99112	0	0	0	0	0	0	0	0	0.18144	0	0	0	0	0.86857	0	0	0	0	0	0	0	0	0	0	0	1.12928	0	0	0	0
k__Bacteria|p__Firmicutes|c__Bacilli|o__Lactobacillales|f__Lactobacillaceae|g__Limosilactobacillus|s__Limosilactobacillus_vaginalis	0	0	0	0	0	0	0	0	0	0	0.01921	0	0	0.00172	0	0	0	0	0	0	0	0	0	0	0	0	0	0	8.81952	0	0	0	0.08763	0	0	0	0	0	0	0	0	0	0	0	0	0	0.48417	0	0
k__Bacteria|p__Firmicutes|c__Bacilli|o__Lactobacillales|f__Streptococcaceae|g__Streptococcus|s__Streptococcus_gordonii	0	0	0	0	0	0	0	0	0	0	0.00388	0	0	0	0	0	0	0	0	0	0	0	1.8011	0	0	0	0	0.13597	0	0	0	0	0	0.10697	0	0	0	0	0	0	0	0.12389	0	0	0	0	0.01135	0	0
k__Bacteria|p__Proteobacteria|c__Gammaproteobacteria|o__Moraxellales|f__Moraxellaceae|g__Moraxella|s__Moraxella_nonliquefaciens	0	0	0	0	0	0	0	0	0	0	0.00193	0	0	0	0	0	0	0	0	0	0	0	0	0	0	0	0	0	0	0	0	0	0	0	0	0	0	0	0	0	0	0	0	0	0	0	0	0	0
k__Bacteria|p__Firmicutes|c__Bacilli|o__Lactobacillales|f__Lactobacillaceae|g__Limosilactobacillus|s__Limosilactobacillus_reuteri|t__SGB7095	0	0	0	0	0	0	0	0	0	0	47.2732	0	0	0	0	0	0	0	0	0	0	0	0	0	0	0	0	3.84988	0.28636	0	0	0	0.08298	0	0	0	0	0	0	0	0	2.27438	0	0	0	0	0	0	0
k__Bacteria|p__Firmicutes|c__Bacilli|o__Lactobacillales|f__Lactobacillaceae|g__Lactobacillus|s__Lactobacillus_kitasatonis|t__SGB7051	0	0	0	0	0	0	0	0	0	0	37.5843	0	0	0	0	0	0	0	0	0	0	0	0	0	0	0	0	0	0	0	0	0	0	0	0	0	0	0	0	0	0	0	0	0	0	0	0	0	0
k__Bacteria|p__Firmicutes|c__Bacilli|o__Lactobacillales|f__Lactobacillaceae|g__Lactobacillus|s__Lactobacillus_gasseri|t__SGB7038	0	0	0	0	0	0	0	0	0	0	9.59146	0	0	0.61497	0	0	0	0	2.21349	0	0	0	0	0	0	0	0	15.4847	0	0	0	0	0	0	0	0	0	0	0	0	0	7.07688	0	0	0	0	0.35871	0	0
k__Bacteria|p__Firmicutes|c__Bacilli|o__Lactobacillales|f__Lactobacillaceae|g__Limosilactobacillus|s__Limosilactobacillus_mucosae|t__SGB7088_group	0	0	0	0	0	0	0	0	0	0	0.6799	0	0	0.13517	0	0	0	0	0	0	0	0	0.02237	0	0	0	0	0.01103	0	0	0	0	0.01299	0	0	0	0	0	0	0	0	0	0	0	0	0	0	0	0
k__Bacteria|p__Firmicutes|c__Negativicutes|o__Veillonellales|f__Veillonellaceae|g__Veillonella|s__Veillonella_parvula|t__SGB6939	0	0	0	0	0	0	0	0	0	0	0.30104	0	0	0.1713	0	0	0	0	0.08924	0	0	0	15.8004	0	0	0	0	3.51799	0.20229	0	0.11087	0	0.06399	6.80783	0	0	1.02324	0	0	0	0	1.29138	0	0	0.62128	0	0.49686	0	0
k__Bacteria|p__Firmicutes|c__Bacilli|o__Lactobacillales|f__Lactobacillaceae|g__Limosilactobacillus|s__Limosilactobacillus_portuensis|t__SGB7097	0	0	0	0	0	0	0	0	0	0	0.16615	0	0	0	0	0	0	0	0	0	0	0	0	0	0	0	0	0	0	0	0	0	0	0	0	0	0	0	0	0	0	0	0	0	0	0	0	0	0
k__Bacteria|p__Firmicutes|c__Bacilli|o__Lactobacillales|f__Lactobacillaceae|g__Ligilactobacillus|s__Ligilactobacillus_salivarius|t__SGB7082	0	0	0	0	0	0	0	0	0	0	0.11743	0.52106	0	5.83885	0	0	0	0	2.99112	0	0	0	0	0	0	0	0	0.18144	0	0	0	0	0.86857	0	0	0	0	0	0	0	0	0	0	0	1.12928	0	0	0	0
k__Bacteria|p__Firmicutes|c__Bacilli|o__Lactobacillales|f__Lactobacillaceae|g__Limosilactobacillus|s__Limosilactobacillus_vaginalis|t__SGB7098	0	0	0	0	0	0	0	0	0	0	0.01921	0	0	0.00172	0	0	0	0	0	0	0	0	0	0	0	0	0	0	8.81952	0	0	0	0.08763	0	0	0	0	0	0	0	0	0	0	0	0	0	0.48417	0	0
k__Bacteria|p__Firmicutes|c__Bacilli|o__Lactobacillales|f__Streptococcaceae|g__Streptococcus|s__Streptococcus_gordonii|t__SGB8053	0	0	0	0	0	0	0	0	0	0	0.00388	0	0	0	0	0	0	0	0	0	0	0	1.8011	0	0	0	0	0.13597	0	0	0	0	0	0.10697	0	0	0	0	0	0	0	0.12389	0	0	0	0	0.01135	0	0
k__Bacteria|p__Proteobacteria|c__Gammaproteobacteria|o__Moraxellales|f__Moraxellaceae|g__Moraxella|s__Moraxella_nonliquefaciens|t__SGB10426	0	0	0	0	0	0	0	0	0	0	0.00193	0	0	0	0	0	0	0	0	0	0	0	0	0	0	0	0	0	0	0	0	0	0	0	0	0	0	0	0	0	0	0	0	0	0	0	0	0	0
k__Bacteria|p__Candidatus_Saccharibacteria	0	0	0	0	0	0	0	0	0	0	0	0.67518	0	0.00503	0	0	0	0	0	0	0	0	0.72624	0	0	0	0	0	0	0	0	0	0	0.74724	0	0	0.12079	0	0	0	0	0.01316	0	0	0	0	0.02018	0	0
k__Bacteria|p__Candidatus_Saccharibacteria|c__Candidatus_Saccharibacteria_unclassified	0	0	0	0	0	0	0	0	0	0	0	0.67518	0	0.00503	0	0	0	0	0	0	0	0	0.11076	0	0	0	0	0	0	0	0	0	0	0.74724	0	0	0.12079	0	0	0	0	0.01316	0	0	0	0	0.02018	0	0
k__Bacteria|p__Candidatus_Saccharibacteria|c__Candidatus_Saccharibacteria_unclassified|o__Candidatus_Saccharibacteria_unclassified	0	0	0	0	0	0	0	0	0	0	0	0.67518	0	0.00503	0	0	0	0	0	0	0	0	0.11076	0	0	0	0	0	0	0	0	0	0	0.74724	0	0	0.12079	0	0	0	0	0.01316	0	0	0	0	0.02018	0	0
k__Bacteria|p__Firmicutes|c__Bacilli|o__Lactobacillales|f__Enterococcaceae	0	0	0	0	0	0	0	0	0	0	0	17.0037	0	0.17066	0	0	0	0	0.20795	0	0	0	0	0	0	0	0	0	0	0	29.4334	0	0	0	0	0	0	0	0	0	0	0	0	0	0	0	0	0	0
k__Bacteria|p__Candidatus_Saccharibacteria|c__Candidatus_Saccharibacteria_unclassified|o__Candidatus_Saccharibacteria_unclassified|f__Candidatus_Saccharibacteria_unclassified	0	0	0	0	0	0	0	0	0	0	0	0.67518	0	0.00503	0	0	0	0	0	0	0	0	0.11076	0	0	0	0	0	0	0	0	0	0	0.74724	0	0	0.12079	0	0	0	0	0.01316	0	0	0	0	0.02018	0	0
k__Bacteria|p__Proteobacteria|c__Gammaproteobacteria|o__Enterobacterales|f__Enterobacteriaceae	0	0	0	0	0	0	0	0	0	0	0	0.26716	0	0	0	0	0	0	0	0	0	0	0	0	0	0	0	0	0	0	0	1.56924	0	21.9268	0	0	0	0	0	0	0	0	0	0	0	0	0	0	0
k__Bacteria|p__Firmicutes|c__Bacilli|o__Lactobacillales|f__Enterococcaceae|g__Enterococcus	0	0	0	0	0	0	0	0	0	0	0	17.0037	0	0.17066	0	0	0	0	0.20795	0	0	0	0	0	0	0	0	0	0	0	29.4334	0	0	0	0	0	0	0	0	0	0	0	0	0	0	0	0	0	0
k__Bacteria|p__Candidatus_Saccharibacteria|c__Candidatus_Saccharibacteria_unclassified|o__Candidatus_Saccharibacteria_unclassified|f__Candidatus_Saccharibacteria_unclassified|g__Candidatus_Saccharibacteria_unclassified	0	0	0	0	0	0	0	0	0	0	0	0.67518	0	0.00503	0	0	0	0	0	0	0	0	0.11076	0	0	0	0	0	0	0	0	0	0	0.74724	0	0	0.12079	0	0	0	0	0.01316	0	0	0	0	0.02018	0	0
k__Bacteria|p__Proteobacteria|c__Gammaproteobacteria|o__Enterobacterales|f__Enterobacteriaceae|g__Klebsiella	0	0	0	0	0	0	0	0	0	0	0	0.26716	0	0	0	0	0	0	0	0	0	0	0	0	0	0	0	0	0	0	0	1.56924	0	21.9268	0	0	0	0	0	0	0	0	0	0	0	0	0	0	0
k__Bacteria|p__Firmicutes|c__Clostridia|o__Eubacteriales|f__Peptostreptococcaceae|g__Filifactor	0	0	0	0	0	0	0	0	0	0	0	0.10731	0.02572	0.01968	0.42242	0	0	0	0.5574	0	0	0	0.17014	0	0	0	0	0	0	2.89616	0	0	0	0	0	0	0	0	0	0	0	0	0.66479	0	0	0	0	0	0
k__Bacteria|p__Firmicutes|c__Bacilli|o__Lactobacillales|f__Enterococcaceae|g__Enterococcus|s__Enterococcus_hirae	0	0	0	0	0	0	0	0	0	0	0	17.0037	0	0.17066	0	0	0	0	0	0	0	0	0	0	0	0	0	0	0	0	29.4334	0	0	0	0	0	0	0	0	0	0	0	0	0	0	0	0	0	0
k__Bacteria|p__Actinobacteria|c__Actinomycetia|o__Actinomycetales|f__Actinomycetaceae|g__Actinomyces|s__Actinomyces_graevenitzii	0	0	0	0	0	0	0	0	0	0	0	2.44165	0	0.00352	1.6889	0	0	0	0	0	0	0	0.2154	0	0	0	0	0	0	0	0.25684	0	0	0.45755	0	0	0	0	0	0	0.22217	0.02127	0	0	0	0	0	0	0
k__Bacteria|p__Firmicutes|c__Bacilli|o__Lactobacillales|f__Streptococcaceae|g__Streptococcus|s__Streptococcus_rubneri	0	0	0	0	0	0	0	0	0	0	0	1.96277	0	0	0	0	0	0	0	0	0	0	0	0	0	0	0.1177	0	0	0	0	0	0	0	0	0	0	0	0	0	0	0	0	0	0	0	0	0	0
k__Bacteria|p__Firmicutes|c__Bacilli|o__Lactobacillales|f__Streptococcaceae|g__Streptococcus|s__Streptococcus_infantis	0	0	0	0	0	0	0	0	0	0	0	1.30443	0.07753	0.02396	0.44847	0	0	0	0	0	0	0	1.08102	0	0	0	0	0	0	0	0	0	0	0	0	0	0.34178	0	0	0	0	0.31548	0	0	0	0	0	0	0
k__Bacteria|p__Bacteroidetes|c__Bacteroidia|o__Bacteroidales|f__Prevotellaceae|g__Prevotella|s__Prevotella_nanceiensis	0	0	0	0	0	0	0	0	0	0	0	0.78032	0	0.00754	0	0	0	0	0	0	0	0	0	0	0	0	0.12785	0	0	0	0	0	0	0	0	0	4.98465	0	0	0	0	0.05145	0	1.13244	0.03641	0	0.0733	0	0
k__Bacteria|p__Candidatus_Saccharibacteria|c__Candidatus_Saccharibacteria_unclassified|o__Candidatus_Saccharibacteria_unclassified|f__Candidatus_Saccharibacteria_unclassified|g__Candidatus_Saccharibacteria_unclassified|s__TM7_phylum_sp_oral_taxon_352	0	0	0	0	0	0	0	0	0	0	0	0.67518	0	0.00503	0	0	0	0	0	0	0	0	0.01976	0	0	0	0	0	0	0	0	0	0	0.74724	0	0	0.12079	0	0	0	0	0.01316	0	0	0	0	0.02018	0	0
k__Bacteria|p__Actinobacteria|c__Actinomycetia|o__Actinomycetales|f__Actinomycetaceae|g__Actinomyces|s__Actinomyces_sp_HMSC035G02	0	0	0	0	0	0	0	0	0	0	0	0.47505	0	0	0	0	0	0	0	0	0	0	0.2193	0	0	0	0	0	0	0	0	0	0	0	0	0	0	0	0	0	0	0	0	0	0	0	0	0	0
k__Bacteria|p__Firmicutes|c__Bacilli|o__Bacillales|f__Bacillales_unclassified|g__Gemella|s__Gemella_sanguinis	0	0	0	0	0	0	0	0	0	0	0	0.3774	0.08632	0.0037	0	0	0	0	0	0	0	0	1.53565	0	0	0	0	0.03132	0	0	1.46634	0	0.06523	0	0	0	0.28391	0	0	0	0	0.07881	0	0	0	0	0.05556	0	0
k__Bacteria|p__Bacteroidetes|c__Bacteroidia|o__Bacteroidales|f__Porphyromonadaceae|g__Porphyromonas|s__Porphyromonas_gingivalis	0	0	0	0	0	0	0	0	0	0	0	0.36653	0.03172	0	8.07165	0	0	0	0	0	0	0	0	0	0	0	0	0.02224	0	0	0	0	0	0	0	0	0.04155	0	16.3198	0	0	0	0	0	0	0	0	0	0
k__Bacteria|p__Firmicutes|c__Negativicutes|o__Veillonellales|f__Veillonellaceae|g__Veillonella|s__Veillonella_sp_3627	0	0	0	0	0	0	0	0	0	0	0	0.36374	0	0	0	0	0	0	0	0	0	0	0	0	0	0	0	0	0	0	0	0	0	0	0	0	0	0	0	0	0	0	0	0	0	0	0	0	0
k__Bacteria|p__Proteobacteria|c__Gammaproteobacteria|o__Enterobacterales|f__Enterobacteriaceae|g__Klebsiella|s__Klebsiella_pneumoniae	0	0	0	0	0	0	0	0	0	0	0	0.26716	0	0	0	0	0	0	0	0	0	0	0	0	0	0	0	0	0	0	0	1.56924	0	21.9268	0	0	0	0	0	0	0	0	0	0	0	0	0	0	0
k__Bacteria|p__Proteobacteria|c__Betaproteobacteria|o__Neisseriales|f__Neisseriaceae|g__Neisseria|s__Neisseria_elongata	0	0	0	0	0	0	0	0	0	0	0	0.17406	0.00579	0	0	0	0	0	0	0	0	0	0.3641	0	0	0	0	0	0	0	0	0	0	0	0	0	0	0	0	0	3.20812	0	0.16963	0	0	0	0	0	0
k__Bacteria|p__Firmicutes|c__Clostridia|o__Eubacteriales|f__Peptostreptococcaceae|g__Filifactor|s__Filifactor_alocis	0	0	0	0	0	0	0	0	0	0	0	0.10731	0.02572	0.01968	0.42242	0	0	0	0.5574	0	0	0	0.17014	0	0	0	0	0	0	2.89616	0	0	0	0	0	0	0	0	0	0	0	0	0.66479	0	0	0	0	0	0
k__Bacteria|p__Bacteroidetes|c__Bacteroidia|o__Bacteroidales|f__Porphyromonadaceae|g__Porphyromonas|s__Porphyromonas_sp_oral_taxon_278	0	0	0	0	0	0	0	0	0	0	0	0.09574	0	0	0	0	0	0	0	0	0	0	0	0	0	0	0	0	0	0	1.13386	0	0.20124	0	0	0	0.64899	0	0	0	2.71018	0.55583	1.16369	0	0.85028	0	0	0	0
k__Bacteria|p__Firmicutes|c__Bacilli|o__Lactobacillales|f__Enterococcaceae|g__Enterococcus|s__Enterococcus_hirae|t__SGB7970	0	0	0	0	0	0	0	0	0	0	0	17.0037	0	0.17066	0	0	0	0	0	0	0	0	0	0	0	0	0	0	0	0	29.4334	0	0	0	0	0	0	0	0	0	0	0	0	0	0	0	0	0	0
k__Bacteria|p__Actinobacteria|c__Actinomycetia|o__Actinomycetales|f__Actinomycetaceae|g__Actinomyces|s__Actinomyces_graevenitzii|t__SGB17130_group	0	0	0	0	0	0	0	0	0	0	0	2.44165	0	0.00352	1.6889	0	0	0	0	0	0	0	0.2154	0	0	0	0	0	0	0	0.25684	0	0	0.45755	0	0	0	0	0	0	0.22217	0.02127	0	0	0	0	0	0	0
k__Bacteria|p__Firmicutes|c__Bacilli|o__Lactobacillales|f__Streptococcaceae|g__Streptococcus|s__Streptococcus_rubneri|t__SGB8056	0	0	0	0	0	0	0	0	0	0	0	1.96277	0	0	0	0	0	0	0	0	0	0	0	0	0	0	0.1177	0	0	0	0	0	0	0	0	0	0	0	0	0	0	0	0	0	0	0	0	0	0
k__Bacteria|p__Firmicutes|c__Bacilli|o__Lactobacillales|f__Streptococcaceae|g__Streptococcus|s__Streptococcus_infantis|t__SGB8095	0	0	0	0	0	0	0	0	0	0	0	1.30443	0.07753	0.01988	0.44847	0	0	0	0	0	0	0	1.08102	0	0	0	0	0	0	0	0	0	0	0	0	0	0.34178	0	0	0	0	0.23685	0	0	0	0	0	0	0
k__Bacteria|p__Bacteroidetes|c__Bacteroidia|o__Bacteroidales|f__Prevotellaceae|g__Prevotella|s__Prevotella_nanceiensis|t__SGB1536_group	0	0	0	0	0	0	0	0	0	0	0	0.78032	0	0.00754	0	0	0	0	0	0	0	0	0	0	0	0	0.12785	0	0	0	0	0	0	0	0	0	4.98465	0	0	0	0	0.05145	0	1.13244	0.03641	0	0.0733	0	0
k__Bacteria|p__Candidatus_Saccharibacteria|c__Candidatus_Saccharibacteria_unclassified|o__Candidatus_Saccharibacteria_unclassified|f__Candidatus_Saccharibacteria_unclassified|g__Candidatus_Saccharibacteria_unclassified|s__TM7_phylum_sp_oral_taxon_352|t__SGB19860_group	0	0	0	0	0	0	0	0	0	0	0	0.67518	0	0.00503	0	0	0	0	0	0	0	0	0.01976	0	0	0	0	0	0	0	0	0	0	0.74724	0	0	0.12079	0	0	0	0	0.01316	0	0	0	0	0.02018	0	0
k__Bacteria|p__Actinobacteria|c__Actinomycetia|o__Actinomycetales|f__Actinomycetaceae|g__Actinomyces|s__Actinomyces_sp_HMSC035G02|t__SGB17158_group	0	0	0	0	0	0	0	0	0	0	0	0.47505	0	0	0	0	0	0	0	0	0	0	0.2193	0	0	0	0	0	0	0	0	0	0	0	0	0	0	0	0	0	0	0	0	0	0	0	0	0	0
k__Bacteria|p__Firmicutes|c__Bacilli|o__Lactobacillales|f__Streptococcaceae|g__Streptococcus|s__Streptococcus_mitis|t__SGB8091	0	0	0	0	0	0	0	0	0	0	0	0.42518	0	0.01296	0.14309	0	0	0	0	0	0	0	0	0	0	0	0.60003	0	0	0	0	0	0	0	0	0	0	0	0	0	0	0	5.51879	0	0	0	0	0	0
k__Bacteria|p__Firmicutes|c__Bacilli|o__Bacillales|f__Bacillales_unclassified|g__Gemella|s__Gemella_sanguinis|t__SGB7298_group	0	0	0	0	0	0	0	0	0	0	0	0.3774	0.08632	0.0037	0	0	0	0	0	0	0	0	1.53565	0	0	0	0	0.03132	0	0	1.46634	0	0.06523	0	0	0	0.28391	0	0	0	0	0.07881	0	0	0	0	0.05556	0	0
k__Bacteria|p__Bacteroidetes|c__Bacteroidia|o__Bacteroidales|f__Porphyromonadaceae|g__Porphyromonas|s__Porphyromonas_gingivalis|t__SGB2057	0	0	0	0	0	0	0	0	0	0	0	0.36653	0.03172	0	8.07165	0	0	0	0	0	0	0	0	0	0	0	0	0.02224	0	0	0	0	0	0	0	0	0.04155	0	16.3198	0	0	0	0	0	0	0	0	0	0
k__Bacteria|p__Firmicutes|c__Negativicutes|o__Veillonellales|f__Veillonellaceae|g__Veillonella|s__Veillonella_sp_3627|t__SGB6934	0	0	0	0	0	0	0	0	0	0	0	0.36374	0	0	0	0	0	0	0	0	0	0	0	0	0	0	0	0	0	0	0	0	0	0	0	0	0	0	0	0	0	0	0	0	0	0	0	0	0
k__Bacteria|p__Proteobacteria|c__Gammaproteobacteria|o__Enterobacterales|f__Enterobacteriaceae|g__Klebsiella|s__Klebsiella_pneumoniae|t__SGB10115	0	0	0	0	0	0	0	0	0	0	0	0.26716	0	0	0	0	0	0	0	0	0	0	0	0	0	0	0	0	0	0	0	1.56924	0	21.9268	0	0	0	0	0	0	0	0	0	0	0	0	0	0	0
k__Bacteria|p__Proteobacteria|c__Betaproteobacteria|o__Neisseriales|f__Neisseriaceae|g__Neisseria|s__Neisseria_elongata|t__SGB9447	0	0	0	0	0	0	0	0	0	0	0	0.17406	0.00579	0	0	0	0	0	0	0	0	0	0.3641	0	0	0	0	0	0	0	0	0	0	0	0	0	0	0	0	0	3.20812	0	0.16963	0	0	0	0	0	0
k__Bacteria|p__Firmicutes|c__Clostridia|o__Eubacteriales|f__Peptostreptococcaceae|g__Filifactor|s__Filifactor_alocis|t__SGB6629	0	0	0	0	0	0	0	0	0	0	0	0.10731	0.02572	0.01968	0.42242	0	0	0	0.5574	0	0	0	0.17014	0	0	0	0	0	0	2.89616	0	0	0	0	0	0	0	0	0	0	0	0	0.66479	0	0	0	0	0	0
k__Bacteria|p__Bacteroidetes|c__Bacteroidia|o__Bacteroidales|f__Porphyromonadaceae|g__Porphyromonas|s__Porphyromonas_sp_oral_taxon_278|t__SGB2041	0	0	0	0	0	0	0	0	0	0	0	0.09574	0	0	0	0	0	0	0	0	0	0	0	0	0	0	0	0	0	0	1.13386	0	0.20124	0	0	0	0.64899	0	0	0	2.71018	0.55583	1.16369	0	0.85028	0	0	0	0
k__Bacteria|p__Bacteroidetes|c__Bacteroidia|o__Bacteroidales|f__Tannerellaceae	0	0	0	0	0	0	0	0	0	0	0	0	0.00886	0	0.2036	0	0	0	0	0	0	0	0	0	0	0	0	0	0	0	0	0	0	0	0	0	0	0	0	0	0	0	0	0	0	0	0	0	0
k__Bacteria|p__Bacteroidetes|c__Bacteroidia|o__Bacteroidales|f__Tannerellaceae|g__Tannerella	0	0	0	0	0	0	0	0	0	0	0	0	0.00886	0	0.2036	0	0	0	0	0	0	0	0	0	0	0	0	0	0	0	0	0	0	0	0	0	0	0	0	0	0	0	0	0	0	0	0	0	0
k__Bacteria|p__Spirochaetes|c__Spirochaetia|o__Spirochaetales|f__Treponemataceae|g__Treponema|s__Treponema_denticola	0	0	0	0	0	0	0	0	0	0	0	0	0.02946	0	0	0	0	0	0.37678	0	0	0	0	0	0	0	0	0	0	5.17387	0	0	0	0	0	0	0	0	0	0	0	0	0	0	0	0	0	0	0
k__Bacteria|p__Firmicutes|c__Clostridia|o__Eubacteriales|f__Eubacteriales_Family_XIII_Incertae_Sedis|g__Eubacteriales_Family_XIII_Incertae_Sedis_unclassified|s__Eubacterium_nodatum	0	0	0	0	0	0	0	0	0	0	0	0	0.02216	0	1.43804	0	0	0	0	0	0	0	0	0	0	0	0	0	0	0	0	0	0	0	0	0	0	0	0	0	0	0	0	0	0	0	0	0	0
k__Bacteria|p__Bacteroidetes|c__Bacteroidia|o__Bacteroidales|f__Tannerellaceae|g__Tannerella|s__Tannerella_forsythia	0	0	0	0	0	0	0	0	0	0	0	0	0.00886	0	0.2036	0	0	0	0	0	0	0	0	0	0	0	0	0	0	0	0	0	0	0	0	0	0	0	0	0	0	0	0	0	0	0	0	0	0
k__Bacteria|p__Fusobacteria|c__Fusobacteriia|o__Fusobacteriales|f__Fusobacteriaceae|g__Fusobacterium|s__Fusobacterium_nucleatum|t__SGB6013	0	0	0	0	0	0	0	0	0	0	0	0	0.0896	0	0	0	0	0	0.23731	0	0	0	0	0	0.77285	0	0	0	0	0	0	0	0	0	0	0	0.375	0	0	0	0	0	0	0	0	0	0	0	0
k__Bacteria|p__Spirochaetes|c__Spirochaetia|o__Spirochaetales|f__Treponemataceae|g__Treponema|s__Treponema_denticola|t__SGB3613	0	0	0	0	0	0	0	0	0	0	0	0	0.02946	0	0	0	0	0	0.37678	0	0	0	0	0	0	0	0	0	0	5.17387	0	0	0	0	0	0	0	0	0	0	0	0	0	0	0	0	0	0	0
k__Bacteria|p__Firmicutes|c__Clostridia|o__Eubacteriales|f__Eubacteriales_Family_XIII_Incertae_Sedis|g__Eubacteriales_Family_XIII_Incertae_Sedis_unclassified|s__Eubacterium_nodatum|t__SGB6627	0	0	0	0	0	0	0	0	0	0	0	0	0.02216	0	1.43804	0	0	0	0	0	0	0	0	0	0	0	0	0	0	0	0	0	0	0	0	0	0	0	0	0	0	0	0	0	0	0	0	0	0
k__Bacteria|p__Bacteroidetes|c__Bacteroidia|o__Bacteroidales|f__Tannerellaceae|g__Tannerella|s__Tannerella_forsythia|t__SGB2053	0	0	0	0	0	0	0	0	0	0	0	0	0.00886	0	0.2036	0	0	0	0	0	0	0	0	0	0	0	0	0	0	0	0	0	0	0	0	0	0	0	0	0	0	0	0	0	0	0	0	0	0
k__Bacteria|p__Tenericutes	0	0	0	0	0	0	0	0	0	0	0	0	0	1.6242	0	0	0	0	0.04138	0	0	0	0	0	0	0	0	0	0	0	0	0	0	0	0	0	0	0	0	0	0	0	0	0	12.0538	0	0	0	0
k__Bacteria|p__Synergistetes	0	0	0	0	0	0	0	0	0	0	0	0	0	0.01589	0	0	0	0	0	0	0	0	0	0	0	0	0	0	0	0	0	0	0	0	0	0	0	0	0	0	0	0	0	0	0	0	0	0	0
k__Bacteria|p__Tenericutes|c__Mollicutes	0	0	0	0	0	0	0	0	0	0	0	0	0	1.6242	0	0	0	0	0.04138	0	0	0	0	0	0	0	0	0	0	0	0	0	0	0	0	0	0	0	0	0	0	0	0	0	12.0538	0	0	0	0
k__Bacteria|p__Firmicutes|c__Erysipelotrichia	0	0	0	0	0	0	0	0	0	0	0	0	0	0.20272	0	0	0	0	0.35057	0	0	0	0.20908	0	0.47976	0	0	0	0	1.65795	0	0	0	0	0	0	0.15671	0	0	0	0	0	0	0.58242	0	0	1.18003	0	0
k__Bacteria|p__Synergistetes|c__Synergistia	0	0	0	0	0	0	0	0	0	0	0	0	0	0.01589	0	0	0	0	0	0	0	0	0	0	0	0	0	0	0	0	0	0	0	0	0	0	0	0	0	0	0	0	0	0	0	0	0	0	0
k__Bacteria|p__Tenericutes|c__Mollicutes|o__Mycoplasmatales	0	0	0	0	0	0	0	0	0	0	0	0	0	1.6242	0	0	0	0	0.04138	0	0	0	0	0	0	0	0	0	0	0	0	0	0	0	0	0	0	0	0	0	0	0	0	0	12.0538	0	0	0	0
k__Bacteria|p__Actinobacteria|c__Actinomycetia|o__Bifidobacteriales	0	0	0	0	0	0	0	0	0	0	0	0	0	0.85269	0	0	0	0	0.11506	0	0	0	0.29024	0	0	0	0	25.3532	1.11737	0	0	0	0.0274	0	0	0	0	0	0	0	0	0.59043	0	0	0	0	0.05951	0	0
k__Bacteria|p__Firmicutes|c__Erysipelotrichia|o__Erysipelotrichales	0	0	0	0	0	0	0	0	0	0	0	0	0	0.20272	0	0	0	0	0.35057	0	0	0	0.20908	0	0.47976	0	0	0	0	1.65795	0	0	0	0	0	0	0.15671	0	0	0	0	0	0	0.58242	0	0	1.18003	0	0
k__Bacteria|p__Synergistetes|c__Synergistia|o__Synergistales	0	0	0	0	0	0	0	0	0	0	0	0	0	0.01589	0	0	0	0	0	0	0	0	0	0	0	0	0	0	0	0	0	0	0	0	0	0	0	0	0	0	0	0	0	0	0	0	0	0	0
k__Bacteria|p__Fusobacteria|c__Fusobacteriia|o__Fusobacteriales|f__Leptotrichiaceae	0	0	0	0	0	0	0	0	0	0	0	0	0	4.56135	0	0	0	0	2.18372	0	0	0	0.89655	0	1.61116	0	0.21146	0	0	0	0.13284	0	0	1.8633	0	0	0	0	0	0	0	0	0	0	0	0	0.02292	0	0
k__Bacteria|p__Tenericutes|c__Mollicutes|o__Mycoplasmatales|f__Mycoplasmataceae	0	0	0	0	0	0	0	0	0	0	0	0	0	1.6242	0	0	0	0	0.04138	0	0	0	0	0	0	0	0	0	0	0	0	0	0	0	0	0	0	0	0	0	0	0	0	0	12.0538	0	0	0	0
k__Bacteria|p__Actinobacteria|c__Actinomycetia|o__Bifidobacteriales|f__Bifidobacteriaceae	0	0	0	0	0	0	0	0	0	0	0	0	0	0.85269	0	0	0	0	0.11506	0	0	0	0.29024	0	0	0	0	25.3532	1.11737	0	0	0	0.0274	0	0	0	0	0	0	0	0	0.59043	0	0	0	0	0.05951	0	0
k__Bacteria|p__Firmicutes|c__Erysipelotrichia|o__Erysipelotrichales|f__Erysipelotrichaceae	0	0	0	0	0	0	0	0	0	0	0	0	0	0.20272	0	0	0	0	0.35057	0	0	0	0.20908	0	0.47976	0	0	0	0	0.83988	0	0	0	0	0	0	0.15671	0	0	0	0	0	0	0.58242	0	0	1.18003	0	0
k__Bacteria|p__Proteobacteria|c__Epsilonproteobacteria|o__Campylobacterales|f__Campylobacteraceae	0	0	0	0	0	0	0	0	0	0	0	0	0	0.10892	0	0	0	0	0	0	0	0	0.09177	0	0	0	0	0	0	1.7861	0	0	0	0	0	0	0.03818	0	0	0	0	0.09079	0	0	0	0	0	0	0
k__Bacteria|p__Synergistetes|c__Synergistia|o__Synergistales|f__Synergistaceae	0	0	0	0	0	0	0	0	0	0	0	0	0	0.01589	0	0	0	0	0	0	0	0	0	0	0	0	0	0	0	0	0	0	0	0	0	0	0	0	0	0	0	0	0	0	0	0	0	0	0
k__Bacteria|p__Firmicutes|c__Bacilli|o__Lactobacillales|f__Carnobacteriaceae	0	0	0	0	0	0	0	0	0	0	0	0	0	0.00149	0	0	0	0	0.51195	0	0	0	0.90639	0	0	0	0	0	0	0	0	0	0	0	0	0	0.53362	0	0	0	0	0.18317	0	0	0	0	0.97673	0	0
k__Bacteria|p__Fusobacteria|c__Fusobacteriia|o__Fusobacteriales|f__Leptotrichiaceae|g__Sneathia	0	0	0	0	0	0	0	0	0	0	0	0	0	3.76716	0	0	0	0	0	0	0	0	0	0	0	0	0	0	0	0	0	0	0	0	0	0	0	0	0	0	0	0	0	0	0	0	0	0	0
k__Bacteria|p__Tenericutes|c__Mollicutes|o__Mycoplasmatales|f__Mycoplasmataceae|g__Mycoplasma	0	0	0	0	0	0	0	0	0	0	0	0	0	1.6242	0	0	0	0	0.04138	0	0	0	0	0	0	0	0	0	0	0	0	0	0	0	0	0	0	0	0	0	0	0	0	0	0	0	0	0	0
k__Bacteria|p__Firmicutes|c__Clostridia|o__Eubacteriales|f__Lachnospiraceae|g__Stomatobaculum	0	0	0	0	0	0	0	0	0	0	0	0	0	1.20832	0	0	0	0	0	0	0	0	0.04959	0	0	0	0	0.07034	0	0	0	0	0	0	0	0	0	0	0	0	0	0	0	15.381	0	0	0.86975	0	0
k__Bacteria|p__Fusobacteria|c__Fusobacteriia|o__Fusobacteriales|f__Leptotrichiaceae|g__Leptotrichia	0	0	0	0	0	0	0	0	0	0	0	0	0	0.79418	0	0	0	0	2.18372	0	0	0	0.89655	0	1.61116	0	0.21146	0	0	0	0.13284	0	0	1.8633	0	0	0	0	0	0	0	0	0	0	0	0	0.02292	0	0
k__Bacteria|p__Actinobacteria|c__Actinomycetia|o__Bifidobacteriales|f__Bifidobacteriaceae|g__Gardnerella	0	0	0	0	0	0	0	0	0	0	0	0	0	0.76777	0	0	0	0	0	0	0	0	0	0	0	0	0	0	0	0	0	0	0	0	0	0	0	0	0	0	0	0	0	0	0	0	0	0	0
k__Bacteria|p__Firmicutes|c__Clostridia|o__Eubacteriales|f__Peptostreptococcaceae|g__Peptostreptococcus	0	0	0	0	0	0	0	0	0	0	0	0	0	0.42308	0	0	0	0	5.41724	0	0	0	0	0	2.98777	0	0	0.09858	0	6.7845	0	0	0	0	0	0	1.10393	0	0	0	0	0.03083	0	0.8732	0	0	5.34845	0	0
k__Bacteria|p__Firmicutes|c__Clostridia|o__Eubacteriales|f__Peptostreptococcaceae|g__Peptoanaerobacter	0	0	0	0	0	0	0	0	0	0	0	0	0	0.33447	0	0	0	0	0.5011	0	0	0	0	0	1.18426	0	0	0	0	2.85496	0	0	0	0	0	0	0	0	0	0	0	0	0	0	0	0	0	0	0
k__Bacteria|p__Firmicutes|c__Erysipelotrichia|o__Erysipelotrichales|f__Erysipelotrichaceae|g__Solobacterium	0	0	0	0	0	0	0	0	0	0	0	0	0	0.20272	0	0	0	0	0.35057	0	0	0	0	0	0.47976	0	0	0	0	0.83988	0	0	0	0	0	0	0.15671	0	0	0	0	0	0	0.58242	0	0	1.18003	0	0
k__Bacteria|p__Proteobacteria|c__Epsilonproteobacteria|o__Campylobacterales|f__Campylobacteraceae|g__Campylobacter	0	0	0	0	0	0	0	0	0	0	0	0	0	0.10892	0	0	0	0	0	0	0	0	0.09177	0	0	0	0	0	0	1.7861	0	0	0	0	0	0	0.03818	0	0	0	0	0.09079	0	0	0	0	0	0	0
k__Bacteria|p__Actinobacteria|c__Actinomycetia|o__Bifidobacteriales|f__Bifidobacteriaceae|g__Bifidobacterium	0	0	0	0	0	0	0	0	0	0	0	0	0	0.08492	0	0	0	0	0.11506	0	0	0	0	0	0	0	0	25.2914	0.54804	0	0	0	0	0	0	0	0	0	0	0	0	0.57145	0	0	0	0	0.05951	0	0
k__Bacteria|p__Synergistetes|c__Synergistia|o__Synergistales|f__Synergistaceae|g__Fretibacterium	0	0	0	0	0	0	0	0	0	0	0	0	0	0.01589	0	0	0	0	0	0	0	0	0	0	0	0	0	0	0	0	0	0	0	0	0	0	0	0	0	0	0	0	0	0	0	0	0	0	0
k__Bacteria|p__Bacteroidetes|c__Bacteroidia|o__Bacteroidales|f__Prevotellaceae|g__Hallella	0	0	0	0	0	0	0	0	0	0	0	0	0	0.00432	0	0	0	0	10.3542	0	0	0	0	0	0	0	0	0	0	0	0	0	0	0	0	0	0	0	0	0	0	0	0	0	0	0	0.07423	0	0
k__Bacteria|p__Firmicutes|c__Negativicutes|o__Selenomonadales|f__Selenomonadaceae|g__Mitsuokella	0	0	0	0	0	0	0	0	0	0	0	0	0	0.00266	0	0	0	0	0	0	0	0	0	0	0.05604	0	0	0	0	0	0	0.01567	0	0	0	0	0	0	0	0	0	0	0	0	0	0	0	0	0
k__Bacteria|p__Firmicutes|c__Bacilli|o__Lactobacillales|f__Carnobacteriaceae|g__Granulicatella	0	0	0	0	0	0	0	0	0	0	0	0	0	0.00149	0	0	0	0	0.51195	0	0	0	0.90639	0	0	0	0	0	0	0	0	0	0	0	0	0	0.53362	0	0	0	0	0.18317	0	0	0	0	0.97673	0	0
k__Bacteria|p__Fusobacteria|c__Fusobacteriia|o__Fusobacteriales|f__Leptotrichiaceae|g__Sneathia|s__Sneathia_vaginalis	0	0	0	0	0	0	0	0	0	0	0	0	0	3.76716	0	0	0	0	0	0	0	0	0	0	0	0	0	0	0	0	0	0	0	0	0	0	0	0	0	0	0	0	0	0	0	0	0	0	0
k__Bacteria|p__Tenericutes|c__Mollicutes|o__Mycoplasmatales|f__Mycoplasmataceae|g__Mycoplasma|s__Mycoplasma_hominis	0	0	0	0	0	0	0	0	0	0	0	0	0	1.6242	0	0	0	0	0	0	0	0	0	0	0	0	0	0	0	0	0	0	0	0	0	0	0	0	0	0	0	0	0	0	0	0	0	0	0
k__Bacteria|p__Firmicutes|c__Clostridia|o__Eubacteriales|f__Lachnospiraceae|g__Stomatobaculum|s__Stomatobaculum_longum	0	0	0	0	0	0	0	0	0	0	0	0	0	1.20832	0	0	0	0	0	0	0	0	0.04959	0	0	0	0	0.07034	0	0	0	0	0	0	0	0	0	0	0	0	0	0	0	15.381	0	0	0.86975	0	0
k__Bacteria|p__Actinobacteria|c__Coriobacteriia|o__Coriobacteriales|f__Atopobiaceae|g__Olsenella|s__Olsenella_phocaeensis	0	0	0	0	0	0	0	0	0	0	0	0	0	1.20079	0	0	0	0	0	0	0	0	0	0	0.0352	0	0	0	0	0.47732	0	0	0	0	0	0	0	0	0	0	0	0	0	0	0	0	0	0	0
k__Bacteria|p__Bacteroidetes|c__Flavobacteriia|o__Flavobacteriales|f__Flavobacteriaceae|g__Capnocytophaga|s__Capnocytophaga_leadbetteri	0	0	0	0	0	0	0	0	0	0	0	0	0	0.88791	0	0	0	0	0	0	0	0	0	0	2.74858	0	0	0	0	0	0.16069	0	0.10316	0	0	0	0	0	0	59.77	0	0	0	0	0	0	0	0	0
k__Bacteria|p__Actinobacteria|c__Actinomycetia|o__Bifidobacteriales|f__Bifidobacteriaceae|g__Gardnerella|s__Gardnerella_vaginalis	0	0	0	0	0	0	0	0	0	0	0	0	0	0.76777	0	0	0	0	0	0	0	0	0	0	0	0	0	0	0	0	0	0	0	0	0	0	0	0	0	0	0	0	0	0	0	0	0	0	0
k__Bacteria|p__Firmicutes|c__Clostridia|o__Eubacteriales|f__Peptostreptococcaceae|g__Peptostreptococcus|s__Peptostreptococcus_stomatis	0	0	0	0	0	0	0	0	0	0	0	0	0	0.41924	0	0	0	0	5.41724	0	0	0	0	0	2.98777	0	0	0.09858	0	4.31826	0	0	0	0	0	0	1.10393	0	0	0	0	0.03083	0	0.8732	0	0	5.34845	0	0
k__Bacteria|p__Firmicutes|c__Clostridia|o__Eubacteriales|f__Lachnospiraceae|g__Lachnospiraceae_unclassified|s__Lachnospiraceae_bacterium_oral_taxon_096	0	0	0	0	0	0	0	0	0	0	0	0	0	0.41477	0	0	0	0	0	0	0	0	0	0	0.25378	0	0	0	0	0	0	0	0	0	0	0	0	0	0	0	0	0	0	12.19	2.62683	0	5.67892	0	0
k__Bacteria|p__Fusobacteria|c__Fusobacteriia|o__Fusobacteriales|f__Leptotrichiaceae|g__Leptotrichia|s__Leptotrichia_sp_oral_taxon_223	0	0	0	0	0	0	0	0	0	0	0	0	0	0.37132	0	0	0	0	0	0	0	0	0	0	0	0	0	0	0	0	0	0	0	0	0	0	0	0	0	0	0	0	0	0	0	0	0	0	0
k__Bacteria|p__Firmicutes|c__Clostridia|o__Eubacteriales|f__Peptostreptococcaceae|g__Peptoanaerobacter|s__Peptoanaerobacter_stomatis	0	0	0	0	0	0	0	0	0	0	0	0	0	0.33447	0	0	0	0	0.5011	0	0	0	0	0	1.18426	0	0	0	0	2.85496	0	0	0	0	0	0	0	0	0	0	0	0	0	0	0	0	0	0	0
k__Bacteria|p__Fusobacteria|c__Fusobacteriia|o__Fusobacteriales|f__Leptotrichiaceae|g__Leptotrichia|s__Leptotrichia_sp_oral_taxon_218	0	0	0	0	0	0	0	0	0	0	0	0	0	0.237	0	0	0	0	0	0	0	0	0	0	1.61116	0	0	0	0	0	0	0	0	0	0	0	0	0	0	0	0	0	0	0	0	0	0	0	0
k__Bacteria|p__Firmicutes|c__Erysipelotrichia|o__Erysipelotrichales|f__Erysipelotrichaceae|g__Solobacterium|s__Solobacterium_moorei	0	0	0	0	0	0	0	0	0	0	0	0	0	0.20272	0	0	0	0	0.35057	0	0	0	0	0	0.47976	0	0	0	0	0.83988	0	0	0	0	0	0	0.15671	0	0	0	0	0	0	0.58242	0	0	1.18003	0	0
k__Bacteria|p__Fusobacteria|c__Fusobacteriia|o__Fusobacteriales|f__Leptotrichiaceae|g__Leptotrichia|s__Leptotrichia_buccalis	0	0	0	0	0	0	0	0	0	0	0	0	0	0.18586	0	0	0	0	0	0	0	0	0	0	0	0	0	0	0	0	0	0	0	0	0	0	0	0	0	0	0	0	0	0	0	0	0	0	0
k__Bacteria|p__Bacteroidetes|c__Bacteroidia|o__Bacteroidales|f__Prevotellaceae|g__Prevotella|s__Prevotella_veroralis	0	0	0	0	0	0	0	0	0	0	0	0	0	0.1856	0	0	0	0	0	0	0	0	0	0	1.09662	0	0	0.11747	0	0	0	0	0	0	0	0	0.95144	0	0	0	0	0.44558	0	0	0	0	10.0938	0	0
k__Bacteria|p__Firmicutes|c__Bacilli|o__Lactobacillales|f__Streptococcaceae|g__Streptococcus|s__Streptococcus_vestibularis	0	0	0	0	0	0	0	0	0	0	0	0	0	0.13401	0	0	0	0	0	0	0	0	0	0	0	0	0	0	0	0	0	0	0.09275	0	0	0	0	0	0	0	0	0.11844	0	0	0	0	0	0	0
k__Bacteria|p__Bacteroidetes|c__Bacteroidia|o__Bacteroidales|f__Prevotellaceae|g__Prevotella|s__Prevotella_timonensis	0	0	0	0	0	0	0	0	0	0	0	0	0	0.13	0	0	0	0	0	0	0	0	0	0	0	0	0	0	0	0	0	0	0	0	0	0	0	0	0	0	0	0	0	0	0	0	0	0	0
k__Bacteria|p__Proteobacteria|c__Epsilonproteobacteria|o__Campylobacterales|f__Campylobacteraceae|g__Campylobacter|s__Campylobacter_rectus	0	0	0	0	0	0	0	0	0	0	0	0	0	0.10892	0	0	0	0	0	0	0	0	0	0	0	0	0	0	0	1.7861	0	0	0	0	0	0	0	0	0	0	0	0	0	0	0	0	0	0	0
k__Bacteria|p__Actinobacteria|c__Actinomycetia|o__Bifidobacteriales|f__Bifidobacteriaceae|g__Bifidobacterium|s__Bifidobacterium_dentium	0	0	0	0	0	0	0	0	0	0	0	0	0	0.08492	0	0	0	0	0.11506	0	0	0	0	0	0	0	0	25.2914	0.54804	0	0	0	0	0	0	0	0	0	0	0	0	0.57145	0	0	0	0	0.05951	0	0
k__Bacteria|p__Spirochaetes|c__Spirochaetia|o__Spirochaetales|f__Treponemataceae|g__Treponema|s__Treponema_pectinovorum	0	0	0	0	0	0	0	0	0	0	0	0	0	0.03717	0	0	0	0	0	0	0	0	0	0	0.02384	0	0	0	0	0.00058	0	0	0	0	0	0	0	0	0	0	0	0	0	0.16596	0	0	0	0	0
k__Bacteria|p__Bacteroidetes|c__Bacteroidia|o__Bacteroidales|f__Prevotellaceae|g__Prevotella|s__Prevotella_buccae	0	0	0	0	0	0	0	0	0	0	0	0	0	0.02707	0	0	0	0	0	0	0	0	0.04034	0	0	0	0	0	0	0	0	0	0	0	0	0	0	0	0	0	0	0	0	0	0	0	0	0	0
k__Bacteria|p__Spirochaetes|c__Spirochaetia|o__Spirochaetales|f__Treponemataceae|g__Treponema|s__Treponema_maltophilum	0	0	0	0	0	0	0	0	0	0	0	0	0	0.02489	0	0	0	0	0.06101	0	0	0	0	0	0.46305	0	0	0	0	0	0	0	0	0	0	0	0	0	0	0	0	0	0	0	0	0	0	0	0
k__Bacteria|p__Firmicutes|c__Clostridia|o__Eubacteriales|f__Lachnospiraceae|g__Oribacterium|s__Oribacterium_sp_oral_taxon_102	0	0	0	0	0	0	0	0	0	0	0	0	0	0.02249	0	0	0	0	0.00882	0	0	0	0	0	0.02258	0	0	0	0	0.77676	0	0.42839	0	0	0	0	0	0	0	0	0	0	0	0	0	0	0	0	0
k__Bacteria|p__Firmicutes|c__Clostridia|o__Eubacteriales|f__Lachnospiraceae|g__Oribacterium|s__Oribacterium_asaccharolyticum	0	0	0	0	0	0	0	0	0	0	0	0	0	0.01807	0	0	0	0	0	0	0	0	0	0	0	0	0	0	0	0	0	0	0	0	0	0	0	0	0	0	0	0	0	0	0	0	0	0	0
k__Bacteria|p__Synergistetes|c__Synergistia|o__Synergistales|f__Synergistaceae|g__Fretibacterium|s__Fretibacterium_fastidiosum	0	0	0	0	0	0	0	0	0	0	0	0	0	0.01589	0	0	0	0	0	0	0	0	0	0	0	0	0	0	0	0	0	0	0	0	0	0	0	0	0	0	0	0	0	0	0	0	0	0	0
k__Bacteria|p__Spirochaetes|c__Spirochaetia|o__Spirochaetales|f__Treponemataceae|g__Treponema|s__Treponema_parvum	0	0	0	0	0	0	0	0	0	0	0	0	0	0.01165	0	0	0	0	0.01356	0	0	0	0	0	0.33541	0	0	0	0	0.06815	0	0	0	0	0	0	0	0	0	0	0	0	0	0	0	0	0	0	0
k__Bacteria|p__Firmicutes|c__Clostridia|o__Eubacteriales|f__Eubacteriales_Family_XIII_Incertae_Sedis|g__Eubacteriales_Family_XIII_Incertae_Sedis_unclassified|s__Eubacterium_infirmum	0	0	0	0	0	0	0	0	0	0	0	0	0	0.00631	0	0	0	0	0	0	0	0	0	0	0.18815	0	0	0	0	0	0	0	0	0	0	0	0	0	0	0	0	0	0	0	0	0	0	0	0
k__Bacteria|p__Bacteroidetes|c__Bacteroidia|o__Bacteroidales|f__Prevotellaceae|g__Hallella|s__Hallella_seregens	0	0	0	0	0	0	0	0	0	0	0	0	0	0.00432	0	0	0	0	10.3542	0	0	0	0	0	0	0	0	0	0	0	0	0	0	0	0	0	0	0	0	0	0	0	0	0	0	0	0.07423	0	0
k__Bacteria|p__Firmicutes|c__Clostridia|o__Eubacteriales|f__Peptostreptococcaceae|g__Peptostreptococcus|s__Peptostreptococcus_anaerobius	0	0	0	0	0	0	0	0	0	0	0	0	0	0.00384	0	0	0	0	0	0	0	0	0	0	0	0	0	0	0	2.46624	0	0	0	0	0	0	0	0	0	0	0	0	0	0	0	0	0	0	0
k__Bacteria|p__Firmicutes|c__Negativicutes|o__Selenomonadales|f__Selenomonadaceae|g__Selenomonas|s__Selenomonas_felix	0	0	0	0	0	0	0	0	0	0	0	0	0	0.00349	0	0	0	0	0	0	0	0	0	0	0	0	0	0	0	0	0	0	0	0	0	0	0	0	0	0	0	0	0	0	0	0	0	0	0
k__Bacteria|p__Firmicutes|c__Negativicutes|o__Selenomonadales|f__Selenomonadaceae|g__Mitsuokella|s__Mitsuokella_sp_oral_taxon_131	0	0	0	0	0	0	0	0	0	0	0	0	0	0.00266	0	0	0	0	0	0	0	0	0	0	0.05604	0	0	0	0	0	0	0.01567	0	0	0	0	0	0	0	0	0	0	0	0	0	0	0	0	0
k__Bacteria|p__Firmicutes|c__Bacilli|o__Lactobacillales|f__Carnobacteriaceae|g__Granulicatella|s__Granulicatella_adiacens	0	0	0	0	0	0	0	0	0	0	0	0	0	0.00149	0	0	0	0	0.51195	0	0	0	0.90639	0	0	0	0	0	0	0	0	0	0	0	0	0	0.53362	0	0	0	0	0.18317	0	0	0	0	0.97673	0	0
k__Bacteria|p__Fusobacteria|c__Fusobacteriia|o__Fusobacteriales|f__Leptotrichiaceae|g__Sneathia|s__Sneathia_vaginalis|t__SGB6044	0	0	0	0	0	0	0	0	0	0	0	0	0	3.76716	0	0	0	0	0	0	0	0	0	0	0	0	0	0	0	0	0	0	0	0	0	0	0	0	0	0	0	0	0	0	0	0	0	0	0
k__Bacteria|p__Tenericutes|c__Mollicutes|o__Mycoplasmatales|f__Mycoplasmataceae|g__Mycoplasma|s__Mycoplasma_hominis|t__SGB5926	0	0	0	0	0	0	0	0	0	0	0	0	0	1.6242	0	0	0	0	0	0	0	0	0	0	0	0	0	0	0	0	0	0	0	0	0	0	0	0	0	0	0	0	0	0	0	0	0	0	0
k__Bacteria|p__Firmicutes|c__Clostridia|o__Eubacteriales|f__Lachnospiraceae|g__Stomatobaculum|s__Stomatobaculum_longum|t__SGB5265	0	0	0	0	0	0	0	0	0	0	0	0	0	1.20832	0	0	0	0	0	0	0	0	0.04959	0	0	0	0	0.07034	0	0	0	0	0	0	0	0	0	0	0	0	0	0	0	15.381	0	0	0.86975	0	0
k__Bacteria|p__Actinobacteria|c__Coriobacteriia|o__Coriobacteriales|f__Atopobiaceae|g__Olsenella|s__Olsenella_phocaeensis|t__SGB14384	0	0	0	0	0	0	0	0	0	0	0	0	0	1.20079	0	0	0	0	0	0	0	0	0	0	0.0352	0	0	0	0	0.47732	0	0	0	0	0	0	0	0	0	0	0	0	0	0	0	0	0	0	0
k__Bacteria|p__Bacteroidetes|c__Flavobacteriia|o__Flavobacteriales|f__Flavobacteriaceae|g__Capnocytophaga|s__Capnocytophaga_leadbetteri|t__SGB2492	0	0	0	0	0	0	0	0	0	0	0	0	0	0.88791	0	0	0	0	0	0	0	0	0	0	2.74858	0	0	0	0	0	0.16069	0	0.10316	0	0	0	0	0	0	59.77	0	0	0	0	0	0	0	0	0
k__Bacteria|p__Actinobacteria|c__Actinomycetia|o__Bifidobacteriales|f__Bifidobacteriaceae|g__Gardnerella|s__Gardnerella_vaginalis|t__SGB17305	0	0	0	0	0	0	0	0	0	0	0	0	0	0.76777	0	0	0	0	0	0	0	0	0	0	0	0	0	0	0	0	0	0	0	0	0	0	0	0	0	0	0	0	0	0	0	0	0	0	0
k__Bacteria|p__Firmicutes|c__Clostridia|o__Eubacteriales|f__Peptostreptococcaceae|g__Peptostreptococcus|s__Peptostreptococcus_stomatis|t__SGB748	0	0	0	0	0	0	0	0	0	0	0	0	0	0.41924	0	0	0	0	5.41724	0	0	0	0	0	2.98777	0	0	0.09858	0	4.31826	0	0	0	0	0	0	1.10393	0	0	0	0	0.03083	0	0.8732	0	0	5.34845	0	0
k__Bacteria|p__Firmicutes|c__Clostridia|o__Eubacteriales|f__Lachnospiraceae|g__Lachnospiraceae_unclassified|s__Lachnospiraceae_bacterium_oral_taxon_096|t__SGB4479	0	0	0	0	0	0	0	0	0	0	0	0	0	0.41477	0	0	0	0	0	0	0	0	0	0	0.25378	0	0	0	0	0	0	0	0	0	0	0	0	0	0	0	0	0	0	12.19	2.62683	0	5.67892	0	0
k__Bacteria|p__Fusobacteria|c__Fusobacteriia|o__Fusobacteriales|f__Leptotrichiaceae|g__Leptotrichia|s__Leptotrichia_sp_oral_taxon_223|t__SGB77498	0	0	0	0	0	0	0	0	0	0	0	0	0	0.37132	0	0	0	0	0	0	0	0	0	0	0	0	0	0	0	0	0	0	0	0	0	0	0	0	0	0	0	0	0	0	0	0	0	0	0
k__Bacteria|p__Firmicutes|c__Clostridia|o__Eubacteriales|f__Peptostreptococcaceae|g__Peptoanaerobacter|s__Peptoanaerobacter_stomatis|t__SGB6624	0	0	0	0	0	0	0	0	0	0	0	0	0	0.33447	0	0	0	0	0.5011	0	0	0	0	0	1.18426	0	0	0	0	2.85496	0	0	0	0	0	0	0	0	0	0	0	0	0	0	0	0	0	0	0
k__Bacteria|p__Fusobacteria|c__Fusobacteriia|o__Fusobacteriales|f__Leptotrichiaceae|g__Leptotrichia|s__Leptotrichia_sp_oral_taxon_218|t__SGB6052	0	0	0	0	0	0	0	0	0	0	0	0	0	0.237	0	0	0	0	0	0	0	0	0	0	1.61116	0	0	0	0	0	0	0	0	0	0	0	0	0	0	0	0	0	0	0	0	0	0	0	0
k__Bacteria|p__Firmicutes|c__Erysipelotrichia|o__Erysipelotrichales|f__Erysipelotrichaceae|g__Solobacterium|s__Solobacterium_moorei|t__SGB6826	0	0	0	0	0	0	0	0	0	0	0	0	0	0.20272	0	0	0	0	0.35057	0	0	0	0	0	0.47976	0	0	0	0	0.83988	0	0	0	0	0	0	0.15671	0	0	0	0	0	0	0.58242	0	0	1.18003	0	0
k__Bacteria|p__Fusobacteria|c__Fusobacteriia|o__Fusobacteriales|f__Leptotrichiaceae|g__Leptotrichia|s__Leptotrichia_buccalis|t__SGB6058	0	0	0	0	0	0	0	0	0	0	0	0	0	0.18586	0	0	0	0	0	0	0	0	0	0	0	0	0	0	0	0	0	0	0	0	0	0	0	0	0	0	0	0	0	0	0	0	0	0	0
k__Bacteria|p__Bacteroidetes|c__Bacteroidia|o__Bacteroidales|f__Prevotellaceae|g__Prevotella|s__Prevotella_veroralis|t__SGB1541	0	0	0	0	0	0	0	0	0	0	0	0	0	0.1856	0	0	0	0	0	0	0	0	0	0	1.09662	0	0	0.11747	0	0	0	0	0	0	0	0	0.95144	0	0	0	0	0.44558	0	0	0	0	10.0938	0	0
k__Bacteria|p__Firmicutes|c__Bacilli|o__Lactobacillales|f__Streptococcaceae|g__Streptococcus|s__Streptococcus_vestibularis|t__SGB8003	0	0	0	0	0	0	0	0	0	0	0	0	0	0.13401	0	0	0	0	0	0	0	0	0	0	0	0	0	0	0	0	0	0	0.09275	0	0	0	0	0	0	0	0	0.11844	0	0	0	0	0	0	0
k__Bacteria|p__Bacteroidetes|c__Bacteroidia|o__Bacteroidales|f__Prevotellaceae|g__Prevotella|s__Prevotella_timonensis|t__SGB48293	0	0	0	0	0	0	0	0	0	0	0	0	0	0.13	0	0	0	0	0	0	0	0	0	0	0	0	0	0	0	0	0	0	0	0	0	0	0	0	0	0	0	0	0	0	0	0	0	0	0
k__Bacteria|p__Proteobacteria|c__Epsilonproteobacteria|o__Campylobacterales|f__Campylobacteraceae|g__Campylobacter|s__Campylobacter_rectus|t__SGB19315	0	0	0	0	0	0	0	0	0	0	0	0	0	0.10892	0	0	0	0	0	0	0	0	0	0	0	0	0	0	0	1.7861	0	0	0	0	0	0	0	0	0	0	0	0	0	0	0	0	0	0	0
k__Bacteria|p__Actinobacteria|c__Actinomycetia|o__Bifidobacteriales|f__Bifidobacteriaceae|g__Bifidobacterium|s__Bifidobacterium_dentium|t__SGB17234	0	0	0	0	0	0	0	0	0	0	0	0	0	0.08492	0	0	0	0	0.11506	0	0	0	0	0	0	0	0	25.2914	0.54804	0	0	0	0	0	0	0	0	0	0	0	0	0.57145	0	0	0	0	0.05951	0	0
k__Bacteria|p__Spirochaetes|c__Spirochaetia|o__Spirochaetales|f__Treponemataceae|g__Treponema|s__Treponema_pectinovorum|t__SGB80245	0	0	0	0	0	0	0	0	0	0	0	0	0	0.03717	0	0	0	0	0	0	0	0	0	0	0.02384	0	0	0	0	0.00058	0	0	0	0	0	0	0	0	0	0	0	0	0	0.16596	0	0	0	0	0
k__Bacteria|p__Bacteroidetes|c__Bacteroidia|o__Bacteroidales|f__Prevotellaceae|g__Prevotella|s__Prevotella_buccae|t__SGB1531	0	0	0	0	0	0	0	0	0	0	0	0	0	0.02707	0	0	0	0	0	0	0	0	0.04034	0	0	0	0	0	0	0	0	0	0	0	0	0	0	0	0	0	0	0	0	0	0	0	0	0	0
k__Bacteria|p__Spirochaetes|c__Spirochaetia|o__Spirochaetales|f__Treponemataceae|g__Treponema|s__Treponema_maltophilum|t__SGB3589	0	0	0	0	0	0	0	0	0	0	0	0	0	0.02489	0	0	0	0	0.06101	0	0	0	0	0	0.46305	0	0	0	0	0	0	0	0	0	0	0	0	0	0	0	0	0	0	0	0	0	0	0	0
k__Bacteria|p__Firmicutes|c__Clostridia|o__Eubacteriales|f__Lachnospiraceae|g__Oribacterium|s__Oribacterium_sp_oral_taxon_102|t__SGB71397	0	0	0	0	0	0	0	0	0	0	0	0	0	0.02249	0	0	0	0	0.00882	0	0	0	0	0	0.02258	0	0	0	0	0.77676	0	0.42839	0	0	0	0	0	0	0	0	0	0	0	0	0	0	0	0	0
k__Bacteria|p__Firmicutes|c__Clostridia|o__Eubacteriales|f__Lachnospiraceae|g__Oribacterium|s__Oribacterium_asaccharolyticum|t__SGB5285	0	0	0	0	0	0	0	0	0	0	0	0	0	0.01807	0	0	0	0	0	0	0	0	0	0	0	0	0	0	0	0	0	0	0	0	0	0	0	0	0	0	0	0	0	0	0	0	0	0	0
k__Bacteria|p__Synergistetes|c__Synergistia|o__Synergistales|f__Synergistaceae|g__Fretibacterium|s__Fretibacterium_fastidiosum|t__SGB17525	0	0	0	0	0	0	0	0	0	0	0	0	0	0.01589	0	0	0	0	0	0	0	0	0	0	0	0	0	0	0	0	0	0	0	0	0	0	0	0	0	0	0	0	0	0	0	0	0	0	0
k__Bacteria|p__Bacteroidetes|c__Bacteroidia|o__Bacteroidales|f__Prevotellaceae|g__Prevotella|s__Prevotella_melaninogenica|t__SGB1547	0	0	0	0	0	0	0	0	0	0	0	0	0	0.01582	0	0	0	0	0	0	0	0	0	0	0.26302	0	0	0	5.6883	0.22853	0	0	0	0	0	0	0	0	0	0	0	0	0	0.04683	0	0	0.07889	0	0
k__Bacteria|p__Spirochaetes|c__Spirochaetia|o__Spirochaetales|f__Treponemataceae|g__Treponema|s__Treponema_parvum|t__SGB94264	0	0	0	0	0	0	0	0	0	0	0	0	0	0.01165	0	0	0	0	0.01356	0	0	0	0	0	0.33541	0	0	0	0	0.06815	0	0	0	0	0	0	0	0	0	0	0	0	0	0	0	0	0	0	0
k__Bacteria|p__Actinobacteria|c__Coriobacteriia|o__Coriobacteriales|f__Atopobiaceae|g__Lancefieldella|s__Lancefieldella_parvula|t__SGB964	0	0	0	0	0	0	0	0	0	0	0	0	0	0.00639	0	0	0	0	0	0	0	0	0	0	0	0	0	0	0	0.17029	0	4.98843	0	0	0	0	0	0	0	0	0	0	0	0	0	0	0	0	0
k__Bacteria|p__Firmicutes|c__Clostridia|o__Eubacteriales|f__Eubacteriales_Family_XIII_Incertae_Sedis|g__Eubacteriales_Family_XIII_Incertae_Sedis_unclassified|s__Eubacterium_infirmum|t__SGB3936	0	0	0	0	0	0	0	0	0	0	0	0	0	0.00631	0	0	0	0	0	0	0	0	0	0	0.18815	0	0	0	0	0	0	0	0	0	0	0	0	0	0	0	0	0	0	0	0	0	0	0	0
k__Bacteria|p__Bacteroidetes|c__Bacteroidia|o__Bacteroidales|f__Prevotellaceae|g__Hallella|s__Hallella_seregens|t__SGB1532	0	0	0	0	0	0	0	0	0	0	0	0	0	0.00432	0	0	0	0	10.3542	0	0	0	0	0	0	0	0	0	0	0	0	0	0	0	0	0	0	0	0	0	0	0	0	0	0	0	0.07423	0	0
k__Bacteria|p__Firmicutes|c__Bacilli|o__Lactobacillales|f__Streptococcaceae|g__Streptococcus|s__Streptococcus_infantis|t__SGB8094	0	0	0	0	0	0	0	0	0	0	0	0	0	0.00408	0	0	0	0	0	0	0	0	0	0	0	0	0	0	0	0	0	0	0	0	0	0	0	0	0	0	0	0.07863	0	0	0	0	0	0	0
k__Bacteria|p__Firmicutes|c__Clostridia|o__Eubacteriales|f__Peptostreptococcaceae|g__Peptostreptococcus|s__Peptostreptococcus_anaerobius|t__SGB746	0	0	0	0	0	0	0	0	0	0	0	0	0	0.00384	0	0	0	0	0	0	0	0	0	0	0	0	0	0	0	2.46624	0	0	0	0	0	0	0	0	0	0	0	0	0	0	0	0	0	0	0
k__Bacteria|p__Firmicutes|c__Negativicutes|o__Selenomonadales|f__Selenomonadaceae|g__Selenomonas|s__Selenomonas_felix|t__SGB5881	0	0	0	0	0	0	0	0	0	0	0	0	0	0.00349	0	0	0	0	0	0	0	0	0	0	0	0	0	0	0	0	0	0	0	0	0	0	0	0	0	0	0	0	0	0	0	0	0	0	0
k__Bacteria|p__Firmicutes|c__Negativicutes|o__Selenomonadales|f__Selenomonadaceae|g__Mitsuokella|s__Mitsuokella_sp_oral_taxon_131|t__SGB5901	0	0	0	0	0	0	0	0	0	0	0	0	0	0.00266	0	0	0	0	0	0	0	0	0	0	0.05604	0	0	0	0	0	0	0.01567	0	0	0	0	0	0	0	0	0	0	0	0	0	0	0	0	0
k__Bacteria|p__Firmicutes|c__Bacilli|o__Lactobacillales|f__Carnobacteriaceae|g__Granulicatella|s__Granulicatella_adiacens|t__SGB8249	0	0	0	0	0	0	0	0	0	0	0	0	0	0.00149	0	0	0	0	0.51195	0	0	0	0.90639	0	0	0	0	0	0	0	0	0	0	0	0	0	0.53362	0	0	0	0	0.18317	0	0	0	0	0.97673	0	0
k__Eukaryota	0	0	0	0	0	0	0	0	0	0	0	0	0	0	0	0	0	0	0.0629	0	0	0	0	0	0	0	0	0.03794	0	0	0	0	0	0	0	0	0	0	0	0	0	0	0	0	0	0	0	0	0
k__Eukaryota|p__Ascomycota	0	0	0	0	0	0	0	0	0	0	0	0	0	0	0	0	0	0	0.0629	0	0	0	0	0	0	0	0	0.03794	0	0	0	0	0	0	0	0	0	0	0	0	0	0	0	0	0	0	0	0	0
k__Eukaryota|p__Ascomycota|c__Saccharomycetes	0	0	0	0	0	0	0	0	0	0	0	0	0	0	0	0	0	0	0.0629	0	0	0	0	0	0	0	0	0.03794	0	0	0	0	0	0	0	0	0	0	0	0	0	0	0	0	0	0	0	0	0
k__Eukaryota|p__Ascomycota|c__Saccharomycetes|o__Saccharomycetales	0	0	0	0	0	0	0	0	0	0	0	0	0	0	0	0	0	0	0.0629	0	0	0	0	0	0	0	0	0.03794	0	0	0	0	0	0	0	0	0	0	0	0	0	0	0	0	0	0	0	0	0
k__Eukaryota|p__Ascomycota|c__Saccharomycetes|o__Saccharomycetales|f__Debaryomycetaceae	0	0	0	0	0	0	0	0	0	0	0	0	0	0	0	0	0	0	0.0629	0	0	0	0	0	0	0	0	0	0	0	0	0	0	0	0	0	0	0	0	0	0	0	0	0	0	0	0	0	0
k__Bacteria|p__Actinobacteria|c__Coriobacteriia|o__Coriobacteriales|f__Atopobiaceae|g__Atopobium	0	0	0	0	0	0	0	0	0	0	0	0	0	0	0	0	0	0	0.22845	0	0	0	0	0	0	0	0	0	0	0.06278	0	0	0	0	0	0	0	0	0	0	0	0	0	0	0	0	0	0	0
k__Eukaryota|p__Ascomycota|c__Saccharomycetes|o__Saccharomycetales|f__Debaryomycetaceae|g__Candida	0	0	0	0	0	0	0	0	0	0	0	0	0	0	0	0	0	0	0.0629	0	0	0	0	0	0	0	0	0	0	0	0	0	0	0	0	0	0	0	0	0	0	0	0	0	0	0	0	0	0
k__Bacteria|p__Fusobacteria|c__Fusobacteriia|o__Fusobacteriales|f__Leptotrichiaceae|g__Leptotrichia|s__Leptotrichia_trevisanii	0	0	0	0	0	0	0	0	0	0	0	0	0	0	0	0	0	0	2.18372	0	0	0	0	0	0	0	0.21146	0	0	0	0	0	0	1.74441	0	0	0	0	0	0	0	0	0	0	0	0	0	0	0
k__Bacteria|p__Firmicutes|c__Bacilli|o__Lactobacillales|f__Lactobacillaceae|g__Limosilactobacillus|s__Limosilactobacillus_oris	0	0	0	0	0	0	0	0	0	0	0	0	0	0	0	0	0	0	0.48326	0	0	0	0	0	0	0	0	0.08405	0.20301	0	0	0	0.30096	0	0	0	0	0	0	0	0	0	0	0	0	0	0.26954	0	0
k__Bacteria|p__Actinobacteria|c__Coriobacteriia|o__Coriobacteriales|f__Atopobiaceae|g__Atopobium|s__Atopobium_sp_oral_taxon_810	0	0	0	0	0	0	0	0	0	0	0	0	0	0	0	0	0	0	0.22845	0	0	0	0	0	0	0	0	0	0	0.06278	0	0	0	0	0	0	0	0	0	0	0	0	0	0	0	0	0	0	0
k__Bacteria|p__Firmicutes|c__Bacilli|o__Lactobacillales|f__Enterococcaceae|g__Enterococcus|s__Enterococcus_faecalis	0	0	0	0	0	0	0	0	0	0	0	0	0	0	0	0	0	0	0.20795	0	0	0	0	0	0	0	0	0	0	0	0	0	0	0	0	0	0	0	0	0	0	0	0	0	0	0	0	0	0
k__Bacteria|p__Bacteroidetes|c__Bacteroidia|o__Bacteroidales|f__Prevotellaceae|g__Prevotella|s__Prevotella_micans	0	0	0	0	0	0	0	0	0	0	0	0	0	0	0	0	0	0	0.09765	0	0	0	0	0	0	0	0	0	0	0	0	0	0	0	0	0	0	0	0	0	0	0	0	0	0	0	0	0	0
k__Bacteria|p__Bacteroidetes|c__Bacteroidia|o__Bacteroidales|f__Prevotellaceae|g__Prevotella|s__Prevotella_marshii	0	0	0	0	0	0	0	0	0	0	0	0	0	0	0	0	0	0	0.0792	0	0	0	0	0	0	0	0	0	0	0	0	0	0	0	0	0	0	0	0	0	0	0	0	0	0	0	0	0	0
k__Eukaryota|p__Ascomycota|c__Saccharomycetes|o__Saccharomycetales|f__Debaryomycetaceae|g__Candida|s__Candida_albicans	0	0	0	0	0	0	0	0	0	0	0	0	0	0	0	0	0	0	0.0629	0	0	0	0	0	0	0	0	0	0	0	0	0	0	0	0	0	0	0	0	0	0	0	0	0	0	0	0	0	0
k__Bacteria|p__Spirochaetes|c__Spirochaetia|o__Spirochaetales|f__Treponemataceae|g__Treponema|s__Treponema_vincentii	0	0	0	0	0	0	0	0	0	0	0	0	0	0	0	0	0	0	0.05451	0	0	0	0	0	1.85121	0	0	0	0	0.02992	0	0	0	0	0	0	0	0	0	0	0	0	0	0	0	0	0	0	0
k__Bacteria|p__Tenericutes|c__Mollicutes|o__Mycoplasmatales|f__Mycoplasmataceae|g__Mycoplasma|s__Mycoplasma_salivarium	0	0	0	0	0	0	0	0	0	0	0	0	0	0	0	0	0	0	0.04138	0	0	0	0	0	0	0	0	0	0	0	0	0	0	0	0	0	0	0	0	0	0	0	0	0	0	0	0	0	0
k__Bacteria|p__Firmicutes|c__Clostridia|o__Eubacteriales|f__Eubacteriales_Family_XIII_Incertae_Sedis|g__Mogibacterium|s__Mogibacterium_pumilum	0	0	0	0	0	0	0	0	0	0	0	0	0	0	0	0	0	0	0.01333	0	0	0	0	0	0.00793	0	0	0	0	0.00244	0	0	0	0	0	0	0	0	0	0	0	0	0	0	0	0	0	0	0
k__Bacteria|p__Fusobacteria|c__Fusobacteriia|o__Fusobacteriales|f__Leptotrichiaceae|g__Leptotrichia|s__Leptotrichia_trevisanii|t__SGB6066	0	0	0	0	0	0	0	0	0	0	0	0	0	0	0	0	0	0	2.18372	0	0	0	0	0	0	0	0.21146	0	0	0	0	0	0	1.74441	0	0	0	0	0	0	0	0	0	0	0	0	0	0	0
k__Bacteria|p__Firmicutes|c__Bacilli|o__Lactobacillales|f__Lactobacillaceae|g__Limosilactobacillus|s__Limosilactobacillus_oris|t__SGB7093	0	0	0	0	0	0	0	0	0	0	0	0	0	0	0	0	0	0	0.48326	0	0	0	0	0	0	0	0	0.08405	0.20301	0	0	0	0.30096	0	0	0	0	0	0	0	0	0	0	0	0	0	0.26954	0	0
k__Bacteria|p__Actinobacteria|c__Coriobacteriia|o__Coriobacteriales|f__Atopobiaceae|g__Atopobium|s__Atopobium_sp_oral_taxon_810|t__SGB961	0	0	0	0	0	0	0	0	0	0	0	0	0	0	0	0	0	0	0.22845	0	0	0	0	0	0	0	0	0	0	0.06278	0	0	0	0	0	0	0	0	0	0	0	0	0	0	0	0	0	0	0
k__Bacteria|p__Firmicutes|c__Bacilli|o__Lactobacillales|f__Enterococcaceae|g__Enterococcus|s__Enterococcus_faecalis|t__SGB7962	0	0	0	0	0	0	0	0	0	0	0	0	0	0	0	0	0	0	0.20795	0	0	0	0	0	0	0	0	0	0	0	0	0	0	0	0	0	0	0	0	0	0	0	0	0	0	0	0	0	0
k__Bacteria|p__Bacteroidetes|c__Bacteroidia|o__Bacteroidales|f__Prevotellaceae|g__Prevotella|s__Prevotella_micans|t__SGB1565	0	0	0	0	0	0	0	0	0	0	0	0	0	0	0	0	0	0	0.09765	0	0	0	0	0	0	0	0	0	0	0	0	0	0	0	0	0	0	0	0	0	0	0	0	0	0	0	0	0	0
k__Bacteria|p__Bacteroidetes|c__Bacteroidia|o__Bacteroidales|f__Prevotellaceae|g__Prevotella|s__Prevotella_marshii|t__SGB3323	0	0	0	0	0	0	0	0	0	0	0	0	0	0	0	0	0	0	0.0792	0	0	0	0	0	0	0	0	0	0	0	0	0	0	0	0	0	0	0	0	0	0	0	0	0	0	0	0	0	0
k__Eukaryota|p__Ascomycota|c__Saccharomycetes|o__Saccharomycetales|f__Debaryomycetaceae|g__Candida|s__Candida_albicans|t__EUK5476	0	0	0	0	0	0	0	0	0	0	0	0	0	0	0	0	0	0	0.0629	0	0	0	0	0	0	0	0	0	0	0	0	0	0	0	0	0	0	0	0	0	0	0	0	0	0	0	0	0	0
k__Bacteria|p__Spirochaetes|c__Spirochaetia|o__Spirochaetales|f__Treponemataceae|g__Treponema|s__Treponema_vincentii|t__SGB3602	0	0	0	0	0	0	0	0	0	0	0	0	0	0	0	0	0	0	0.05451	0	0	0	0	0	1.85121	0	0	0	0	0.02992	0	0	0	0	0	0	0	0	0	0	0	0	0	0	0	0	0	0	0
k__Bacteria|p__Tenericutes|c__Mollicutes|o__Mycoplasmatales|f__Mycoplasmataceae|g__Mycoplasma|s__Mycoplasma_salivarium|t__SGB5934	0	0	0	0	0	0	0	0	0	0	0	0	0	0	0	0	0	0	0.04138	0	0	0	0	0	0	0	0	0	0	0	0	0	0	0	0	0	0	0	0	0	0	0	0	0	0	0	0	0	0
k__Bacteria|p__Firmicutes|c__Clostridia|o__Eubacteriales|f__Eubacteriales_Family_XIII_Incertae_Sedis|g__Mogibacterium|s__Mogibacterium_pumilum|t__SGB3924	0	0	0	0	0	0	0	0	0	0	0	0	0	0	0	0	0	0	0.01333	0	0	0	0	0	0.00793	0	0	0	0	0.00244	0	0	0	0	0	0	0	0	0	0	0	0	0	0	0	0	0	0	0
UNCLASSIFIED	0	0	0	0	0	0	0	0	0	0	0	0	0	0	0	0	0	0	0	100	0	0	0	0	0	0	0	0	0	0	0	0	0	0	0	0	0	0	0	0	0	0	0	0	0	0	0	0	0
k__Bacteria|p__Bacteroidetes|c__Bacteroidia|o__Bacteroidales|f__Prevotellaceae|g__Prevotella|s__Prevotella_aurantiaca	0	0	0	0	0	0	0	0	0	0	0	0	0	0	0	0	0	0	0	0	0	0.26388	0	0	0	0	0	0	0	0	0	0	0	0	0	0	0	0	0	0	0	0	1.14949	0	0	0	0	0	0
k__Bacteria|p__Bacteroidetes|c__Bacteroidia|o__Bacteroidales|f__Prevotellaceae|g__Prevotella|s__Prevotella_aurantiaca|t__SGB1563	0	0	0	0	0	0	0	0	0	0	0	0	0	0	0	0	0	0	0	0	0	0.26388	0	0	0	0	0	0	0	0	0	0	0	0	0	0	0	0	0	0	0	0	1.14949	0	0	0	0	0	0
k__Bacteria|p__Candidatus_Saccharibacteria|c__Candidatus_Saccharimonia	0	0	0	0	0	0	0	0	0	0	0	0	0	0	0	0	0	0	0	0	0	0	0.61548	0	0	0	0	0	0	0	0	0	0	0	0	0	0	0	0	0	0	0	0	0	0	0	0	0	0
k__Bacteria|p__Candidatus_Saccharibacteria|c__Candidatus_Saccharimonia|o__Candidatus_Nanosynbacterales	0	0	0	0	0	0	0	0	0	0	0	0	0	0	0	0	0	0	0	0	0	0	0.38305	0	0	0	0	0	0	0	0	0	0	0	0	0	0	0	0	0	0	0	0	0	0	0	0	0	0
k__Bacteria|p__Candidatus_Saccharibacteria|c__Candidatus_Saccharimonia|o__Candidatus_Saccharimonales	0	0	0	0	0	0	0	0	0	0	0	0	0	0	0	0	0	0	0	0	0	0	0.23243	0	0	0	0	0	0	0	0	0	0	0	0	0	0	0	0	0	0	0	0	0	0	0	0	0	0
k__Bacteria|p__Firmicutes|c__Bacilli|o__Lactobacillales|f__Aerococcaceae	0	0	0	0	0	0	0	0	0	0	0	0	0	0	0	0	0	0	0	0	0	0	1.22643	0	0	0	0	0	0	0	0.14393	0	0	0	0	0	0	0	0	0	0	0	0	0	0	0	0	0	0
k__Bacteria|p__Actinobacteria|c__Actinomycetia|o__Micrococcales|f__Cellulomonadaceae	0	0	0	0	0	0	0	0	0	0	0	0	0	0	0	0	0	0	0	0	0	0	0.40517	0	0	0	0	0	0	0	0	0	0	0	0	0	0	0	0	0	0	0.00676	0	0	0	0	0	0	0
k__Bacteria|p__Candidatus_Saccharibacteria|c__Candidatus_Saccharimonia|o__Candidatus_Nanosynbacterales|f__Candidatus_Nanosynbacteraceae	0	0	0	0	0	0	0	0	0	0	0	0	0	0	0	0	0	0	0	0	0	0	0.38305	0	0	0	0	0	0	0	0	0	0	0	0	0	0	0	0	0	0	0	0	0	0	0	0	0	0
k__Bacteria|p__Candidatus_Saccharibacteria|c__Candidatus_Saccharimonia|o__Candidatus_Saccharimonales|f__Candidatus_Sacchiramonaceae	0	0	0	0	0	0	0	0	0	0	0	0	0	0	0	0	0	0	0	0	0	0	0.23243	0	0	0	0	0	0	0	0	0	0	0	0	0	0	0	0	0	0	0	0	0	0	0	0	0	0
k__Bacteria|p__Firmicutes|c__Bacilli|o__Lactobacillales|f__Aerococcaceae|g__Abiotrophia	0	0	0	0	0	0	0	0	0	0	0	0	0	0	0	0	0	0	0	0	0	0	1.22643	0	0	0	0	0	0	0	0.14393	0	0	0	0	0	0	0	0	0	0	0	0	0	0	0	0	0	0
k__Bacteria|p__Proteobacteria|c__Betaproteobacteria|o__Neisseriales|f__Neisseriaceae|g__Eikenella	0	0	0	0	0	0	0	0	0	0	0	0	0	0	0	0	0	0	0	0	0	0	0.57408	0	0	0	0	0	0	0	0	0	0	0	0	0	0.15823	0	0	0	0	0	0	0	0	0	0	0	0
k__Bacteria|p__Actinobacteria|c__Actinomycetia|o__Micrococcales|f__Cellulomonadaceae|g__Cellulomonas	0	0	0	0	0	0	0	0	0	0	0	0	0	0	0	0	0	0	0	0	0	0	0.40517	0	0	0	0	0	0	0	0	0	0	0	0	0	0	0	0	0	0	0.00676	0	0	0	0	0	0	0
k__Bacteria|p__Candidatus_Saccharibacteria|c__Candidatus_Saccharimonia|o__Candidatus_Nanosynbacterales|f__Candidatus_Nanosynbacteraceae|g__Candidatus_Nanosynbacter	0	0	0	0	0	0	0	0	0	0	0	0	0	0	0	0	0	0	0	0	0	0	0.38305	0	0	0	0	0	0	0	0	0	0	0	0	0	0	0	0	0	0	0	0	0	0	0	0	0	0
k__Bacteria|p__Candidatus_Saccharibacteria|c__Candidatus_Saccharimonia|o__Candidatus_Saccharimonales|f__Candidatus_Sacchiramonaceae|g__Candidatus_Nanosynsacchari	0	0	0	0	0	0	0	0	0	0	0	0	0	0	0	0	0	0	0	0	0	0	0.23243	0	0	0	0	0	0	0	0	0	0	0	0	0	0	0	0	0	0	0	0	0	0	0	0	0	0
k__Bacteria|p__Firmicutes|c__Erysipelotrichia|o__Erysipelotrichales|f__Erysipelotrichaceae|g__Bulleidia	0	0	0	0	0	0	0	0	0	0	0	0	0	0	0	0	0	0	0	0	0	0	0.20908	0	0	0	0	0	0	0	0	0	0	0	0	0	0	0	0	0	0	0	0	0	0	0	0	0	0
k__Bacteria|p__Actinobacteria|c__Actinomycetia|o__Bifidobacteriales|f__Bifidobacteriaceae|g__Scardovia	0	0	0	0	0	0	0	0	0	0	0	0	0	0	0	0	0	0	0	0	0	0	0.13502	0	0	0	0	0.06184	0	0	0	0	0	0	0	0	0	0	0	0	0	0	0	0	0	0	0	0	0
k__Bacteria|p__Proteobacteria|c__Betaproteobacteria|o__Neisseriales|f__Neisseriaceae|g__Kingella	0	0	0	0	0	0	0	0	0	0	0	0	0	0	0	0	0	0	0	0	0	0	0.12229	0	0	0	0	0	0	0	0	0	0	0	0	0	0	0	0	0	0	0	0	0	0	0	0	0	0
k__Bacteria|p__Actinobacteria|c__Actinomycetia|o__Bifidobacteriales|f__Bifidobacteriaceae|g__Parascardovia	0	0	0	0	0	0	0	0	0	0	0	0	0	0	0	0	0	0	0	0	0	0	0.09403	0	0	0	0	0	0	0	0	0	0	0	0	0	0	0	0	0	0	0	0	0	0	0	0	0	0
k__Bacteria|p__Actinobacteria|c__Actinomycetia|o__Bifidobacteriales|f__Bifidobacteriaceae|g__Alloscardovia	0	0	0	0	0	0	0	0	0	0	0	0	0	0	0	0	0	0	0	0	0	0	0.0612	0	0	0	0	0	0.56933	0	0	0	0.0274	0	0	0	0	0	0	0	0	0.01898	0	0	0	0	0	0	0
k__Bacteria|p__Actinobacteria|c__Actinomycetia|o__Actinomycetales|f__Actinomycetaceae|g__Schaalia	0	0	0	0	0	0	0	0	0	0	0	0	0	0	0	0	0	0	0	0	0	0	0.02611	0	0	0	0	0	0	0	0	0	0	0	0	0	0	0	0	0	0	0	0	0	0	0	0	0	0
k__Bacteria|p__Firmicutes|c__Tissierellia|o__Tissierellales|f__Peptoniphilaceae|g__Peptoniphilus	0	0	0	0	0	0	0	0	0	0	0	0	0	0	0	0	0	0	0	0	0	0	0.01135	0	0	0	0	0	0	0	0	0	0	0	0	0	0	0	0	0	0	0	0	0	0	0	0	0	0
k__Bacteria|p__Firmicutes|c__Bacilli|o__Lactobacillales|f__Streptococcaceae|g__Streptococcus|s__Streptococcus_cristatus	0	0	0	0	0	0	0	0	0	0	0	0	0	0	0	0	0	0	0	0	0	0	1.30434	0	0	0	0	0.00618	0	0	0.31498	0	0	0	0	0	0	0	0	0	0	0.31172	0.41703	0	0	0	0	0	0
k__Bacteria|p__Firmicutes|c__Bacilli|o__Lactobacillales|f__Aerococcaceae|g__Abiotrophia|s__Abiotrophia_defectiva	0	0	0	0	0	0	0	0	0	0	0	0	0	0	0	0	0	0	0	0	0	0	1.19597	0	0	0	0	0	0	0	0	0	0	0	0	0	0	0	0	0	0	0	0	0	0	0	0	0	0
k__Bacteria|p__Fusobacteria|c__Fusobacteriia|o__Fusobacteriales|f__Leptotrichiaceae|g__Leptotrichia|s__Leptotrichia_sp_oral_taxon_221	0	0	0	0	0	0	0	0	0	0	0	0	0	0	0	0	0	0	0	0	0	0	0.70769	0	0	0	0	0	0	0	0	0	0	0	0	0	0	0	0	0	0	0	0	0	0	0	0	0	0
k__Bacteria|p__Proteobacteria|c__Betaproteobacteria|o__Neisseriales|f__Neisseriaceae|g__Eikenella|s__Eikenella_corrodens	0	0	0	0	0	0	0	0	0	0	0	0	0	0	0	0	0	0	0	0	0	0	0.57408	0	0	0	0	0	0	0	0	0	0	0	0	0	0.15823	0	0	0	0	0	0	0	0	0	0	0	0
k__Bacteria|p__Actinobacteria|c__Actinomycetia|o__Micrococcales|f__Cellulomonadaceae|g__Cellulomonas|s__Cellulomonas_flavigena	0	0	0	0	0	0	0	0	0	0	0	0	0	0	0	0	0	0	0	0	0	0	0.40517	0	0	0	0	0	0	0	0	0	0	0	0	0	0	0	0	0	0	0.00676	0	0	0	0	0	0	0
k__Bacteria|p__Candidatus_Saccharibacteria|c__Candidatus_Saccharimonia|o__Candidatus_Nanosynbacterales|f__Candidatus_Nanosynbacteraceae|g__Candidatus_Nanosynbacter|s__Candidatus_Nanosynbacter_lyticus	0	0	0	0	0	0	0	0	0	0	0	0	0	0	0	0	0	0	0	0	0	0	0.38305	0	0	0	0	0	0	0	0	0	0	0	0	0	0	0	0	0	0	0	0	0	0	0	0	0	0
k__Bacteria|p__Candidatus_Saccharibacteria|c__Candidatus_Saccharimonia|o__Candidatus_Saccharimonales|f__Candidatus_Sacchiramonaceae|g__Candidatus_Nanosynsacchari|s__Candidatus_Nanosynsacchari_sp_TM7_ANC_38_39_G1_1	0	0	0	0	0	0	0	0	0	0	0	0	0	0	0	0	0	0	0	0	0	0	0.23243	0	0	0	0	0	0	0	0	0	0	0	0	0	0	0	0	0	0	0	0	0	0	0	0	0	0
k__Bacteria|p__Firmicutes|c__Erysipelotrichia|o__Erysipelotrichales|f__Erysipelotrichaceae|g__Bulleidia|s__Bulleidia_extructa	0	0	0	0	0	0	0	0	0	0	0	0	0	0	0	0	0	0	0	0	0	0	0.20908	0	0	0	0	0	0	0	0	0	0	0	0	0	0	0	0	0	0	0	0	0	0	0	0	0	0
k__Bacteria|p__Firmicutes|c__Bacilli|o__Lactobacillales|f__Streptococcaceae|g__Streptococcus|s__Streptococcus_sanguinis	0	0	0	0	0	0	0	0	0	0	0	0	0	0	0	0	0	0	0	0	0	0	0.20642	0	0	0	0	0	0	0	0	0	0	0	0	0	0	0	0	0	0	0	0	0	0	0	0	0	0
k__Bacteria|p__Fusobacteria|c__Fusobacteriia|o__Fusobacteriales|f__Leptotrichiaceae|g__Leptotrichia|s__Leptotrichia_wadei	0	0	0	0	0	0	0	0	0	0	0	0	0	0	0	0	0	0	0	0	0	0	0.17471	0	0	0	0	0	0	0	0	0	0	0.11889	0	0	0	0	0	0	0	0	0	0	0	0	0.02292	0	0
k__Bacteria|p__Firmicutes|c__Bacilli|o__Lactobacillales|f__Streptococcaceae|g__Streptococcus|s__Streptococcus_sinensis	0	0	0	0	0	0	0	0	0	0	0	0	0	0	0	0	0	0	0	0	0	0	0.16085	0	0	0	0	0	0	0	0	0	0	0	0	0	0	0	0	0	0	0	0	0	0	0	0	0	0
k__Bacteria|p__Actinobacteria|c__Actinomycetia|o__Actinomycetales|f__Actinomycetaceae|g__Actinomyces|s__Actinomyces_sp_ph3	0	0	0	0	0	0	0	0	0	0	0	0	0	0	0	0	0	0	0	0	0	0	0.1589	0	0	0	0	0	0	0	0	0	0	0	0	0	0	0	0	0	0	0	0	0	0	0	0	0	0
k__Bacteria|p__Actinobacteria|c__Actinomycetia|o__Bifidobacteriales|f__Bifidobacteriaceae|g__Scardovia|s__Scardovia_wiggsiae	0	0	0	0	0	0	0	0	0	0	0	0	0	0	0	0	0	0	0	0	0	0	0.13502	0	0	0	0	0.05633	0	0	0	0	0	0	0	0	0	0	0	0	0	0	0	0	0	0	0	0	0
k__Bacteria|p__Proteobacteria|c__Betaproteobacteria|o__Neisseriales|f__Neisseriaceae|g__Kingella|s__Kingella_bonacorsii	0	0	0	0	0	0	0	0	0	0	0	0	0	0	0	0	0	0	0	0	0	0	0.12229	0	0	0	0	0	0	0	0	0	0	0	0	0	0	0	0	0	0	0	0	0	0	0	0	0	0
k__Bacteria|p__Firmicutes|c__Bacilli|o__Lactobacillales|f__Streptococcaceae|g__Streptococcus|s__Streptococcus_mutans	0	0	0	0	0	0	0	0	0	0	0	0	0	0	0	0	0	0	0	0	0	0	0.11056	0	0	0	0	0	0	0	0	0	0	0	0	0	0	0	0	0	0	0	0	0	0	0	0	0	0
k__Bacteria|p__Actinobacteria|c__Actinomycetia|o__Actinomycetales|f__Actinomycetaceae|g__Actinomyces|s__Actinomyces_oris	0	0	0	0	0	0	0	0	0	0	0	0	0	0	0	0	0	0	0	0	0	0	0.10316	0	0	0	0	0	0	0	0	0	0	0	0	0	0	0	0	0	0	0.04593	0	0	0	0	0	0	0
k__Bacteria|p__Firmicutes|c__Clostridia|o__Eubacteriales|f__Eubacteriales_Family_XIII_Incertae_Sedis|g__Eubacteriales_Family_XIII_Incertae_Sedis_unclassified|s__Eubacterium_brachy	0	0	0	0	0	0	0	0	0	0	0	0	0	0	0	0	0	0	0	0	0	0	0.09803	0	0	0	0	0	0	0	0	0	0	0	0	0	0	0	0	0	0	0	0	0	0	0	0	0	0
k__Bacteria|p__Actinobacteria|c__Actinomycetia|o__Bifidobacteriales|f__Bifidobacteriaceae|g__Parascardovia|s__Parascardovia_denticolens	0	0	0	0	0	0	0	0	0	0	0	0	0	0	0	0	0	0	0	0	0	0	0.09403	0	0	0	0	0	0	0	0	0	0	0	0	0	0	0	0	0	0	0	0	0	0	0	0	0	0
k__Bacteria|p__Proteobacteria|c__Epsilonproteobacteria|o__Campylobacterales|f__Campylobacteraceae|g__Campylobacter|s__Campylobacter_concisus	0	0	0	0	0	0	0	0	0	0	0	0	0	0	0	0	0	0	0	0	0	0	0.09177	0	0	0	0	0	0	0	0	0	0	0	0	0	0.03818	0	0	0	0	0.09079	0	0	0	0	0	0	0
k__Bacteria|p__Candidatus_Saccharibacteria|c__Candidatus_Saccharibacteria_unclassified|o__Candidatus_Saccharibacteria_unclassified|f__Candidatus_Saccharibacteria_unclassified|g__Candidatus_Saccharibacteria_unclassified|s__TM7_phylum_sp_oral_taxon_348	0	0	0	0	0	0	0	0	0	0	0	0	0	0	0	0	0	0	0	0	0	0	0.091	0	0	0	0	0	0	0	0	0	0	0	0	0	0	0	0	0	0	0	0	0	0	0	0	0	0
k__Bacteria|p__Actinobacteria|c__Actinomycetia|o__Bifidobacteriales|f__Bifidobacteriaceae|g__Alloscardovia|s__Alloscardovia_omnicolens	0	0	0	0	0	0	0	0	0	0	0	0	0	0	0	0	0	0	0	0	0	0	0.0612	0	0	0	0	0	0.56933	0	0	0	0.0274	0	0	0	0	0	0	0	0	0.01898	0	0	0	0	0	0	0
k__Bacteria|p__Firmicutes|c__Bacilli|o__Lactobacillales|f__Aerococcaceae|g__Abiotrophia|s__Abiotrophia_sp_HMSC24B09	0	0	0	0	0	0	0	0	0	0	0	0	0	0	0	0	0	0	0	0	0	0	0.03046	0	0	0	0	0	0	0	0.14393	0	0	0	0	0	0	0	0	0	0	0	0	0	0	0	0	0	0
k__Bacteria|p__Actinobacteria|c__Actinomycetia|o__Actinomycetales|f__Actinomycetaceae|g__Actinomyces|s__Actinomyces_dentalis	0	0	0	0	0	0	0	0	0	0	0	0	0	0	0	0	0	0	0	0	0	0	0.02925	0	0	0	0	0	0	0	0	0	0	0	0	0	0	0	0	0	0	0	0	0	0	0	0	0	0
k__Bacteria|p__Actinobacteria|c__Actinomycetia|o__Actinomycetales|f__Actinomycetaceae|g__Schaalia|s__Schaalia_odontolytica	0	0	0	0	0	0	0	0	0	0	0	0	0	0	0	0	0	0	0	0	0	0	0.02611	0	0	0	0	0	0	0	0	0	0	0	0	0	0	0	0	0	0	0	0	0	0	0	0	0	0
k__Bacteria|p__Fusobacteria|c__Fusobacteriia|o__Fusobacteriales|f__Leptotrichiaceae|g__Leptotrichia|s__Leptotrichia_massiliensis	0	0	0	0	0	0	0	0	0	0	0	0	0	0	0	0	0	0	0	0	0	0	0.01415	0	0	0	0	0	0	0	0	0	0	0	0	0	0	0	0	0	0	0	0	0	0	0	0	0	0
k__Bacteria|p__Firmicutes|c__Tissierellia|o__Tissierellales|f__Peptoniphilaceae|g__Peptoniphilus|s__Peptoniphilus_mikwangii	0	0	0	0	0	0	0	0	0	0	0	0	0	0	0	0	0	0	0	0	0	0	0.01135	0	0	0	0	0	0	0	0	0	0	0	0	0	0	0	0	0	0	0	0	0	0	0	0	0	0
k__Bacteria|p__Firmicutes|c__Bacilli|o__Lactobacillales|f__Streptococcaceae|g__Streptococcus|s__Streptococcus_intermedius	0	0	0	0	0	0	0	0	0	0	0	0	0	0	0	0	0	0	0	0	0	0	0.00423	0	0	0	0	0	0	0	0	0	0	0	0	0	0	0	0	0	0	0	0	0	0	0	0	0	0
k__Bacteria|p__Firmicutes|c__Bacilli|o__Lactobacillales|f__Streptococcaceae|g__Streptococcus|s__Streptococcus_cristatus|t__SGB97158	0	0	0	0	0	0	0	0	0	0	0	0	0	0	0	0	0	0	0	0	0	0	1.30434	0	0	0	0	0.00618	0	0	0.31498	0	0	0	0	0	0	0	0	0	0	0.31172	0.41703	0	0	0	0	0	0
k__Bacteria|p__Firmicutes|c__Bacilli|o__Lactobacillales|f__Aerococcaceae|g__Abiotrophia|s__Abiotrophia_defectiva|t__SGB8235_group	0	0	0	0	0	0	0	0	0	0	0	0	0	0	0	0	0	0	0	0	0	0	1.19597	0	0	0	0	0	0	0	0	0	0	0	0	0	0	0	0	0	0	0	0	0	0	0	0	0	0
k__Bacteria|p__Fusobacteria|c__Fusobacteriia|o__Fusobacteriales|f__Leptotrichiaceae|g__Leptotrichia|s__Leptotrichia_sp_oral_taxon_221|t__SGB6050	0	0	0	0	0	0	0	0	0	0	0	0	0	0	0	0	0	0	0	0	0	0	0.70769	0	0	0	0	0	0	0	0	0	0	0	0	0	0	0	0	0	0	0	0	0	0	0	0	0	0
k__Bacteria|p__Proteobacteria|c__Betaproteobacteria|o__Neisseriales|f__Neisseriaceae|g__Eikenella|s__Eikenella_corrodens|t__SGB9434_group	0	0	0	0	0	0	0	0	0	0	0	0	0	0	0	0	0	0	0	0	0	0	0.57408	0	0	0	0	0	0	0	0	0	0	0	0	0	0.15823	0	0	0	0	0	0	0	0	0	0	0	0
k__Bacteria|p__Actinobacteria|c__Actinomycetia|o__Micrococcales|f__Cellulomonadaceae|g__Cellulomonas|s__Cellulomonas_flavigena|t__SGB17151	0	0	0	0	0	0	0	0	0	0	0	0	0	0	0	0	0	0	0	0	0	0	0.40517	0	0	0	0	0	0	0	0	0	0	0	0	0	0	0	0	0	0	0.00676	0	0	0	0	0	0	0
k__Bacteria|p__Candidatus_Saccharibacteria|c__Candidatus_Saccharimonia|o__Candidatus_Nanosynbacterales|f__Candidatus_Nanosynbacteraceae|g__Candidatus_Nanosynbacter|s__Candidatus_Nanosynbacter_lyticus|t__SGB19849	0	0	0	0	0	0	0	0	0	0	0	0	0	0	0	0	0	0	0	0	0	0	0.38305	0	0	0	0	0	0	0	0	0	0	0	0	0	0	0	0	0	0	0	0	0	0	0	0	0	0
k__Bacteria|p__Candidatus_Saccharibacteria|c__Candidatus_Saccharimonia|o__Candidatus_Saccharimonales|f__Candidatus_Sacchiramonaceae|g__Candidatus_Nanosynsacchari|s__Candidatus_Nanosynsacchari_sp_TM7_ANC_38_39_G1_1|t__SGB19882	0	0	0	0	0	0	0	0	0	0	0	0	0	0	0	0	0	0	0	0	0	0	0.23243	0	0	0	0	0	0	0	0	0	0	0	0	0	0	0	0	0	0	0	0	0	0	0	0	0	0
k__Bacteria|p__Firmicutes|c__Erysipelotrichia|o__Erysipelotrichales|f__Erysipelotrichaceae|g__Bulleidia|s__Bulleidia_extructa|t__SGB6820	0	0	0	0	0	0	0	0	0	0	0	0	0	0	0	0	0	0	0	0	0	0	0.20908	0	0	0	0	0	0	0	0	0	0	0	0	0	0	0	0	0	0	0	0	0	0	0	0	0	0
k__Bacteria|p__Firmicutes|c__Bacilli|o__Lactobacillales|f__Streptococcaceae|g__Streptococcus|s__Streptococcus_sanguinis|t__SGB8047_group	0	0	0	0	0	0	0	0	0	0	0	0	0	0	0	0	0	0	0	0	0	0	0.20642	0	0	0	0	0	0	0	0	0	0	0	0	0	0	0	0	0	0	0	0	0	0	0	0	0	0
k__Bacteria|p__Fusobacteria|c__Fusobacteriia|o__Fusobacteriales|f__Leptotrichiaceae|g__Leptotrichia|s__Leptotrichia_wadei|t__SGB6055	0	0	0	0	0	0	0	0	0	0	0	0	0	0	0	0	0	0	0	0	0	0	0.17471	0	0	0	0	0	0	0	0	0	0	0.11889	0	0	0	0	0	0	0	0	0	0	0	0	0.02292	0	0
k__Bacteria|p__Firmicutes|c__Bacilli|o__Lactobacillales|f__Streptococcaceae|g__Streptococcus|s__Streptococcus_sinensis|t__SGB8030	0	0	0	0	0	0	0	0	0	0	0	0	0	0	0	0	0	0	0	0	0	0	0.16085	0	0	0	0	0	0	0	0	0	0	0	0	0	0	0	0	0	0	0	0	0	0	0	0	0	0
k__Bacteria|p__Actinobacteria|c__Actinomycetia|o__Actinomycetales|f__Actinomycetaceae|g__Actinomyces|s__Actinomyces_sp_ph3|t__SGB17137_group	0	0	0	0	0	0	0	0	0	0	0	0	0	0	0	0	0	0	0	0	0	0	0.1589	0	0	0	0	0	0	0	0	0	0	0	0	0	0	0	0	0	0	0	0	0	0	0	0	0	0
k__Bacteria|p__Actinobacteria|c__Actinomycetia|o__Bifidobacteriales|f__Bifidobacteriaceae|g__Scardovia|s__Scardovia_wiggsiae|t__SGB15494	0	0	0	0	0	0	0	0	0	0	0	0	0	0	0	0	0	0	0	0	0	0	0.13502	0	0	0	0	0.05633	0	0	0	0	0	0	0	0	0	0	0	0	0	0	0	0	0	0	0	0	0
k__Bacteria|p__Proteobacteria|c__Betaproteobacteria|o__Neisseriales|f__Neisseriaceae|g__Kingella|s__Kingella_bonacorsii|t__SGB9422	0	0	0	0	0	0	0	0	0	0	0	0	0	0	0	0	0	0	0	0	0	0	0.12229	0	0	0	0	0	0	0	0	0	0	0	0	0	0	0	0	0	0	0	0	0	0	0	0	0	0
k__Bacteria|p__Firmicutes|c__Bacilli|o__Lactobacillales|f__Streptococcaceae|g__Streptococcus|s__Streptococcus_mutans|t__SGB8000	0	0	0	0	0	0	0	0	0	0	0	0	0	0	0	0	0	0	0	0	0	0	0.11056	0	0	0	0	0	0	0	0	0	0	0	0	0	0	0	0	0	0	0	0	0	0	0	0	0	0
k__Bacteria|p__Actinobacteria|c__Actinomycetia|o__Actinomycetales|f__Actinomycetaceae|g__Actinomyces|s__Actinomyces_oris|t__SGB15878	0	0	0	0	0	0	0	0	0	0	0	0	0	0	0	0	0	0	0	0	0	0	0.10316	0	0	0	0	0	0	0	0	0	0	0	0	0	0	0	0	0	0	0.04593	0	0	0	0	0	0	0
k__Bacteria|p__Firmicutes|c__Clostridia|o__Eubacteriales|f__Eubacteriales_Family_XIII_Incertae_Sedis|g__Eubacteriales_Family_XIII_Incertae_Sedis_unclassified|s__Eubacterium_brachy|t__SGB3931	0	0	0	0	0	0	0	0	0	0	0	0	0	0	0	0	0	0	0	0	0	0	0.09803	0	0	0	0	0	0	0	0	0	0	0	0	0	0	0	0	0	0	0	0	0	0	0	0	0	0
k__Bacteria|p__Actinobacteria|c__Actinomycetia|o__Bifidobacteriales|f__Bifidobacteriaceae|g__Parascardovia|s__Parascardovia_denticolens|t__SGB17291	0	0	0	0	0	0	0	0	0	0	0	0	0	0	0	0	0	0	0	0	0	0	0.09403	0	0	0	0	0	0	0	0	0	0	0	0	0	0	0	0	0	0	0	0	0	0	0	0	0	0
k__Bacteria|p__Proteobacteria|c__Epsilonproteobacteria|o__Campylobacterales|f__Campylobacteraceae|g__Campylobacter|s__Campylobacter_concisus|t__SGB19351_group	0	0	0	0	0	0	0	0	0	0	0	0	0	0	0	0	0	0	0	0	0	0	0.09177	0	0	0	0	0	0	0	0	0	0	0	0	0	0.03818	0	0	0	0	0.09079	0	0	0	0	0	0	0
k__Bacteria|p__Candidatus_Saccharibacteria|c__Candidatus_Saccharibacteria_unclassified|o__Candidatus_Saccharibacteria_unclassified|f__Candidatus_Saccharibacteria_unclassified|g__Candidatus_Saccharibacteria_unclassified|s__TM7_phylum_sp_oral_taxon_348|t__SGB19880	0	0	0	0	0	0	0	0	0	0	0	0	0	0	0	0	0	0	0	0	0	0	0.091	0	0	0	0	0	0	0	0	0	0	0	0	0	0	0	0	0	0	0	0	0	0	0	0	0	0
k__Bacteria|p__Actinobacteria|c__Actinomycetia|o__Bifidobacteriales|f__Bifidobacteriaceae|g__Alloscardovia|s__Alloscardovia_omnicolens|t__SGB17300	0	0	0	0	0	0	0	0	0	0	0	0	0	0	0	0	0	0	0	0	0	0	0.0612	0	0	0	0	0	0.56933	0	0	0	0.0274	0	0	0	0	0	0	0	0	0.01898	0	0	0	0	0	0	0
k__Bacteria|p__Actinobacteria|c__Actinomycetia|o__Micrococcales|f__Micrococcaceae|g__Rothia|s__Rothia_mucilaginosa|t__SGB16986	0	0	0	0	0	0	0	0	0	0	0	0	0	0	0	0	0	0	0	0	0	0	0.05989	0	0	0	0	0.15426	0	0	0	0	0	0	0	0	0.43053	0	0	0.05112	0	0.05273	0	0	0	0	0	0	0
k__Bacteria|p__Firmicutes|c__Bacilli|o__Lactobacillales|f__Aerococcaceae|g__Abiotrophia|s__Abiotrophia_sp_HMSC24B09|t__SGB8236	0	0	0	0	0	0	0	0	0	0	0	0	0	0	0	0	0	0	0	0	0	0	0.03046	0	0	0	0	0	0	0	0.14393	0	0	0	0	0	0	0	0	0	0	0	0	0	0	0	0	0	0
k__Bacteria|p__Actinobacteria|c__Actinomycetia|o__Actinomycetales|f__Actinomycetaceae|g__Actinomyces|s__Actinomyces_dentalis|t__SGB15877	0	0	0	0	0	0	0	0	0	0	0	0	0	0	0	0	0	0	0	0	0	0	0.02925	0	0	0	0	0	0	0	0	0	0	0	0	0	0	0	0	0	0	0	0	0	0	0	0	0	0
k__Bacteria|p__Actinobacteria|c__Actinomycetia|o__Actinomycetales|f__Actinomycetaceae|g__Schaalia|s__Schaalia_odontolytica|t__SGB17156	0	0	0	0	0	0	0	0	0	0	0	0	0	0	0	0	0	0	0	0	0	0	0.02611	0	0	0	0	0	0	0	0	0	0	0	0	0	0	0	0	0	0	0	0	0	0	0	0	0	0
k__Bacteria|p__Fusobacteria|c__Fusobacteriia|o__Fusobacteriales|f__Leptotrichiaceae|g__Leptotrichia|s__Leptotrichia_massiliensis|t__SGB6063	0	0	0	0	0	0	0	0	0	0	0	0	0	0	0	0	0	0	0	0	0	0	0.01415	0	0	0	0	0	0	0	0	0	0	0	0	0	0	0	0	0	0	0	0	0	0	0	0	0	0
k__Bacteria|p__Firmicutes|c__Tissierellia|o__Tissierellales|f__Peptoniphilaceae|g__Peptoniphilus|s__Peptoniphilus_mikwangii|t__SGB6628	0	0	0	0	0	0	0	0	0	0	0	0	0	0	0	0	0	0	0	0	0	0	0.01135	0	0	0	0	0	0	0	0	0	0	0	0	0	0	0	0	0	0	0	0	0	0	0	0	0	0
k__Bacteria|p__Firmicutes|c__Bacilli|o__Lactobacillales|f__Streptococcaceae|g__Streptococcus|s__Streptococcus_intermedius|t__SGB8025	0	0	0	0	0	0	0	0	0	0	0	0	0	0	0	0	0	0	0	0	0	0	0.00423	0	0	0	0	0	0	0	0	0	0	0	0	0	0	0	0	0	0	0	0	0	0	0	0	0	0
k__Bacteria|p__Bacteroidetes|c__Bacteroidia|o__Bacteroidales|f__Bacteroidaceae	0	0	0	0	0	0	0	0	0	0	0	0	0	0	0	0	0	0	0	0	0	0	0	0	0.9007	0	0	0	0	0.01823	0	0	0	0	0	0	0.8513	0	0	0	0	0	0	0	0	0	0.48611	0	0
k__Bacteria|p__Bacteroidetes|c__Bacteroidia|o__Bacteroidales|f__Bacteroidaceae|g__Bacteroides	0	0	0	0	0	0	0	0	0	0	0	0	0	0	0	0	0	0	0	0	0	0	0	0	0.9007	0	0	0	0	0.01823	0	0	0	0	0	0	0.8513	0	0	0	0	0	0	0	0	0	0.48611	0	0
k__Bacteria|p__Bacteroidetes|c__Bacteroidia|o__Bacteroidales|f__Bacteroidaceae|g__Bacteroides|s__Bacteroides_heparinolyticus	0	0	0	0	0	0	0	0	0	0	0	0	0	0	0	0	0	0	0	0	0	0	0	0	0.85769	0	0	0	0	0.01823	0	0	0	0	0	0	0.8513	0	0	0	0	0	0	0	0	0	0.48611	0	0
k__Bacteria|p__Firmicutes|c__Bacilli|o__Lactobacillales|f__Streptococcaceae|g__Streptococcus|s__Streptococcus_gallolyticus	0	0	0	0	0	0	0	0	0	0	0	0	0	0	0	0	0	0	0	0	0	0	0	0	0.74025	0	0	0	0	0	0	0	0	0	0	0	0	0	0	0	0	0	0	0	0	0	0	0	0
k__Bacteria|p__Firmicutes|c__Clostridia|o__Eubacteriales|f__Lachnospiraceae|g__Lachnoanaerobaculum|s__Lachnoanaerobaculum_saburreum	0	0	0	0	0	0	0	0	0	0	0	0	0	0	0	0	0	0	0	0	0	0	0	0	0.30642	0	0	0.72622	0	0	0	0	0	0	0	0	0	0	0	0	0	0	0	0	0	0	0	0	0
k__Bacteria|p__Spirochaetes|c__Spirochaetia|o__Spirochaetales|f__Treponemataceae|g__Treponema|s__Treponema_medium	0	0	0	0	0	0	0	0	0	0	0	0	0	0	0	0	0	0	0	0	0	0	0	0	0.12651	0	0	0	0	0	0	0	0	0	0	0	0	0	0	0	0	0	0	0	0	0	0	0	0
k__Bacteria|p__Bacteroidetes|c__Bacteroidia|o__Bacteroidales|f__Prevotellaceae|g__Prevotella|s__Prevotella_conceptionensis	0	0	0	0	0	0	0	0	0	0	0	0	0	0	0	0	0	0	0	0	0	0	0	0	0.0566	0	0	0	0	0	0	0	0	0	0	0	0	0	0	0	0	0	0	0	0	0	0	0	0
k__Bacteria|p__Bacteroidetes|c__Bacteroidia|o__Bacteroidales|f__Bacteroidaceae|g__Bacteroides|s__Bacteroides_zoogleoformans	0	0	0	0	0	0	0	0	0	0	0	0	0	0	0	0	0	0	0	0	0	0	0	0	0.04301	0	0	0	0	0	0	0	0	0	0	0	0	0	0	0	0	0	0	0	0	0	0	0	0
k__Bacteria|p__Bacteroidetes|c__Bacteroidia|o__Bacteroidales|f__Bacteroidaceae|g__Bacteroides|s__Bacteroides_heparinolyticus|t__SGB21589	0	0	0	0	0	0	0	0	0	0	0	0	0	0	0	0	0	0	0	0	0	0	0	0	0.85769	0	0	0	0	0.01823	0	0	0	0	0	0	0.8513	0	0	0	0	0	0	0	0	0	0.48611	0	0
k__Bacteria|p__Firmicutes|c__Bacilli|o__Lactobacillales|f__Streptococcaceae|g__Streptococcus|s__Streptococcus_gallolyticus|t__SGB97147	0	0	0	0	0	0	0	0	0	0	0	0	0	0	0	0	0	0	0	0	0	0	0	0	0.74025	0	0	0	0	0	0	0	0	0	0	0	0	0	0	0	0	0	0	0	0	0	0	0	0
k__Bacteria|p__Firmicutes|c__Clostridia|o__Eubacteriales|f__Lachnospiraceae|g__Lachnoanaerobaculum|s__Lachnoanaerobaculum_saburreum|t__SGB4481	0	0	0	0	0	0	0	0	0	0	0	0	0	0	0	0	0	0	0	0	0	0	0	0	0.30642	0	0	0.72622	0	0	0	0	0	0	0	0	0	0	0	0	0	0	0	0	0	0	0	0	0
k__Bacteria|p__Spirochaetes|c__Spirochaetia|o__Spirochaetales|f__Treponemataceae|g__Treponema|s__Treponema_medium|t__SGB3606	0	0	0	0	0	0	0	0	0	0	0	0	0	0	0	0	0	0	0	0	0	0	0	0	0.12651	0	0	0	0	0	0	0	0	0	0	0	0	0	0	0	0	0	0	0	0	0	0	0	0
k__Bacteria|p__Bacteroidetes|c__Bacteroidia|o__Bacteroidales|f__Prevotellaceae|g__Prevotella|s__Prevotella_conceptionensis|t__SGB1458	0	0	0	0	0	0	0	0	0	0	0	0	0	0	0	0	0	0	0	0	0	0	0	0	0.0566	0	0	0	0	0	0	0	0	0	0	0	0	0	0	0	0	0	0	0	0	0	0	0	0
k__Bacteria|p__Bacteroidetes|c__Bacteroidia|o__Bacteroidales|f__Bacteroidaceae|g__Bacteroides|s__Bacteroides_zoogleoformans|t__SGB21590	0	0	0	0	0	0	0	0	0	0	0	0	0	0	0	0	0	0	0	0	0	0	0	0	0.04301	0	0	0	0	0	0	0	0	0	0	0	0	0	0	0	0	0	0	0	0	0	0	0	0
k__Bacteria|p__Firmicutes|c__Bacilli|o__Lactobacillales|f__Lactobacillaceae|g__Lactobacillus|s__Lactobacillus_johnsonii	0	0	0	0	0	0	0	0	0	0	0	0	0	0	0	0	0	0	0	0	0	0	0	0	0	35.9485	0	0	0	0	0	0	3.43124	0	0	0	0	0	0	0	0	0	0	3.04222	0	0	0	0	0
k__Bacteria|p__Firmicutes|c__Bacilli|o__Lactobacillales|f__Lactobacillaceae|g__Lactobacillus|s__Lactobacillus_johnsonii|t__SGB7041	0	0	0	0	0	0	0	0	0	0	0	0	0	0	0	0	0	0	0	0	0	0	0	0	0	35.9485	0	0	0	0	0	0	3.43124	0	0	0	0	0	0	0	0	0	0	3.04222	0	0	0	0	0
k__Bacteria|p__Fusobacteria|c__Fusobacteriia|o__Fusobacteriales|f__Fusobacteriaceae|g__Fusobacterium|s__Fusobacterium_necrophorum	0	0	0	0	0	0	0	0	0	0	0	0	0	0	0	0	0	0	0	0	0	0	0	0	0	0	5.14951	0	0	0	0	0	0	0	0	0	0	0	0	0	0	0	0	0	0	0	0	0	0
k__Bacteria|p__Proteobacteria|c__Betaproteobacteria|o__Neisseriales|f__Neisseriaceae|g__Neisseria|s__Neisseria_meningitidis	0	0	0	0	0	0	0	0	0	0	0	0	0	0	0	0	0	0	0	0	0	0	0	0	0	0	0.44815	0	0	0	0	0	0	0	0	0	0	0	0	0	0	0	0	0	0	0	0	0	0
k__Bacteria|p__Fusobacteria|c__Fusobacteriia|o__Fusobacteriales|f__Fusobacteriaceae|g__Fusobacterium|s__Fusobacterium_necrophorum|t__SGB5986	0	0	0	0	0	0	0	0	0	0	0	0	0	0	0	0	0	0	0	0	0	0	0	0	0	0	5.14951	0	0	0	0	0	0	0	0	0	0	0	0	0	0	0	0	0	0	0	0	0	0
k__Bacteria|p__Proteobacteria|c__Betaproteobacteria|o__Neisseriales|f__Neisseriaceae|g__Neisseria|s__Neisseria_meningitidis|t__SGB9461	0	0	0	0	0	0	0	0	0	0	0	0	0	0	0	0	0	0	0	0	0	0	0	0	0	0	0.44815	0	0	0	0	0	0	0	0	0	0	0	0	0	0	0	0	0	0	0	0	0	0
k__Eukaryota|p__Ascomycota|c__Saccharomycetes|o__Saccharomycetales|f__Saccharomycetaceae	0	0	0	0	0	0	0	0	0	0	0	0	0	0	0	0	0	0	0	0	0	0	0	0	0	0	0	0.03794	0	0	0	0	0	0	0	0	0	0	0	0	0	0	0	0	0	0	0	0	0
k__Eukaryota|p__Ascomycota|c__Saccharomycetes|o__Saccharomycetales|f__Saccharomycetaceae|g__Saccharomyces	0	0	0	0	0	0	0	0	0	0	0	0	0	0	0	0	0	0	0	0	0	0	0	0	0	0	0	0.03794	0	0	0	0	0	0	0	0	0	0	0	0	0	0	0	0	0	0	0	0	0
k__Bacteria|p__Firmicutes|c__Bacilli|o__Lactobacillales|f__Lactobacillaceae|g__Lactobacillus|s__Lactobacillus_amylolyticus	0	0	0	0	0	0	0	0	0	0	0	0	0	0	0	0	0	0	0	0	0	0	0	0	0	0	0	31.4753	0	0	0	0	0	0	0	0	0	0	0	0	0	0	0	0	0	0	0	0	0
k__Bacteria|p__Firmicutes|c__Bacilli|o__Lactobacillales|f__Lactobacillaceae|g__Lactobacillus|s__Lactobacillus_delbrueckii	0	0	0	0	0	0	0	0	0	0	0	0	0	0	0	0	0	0	0	0	0	0	0	0	0	0	0	5.84456	0	0	0	0	0	0	0	0	0	0	0	0	0	0	0	0	0	0	0	0	0
k__Bacteria|p__Firmicutes|c__Bacilli|o__Lactobacillales|f__Lactobacillaceae|g__Lactobacillus|s__Lactobacillus_amylovorus	0	0	0	0	0	0	0	0	0	0	0	0	0	0	0	0	0	0	0	0	0	0	0	0	0	0	0	1.29926	0	0	0	0	0	0	0	0	0	0	0	0	0	0	0	0	0	0	1.7359	0	0
k__Bacteria|p__Firmicutes|c__Bacilli|o__Lactobacillales|f__Lactobacillaceae|g__Lactobacillus|s__Lactobacillus_ultunensis	0	0	0	0	0	0	0	0	0	0	0	0	0	0	0	0	0	0	0	0	0	0	0	0	0	0	0	1.12186	0	0	0	0	0	0	0	0	0	0	0	0	0	0	0	0	0	0	18.0433	0	0
k__Bacteria|p__Firmicutes|c__Bacilli|o__Lactobacillales|f__Lactobacillaceae|g__Limosilactobacillus|s__Limosilactobacillus_panis	0	0	0	0	0	0	0	0	0	0	0	0	0	0	0	0	0	0	0	0	0	0	0	0	0	0	0	0.74362	0	0	0	0	0	0	0	0	0	0	0	0	0	0	0	0	0	0	0	0	0
k__Bacteria|p__Firmicutes|c__Bacilli|o__Lactobacillales|f__Lactobacillaceae|g__Lactobacillus|s__Lactobacillus_crispatus	0	0	0	0	0	0	0	0	0	0	0	0	0	0	0	0	0	0	0	0	0	0	0	0	0	0	0	0.38509	54.6418	0	0	0	0	0	0	0	0	0	0	0	0	0	0	0	0	0	0	0	0
k__Bacteria|p__Firmicutes|c__Bacilli|o__Lactobacillales|f__Lactobacillaceae|g__Limosilactobacillus|s__Limosilactobacillus_coleohominis	0	0	0	0	0	0	0	0	0	0	0	0	0	0	0	0	0	0	0	0	0	0	0	0	0	0	0	0.22263	0.12957	0	0	0	0	0	0	0	0	0	0	0	0	0	0	0	0	0	0.02948	0	0
k__Bacteria|p__Firmicutes|c__Bacilli|o__Lactobacillales|f__Lactobacillaceae|g__Limosilactobacillus|s__Lactobacillus_timonensis	0	0	0	0	0	0	0	0	0	0	0	0	0	0	0	0	0	0	0	0	0	0	0	0	0	0	0	0.06884	0	0	0	0	0	0	0	0	0	0	0	0	0	0	0	0	0	0	0	0	0
k__Eukaryota|p__Ascomycota|c__Saccharomycetes|o__Saccharomycetales|f__Saccharomycetaceae|g__Saccharomyces|s__Saccharomyces_cerevisiae	0	0	0	0	0	0	0	0	0	0	0	0	0	0	0	0	0	0	0	0	0	0	0	0	0	0	0	0.03794	0	0	0	0	0	0	0	0	0	0	0	0	0	0	0	0	0	0	0	0	0
k__Bacteria|p__Actinobacteria|c__Actinomycetia|o__Bifidobacteriales|f__Bifidobacteriaceae|g__Scardovia|s__Scardovia_inopinata	0	0	0	0	0	0	0	0	0	0	0	0	0	0	0	0	0	0	0	0	0	0	0	0	0	0	0	0.00551	0	0	0	0	0	0	0	0	0	0	0	0	0	0	0	0	0	0	0	0	0
k__Bacteria|p__Firmicutes|c__Bacilli|o__Lactobacillales|f__Lactobacillaceae|g__Lactobacillus|s__Lactobacillus_amylolyticus|t__SGB7053	0	0	0	0	0	0	0	0	0	0	0	0	0	0	0	0	0	0	0	0	0	0	0	0	0	0	0	31.4753	0	0	0	0	0	0	0	0	0	0	0	0	0	0	0	0	0	0	0	0	0
k__Bacteria|p__Firmicutes|c__Bacilli|o__Lactobacillales|f__Lactobacillaceae|g__Lactobacillus|s__Lactobacillus_delbrueckii|t__SGB7020	0	0	0	0	0	0	0	0	0	0	0	0	0	0	0	0	0	0	0	0	0	0	0	0	0	0	0	5.84456	0	0	0	0	0	0	0	0	0	0	0	0	0	0	0	0	0	0	0	0	0
k__Bacteria|p__Firmicutes|c__Bacilli|o__Lactobacillales|f__Lactobacillaceae|g__Lactobacillus|s__Lactobacillus_amylovorus|t__SGB7050	0	0	0	0	0	0	0	0	0	0	0	0	0	0	0	0	0	0	0	0	0	0	0	0	0	0	0	1.29926	0	0	0	0	0	0	0	0	0	0	0	0	0	0	0	0	0	0	1.7359	0	0
k__Bacteria|p__Firmicutes|c__Bacilli|o__Lactobacillales|f__Lactobacillaceae|g__Lactobacillus|s__Lactobacillus_ultunensis|t__SGB7049	0	0	0	0	0	0	0	0	0	0	0	0	0	0	0	0	0	0	0	0	0	0	0	0	0	0	0	1.12186	0	0	0	0	0	0	0	0	0	0	0	0	0	0	0	0	0	0	18.0433	0	0
k__Bacteria|p__Firmicutes|c__Bacilli|o__Lactobacillales|f__Lactobacillaceae|g__Limosilactobacillus|s__Limosilactobacillus_panis|t__SGB7094	0	0	0	0	0	0	0	0	0	0	0	0	0	0	0	0	0	0	0	0	0	0	0	0	0	0	0	0.74362	0	0	0	0	0	0	0	0	0	0	0	0	0	0	0	0	0	0	0	0	0
k__Bacteria|p__Firmicutes|c__Bacilli|o__Lactobacillales|f__Lactobacillaceae|g__Lactobacillus|s__Lactobacillus_crispatus|t__SGB7045	0	0	0	0	0	0	0	0	0	0	0	0	0	0	0	0	0	0	0	0	0	0	0	0	0	0	0	0.38509	54.6418	0	0	0	0	0	0	0	0	0	0	0	0	0	0	0	0	0	0	0	0
k__Bacteria|p__Firmicutes|c__Bacilli|o__Lactobacillales|f__Lactobacillaceae|g__Limosilactobacillus|s__Limosilactobacillus_coleohominis|t__SGB7101	0	0	0	0	0	0	0	0	0	0	0	0	0	0	0	0	0	0	0	0	0	0	0	0	0	0	0	0.22263	0.12957	0	0	0	0	0	0	0	0	0	0	0	0	0	0	0	0	0	0.02948	0	0
k__Bacteria|p__Firmicutes|c__Bacilli|o__Lactobacillales|f__Lactobacillaceae|g__Limosilactobacillus|s__Lactobacillus_timonensis|t__SGB29591	0	0	0	0	0	0	0	0	0	0	0	0	0	0	0	0	0	0	0	0	0	0	0	0	0	0	0	0.06884	0	0	0	0	0	0	0	0	0	0	0	0	0	0	0	0	0	0	0	0	0
k__Eukaryota|p__Ascomycota|c__Saccharomycetes|o__Saccharomycetales|f__Saccharomycetaceae|g__Saccharomyces|s__Saccharomyces_cerevisiae|t__EUK4932	0	0	0	0	0	0	0	0	0	0	0	0	0	0	0	0	0	0	0	0	0	0	0	0	0	0	0	0.03794	0	0	0	0	0	0	0	0	0	0	0	0	0	0	0	0	0	0	0	0	0
k__Bacteria|p__Actinobacteria|c__Actinomycetia|o__Bifidobacteriales|f__Bifidobacteriaceae|g__Scardovia|s__Scardovia_inopinata|t__SGB15493	0	0	0	0	0	0	0	0	0	0	0	0	0	0	0	0	0	0	0	0	0	0	0	0	0	0	0	0.00551	0	0	0	0	0	0	0	0	0	0	0	0	0	0	0	0	0	0	0	0	0
k__Bacteria|p__Firmicutes|c__Clostridia|o__Eubacteriales|f__Clostridiaceae	0	0	0	0	0	0	0	0	0	0	0	0	0	0	0	0	0	0	0	0	0	0	0	0	0	0	0	0	0.79611	0	0	0	0.28625	0	0	0	0	0	0	0	0	0	0	0	0	0	0.14618	0	0
k__Bacteria|p__Firmicutes|c__Clostridia|o__Eubacteriales|f__Clostridiaceae|g__Sarcina	0	0	0	0	0	0	0	0	0	0	0	0	0	0	0	0	0	0	0	0	0	0	0	0	0	0	0	0	0.79611	0	0	0	0	0	0	0	0	0	0	0	0	0	0	0	0	0	0	0	0
k__Bacteria|p__Firmicutes|c__Clostridia|o__Eubacteriales|f__Clostridiaceae|g__Sarcina|s__Sarcina_ventriculi	0	0	0	0	0	0	0	0	0	0	0	0	0	0	0	0	0	0	0	0	0	0	0	0	0	0	0	0	0.79611	0	0	0	0	0	0	0	0	0	0	0	0	0	0	0	0	0	0	0	0
k__Bacteria|p__Bacteroidetes|c__Bacteroidia|o__Bacteroidales|f__Prevotellaceae|g__Prevotella|s__Prevotella_oralis	0	0	0	0	0	0	0	0	0	0	0	0	0	0	0	0	0	0	0	0	0	0	0	0	0	0	0	0	0.12341	0	0	0	0	0	0	0	0	0	0	0	0	0	0	0	0	0	0	0	0
k__Bacteria|p__Firmicutes|c__Bacilli|o__Lactobacillales|f__Lactobacillaceae|g__Lactobacillus|s__Lactobacillus_gasseri|t__SGB7039	0	0	0	0	0	0	0	0	0	0	0	0	0	0	0	0	0	0	0	0	0	0	0	0	0	0	0	0	23.3243	0	0	0	0.69918	0	0	0	0	0	0	0	0	0	0	0	0	0	0	0	0
k__Bacteria|p__Firmicutes|c__Clostridia|o__Eubacteriales|f__Clostridiaceae|g__Sarcina|s__Sarcina_ventriculi|t__SGB6190	0	0	0	0	0	0	0	0	0	0	0	0	0	0	0	0	0	0	0	0	0	0	0	0	0	0	0	0	0.79611	0	0	0	0	0	0	0	0	0	0	0	0	0	0	0	0	0	0	0	0
k__Bacteria|p__Bacteroidetes|c__Bacteroidia|o__Bacteroidales|f__Prevotellaceae|g__Prevotella|s__Prevotella_oralis|t__SGB1528	0	0	0	0	0	0	0	0	0	0	0	0	0	0	0	0	0	0	0	0	0	0	0	0	0	0	0	0	0.12341	0	0	0	0	0	0	0	0	0	0	0	0	0	0	0	0	0	0	0	0
k__Bacteria|p__Firmicutes|c__Erysipelotrichia|o__Erysipelotrichales|f__Coprobacillaceae	0	0	0	0	0	0	0	0	0	0	0	0	0	0	0	0	0	0	0	0	0	0	0	0	0	0	0	0	0	0.81807	0	0	0	0	0	0	0	0	0	0	0	0	0	0	0	0	0	0	0
k__Bacteria|p__Firmicutes|c__Clostridia|o__Eubacteriales|f__Peptostreptococcaceae|g__Peptostreptococcaceae_unclassified	0	0	0	0	0	0	0	0	0	0	0	0	0	0	0	0	0	0	0	0	0	0	0	0	0	0	0	0	0	5.70077	0	0	0	0	0	0	0	0	0	0	0	0	0	0	0	0	0	0	0
k__Bacteria|p__Firmicutes|c__Erysipelotrichia|o__Erysipelotrichales|f__Coprobacillaceae|g__Eggerthia	0	0	0	0	0	0	0	0	0	0	0	0	0	0	0	0	0	0	0	0	0	0	0	0	0	0	0	0	0	0.81807	0	0	0	0	0	0	0	0	0	0	0	0	0	0	0	0	0	0	0
k__Bacteria|p__Firmicutes|c__Clostridia|o__Eubacteriales|f__Lachnospiraceae|g__Catonella	0	0	0	0	0	0	0	0	0	0	0	0	0	0	0	0	0	0	0	0	0	0	0	0	0	0	0	0	0	0.06982	0	0	0	0	0	0	0	0	0	0	0	0	0	0	0	0	0	0	0
k__Bacteria|p__Firmicutes|c__Clostridia|o__Eubacteriales|f__Peptostreptococcaceae|g__Peptostreptococcaceae_unclassified|s__Peptostreptococcaceae_bacterium_AS15	0	0	0	0	0	0	0	0	0	0	0	0	0	0	0	0	0	0	0	0	0	0	0	0	0	0	0	0	0	5.70077	0	0	0	0	0	0	0	0	0	0	0	0	0	0	0	0	0	0	0
k__Bacteria|p__Spirochaetes|c__Spirochaetia|o__Spirochaetales|f__Treponemataceae|g__Treponema|s__Treponema_lecithinolyticum	0	0	0	0	0	0	0	0	0	0	0	0	0	0	0	0	0	0	0	0	0	0	0	0	0	0	0	0	0	4.80006	0	0	0	0	0	0	0	0	0	0	0	0	0	0	0	0	0	0	0
k__Bacteria|p__Firmicutes|c__Bacilli|o__Lactobacillales|f__Streptococcaceae|g__Streptococcus|s__Streptococcus_pyogenes	0	0	0	0	0	0	0	0	0	0	0	0	0	0	0	0	0	0	0	0	0	0	0	0	0	0	0	0	0	2.93882	0	0	0	0	0	0	0	0	0	0	0	0	0	0	0	0	0	0	0
k__Bacteria|p__Spirochaetes|c__Spirochaetia|o__Spirochaetales|f__Treponemataceae|g__Treponema|s__Treponema_putidum	0	0	0	0	0	0	0	0	0	0	0	0	0	0	0	0	0	0	0	0	0	0	0	0	0	0	0	0	0	1.15344	0	0	0	0	0	0	0	0	0	0	0	0	0	0	0	0	0	0	0
k__Bacteria|p__Firmicutes|c__Clostridia|o__Eubacteriales|f__Eubacteriales_Family_XIII_Incertae_Sedis|g__Mogibacterium|s__Mogibacterium_timidum	0	0	0	0	0	0	0	0	0	0	0	0	0	0	0	0	0	0	0	0	0	0	0	0	0	0	0	0	0	1.00983	0	0	0	0	0	0	0	0	0	0	0	0	0	0	0	0	0	0	0
k__Bacteria|p__Firmicutes|c__Erysipelotrichia|o__Erysipelotrichales|f__Coprobacillaceae|g__Eggerthia|s__Eggerthia_catenaformis	0	0	0	0	0	0	0	0	0	0	0	0	0	0	0	0	0	0	0	0	0	0	0	0	0	0	0	0	0	0.81807	0	0	0	0	0	0	0	0	0	0	0	0	0	0	0	0	0	0	0
k__Bacteria|p__Fusobacteria|c__Fusobacteriia|o__Fusobacteriales|f__Fusobacteriaceae|g__Fusobacterium|s__Fusobacterium_naviforme	0	0	0	0	0	0	0	0	0	0	0	0	0	0	0	0	0	0	0	0	0	0	0	0	0	0	0	0	0	0.58388	0	0	0	0	0	0	0	0	0	0	0	0	0	0	0	0	0	0	0
k__Bacteria|p__Firmicutes|c__Tissierellia|o__Tissierellales|f__Peptoniphilaceae|g__Parvimonas|s__Parvimonas_sp_oral_taxon_110	0	0	0	0	0	0	0	0	0	0	0	0	0	0	0	0	0	0	0	0	0	0	0	0	0	0	0	0	0	0.08851	0	0	0	0	0	0	0	0	0	0	0	0	0	0	0	0	0	0	0
k__Bacteria|p__Firmicutes|c__Clostridia|o__Eubacteriales|f__Lachnospiraceae|g__Catonella|s__Catonella_morbi	0	0	0	0	0	0	0	0	0	0	0	0	0	0	0	0	0	0	0	0	0	0	0	0	0	0	0	0	0	0.06982	0	0	0	0	0	0	0	0	0	0	0	0	0	0	0	0	0	0	0
k__Bacteria|p__Bacteroidetes|c__Bacteroidia|o__Bacteroidales|f__Prevotellaceae|g__Prevotella|s__Prevotella_fusca	0	0	0	0	0	0	0	0	0	0	0	0	0	0	0	0	0	0	0	0	0	0	0	0	0	0	0	0	0	0.02383	0	0	0	0	0	0	0	0	0	0	0	0	0	0	0	0	0	0	0
k__Bacteria|p__Firmicutes|c__Clostridia|o__Eubacteriales|f__Peptostreptococcaceae|g__Peptostreptococcaceae_unclassified|s__Peptostreptococcaceae_bacterium_AS15|t__SGB6620	0	0	0	0	0	0	0	0	0	0	0	0	0	0	0	0	0	0	0	0	0	0	0	0	0	0	0	0	0	5.70077	0	0	0	0	0	0	0	0	0	0	0	0	0	0	0	0	0	0	0
k__Bacteria|p__Spirochaetes|c__Spirochaetia|o__Spirochaetales|f__Treponemataceae|g__Treponema|s__Treponema_lecithinolyticum|t__SGB3587	0	0	0	0	0	0	0	0	0	0	0	0	0	0	0	0	0	0	0	0	0	0	0	0	0	0	0	0	0	4.80006	0	0	0	0	0	0	0	0	0	0	0	0	0	0	0	0	0	0	0
k__Bacteria|p__Firmicutes|c__Bacilli|o__Lactobacillales|f__Streptococcaceae|g__Streptococcus|s__Streptococcus_pyogenes|t__SGB8218	0	0	0	0	0	0	0	0	0	0	0	0	0	0	0	0	0	0	0	0	0	0	0	0	0	0	0	0	0	2.93882	0	0	0	0	0	0	0	0	0	0	0	0	0	0	0	0	0	0	0
k__Bacteria|p__Spirochaetes|c__Spirochaetia|o__Spirochaetales|f__Treponemataceae|g__Treponema|s__Treponema_putidum|t__SGB3616	0	0	0	0	0	0	0	0	0	0	0	0	0	0	0	0	0	0	0	0	0	0	0	0	0	0	0	0	0	1.15344	0	0	0	0	0	0	0	0	0	0	0	0	0	0	0	0	0	0	0
k__Bacteria|p__Firmicutes|c__Clostridia|o__Eubacteriales|f__Eubacteriales_Family_XIII_Incertae_Sedis|g__Mogibacterium|s__Mogibacterium_timidum|t__SGB3920	0	0	0	0	0	0	0	0	0	0	0	0	0	0	0	0	0	0	0	0	0	0	0	0	0	0	0	0	0	1.00983	0	0	0	0	0	0	0	0	0	0	0	0	0	0	0	0	0	0	0
k__Bacteria|p__Firmicutes|c__Erysipelotrichia|o__Erysipelotrichales|f__Coprobacillaceae|g__Eggerthia|s__Eggerthia_catenaformis|t__SGB6630	0	0	0	0	0	0	0	0	0	0	0	0	0	0	0	0	0	0	0	0	0	0	0	0	0	0	0	0	0	0.81807	0	0	0	0	0	0	0	0	0	0	0	0	0	0	0	0	0	0	0
k__Bacteria|p__Fusobacteria|c__Fusobacteriia|o__Fusobacteriales|f__Fusobacteriaceae|g__Fusobacterium|s__Fusobacterium_naviforme|t__SGB5268	0	0	0	0	0	0	0	0	0	0	0	0	0	0	0	0	0	0	0	0	0	0	0	0	0	0	0	0	0	0.58388	0	0	0	0	0	0	0	0	0	0	0	0	0	0	0	0	0	0	0
k__Bacteria|p__Firmicutes|c__Tissierellia|o__Tissierellales|f__Peptoniphilaceae|g__Parvimonas|s__Parvimonas_sp_oral_taxon_110|t__SGB6654	0	0	0	0	0	0	0	0	0	0	0	0	0	0	0	0	0	0	0	0	0	0	0	0	0	0	0	0	0	0.08851	0	0	0	0	0	0	0	0	0	0	0	0	0	0	0	0	0	0	0
k__Bacteria|p__Firmicutes|c__Clostridia|o__Eubacteriales|f__Lachnospiraceae|g__Catonella|s__Catonella_morbi|t__SGB4503	0	0	0	0	0	0	0	0	0	0	0	0	0	0	0	0	0	0	0	0	0	0	0	0	0	0	0	0	0	0.06982	0	0	0	0	0	0	0	0	0	0	0	0	0	0	0	0	0	0	0
k__Bacteria|p__Bacteroidetes|c__Bacteroidia|o__Bacteroidales|f__Prevotellaceae|g__Prevotella|s__Prevotella_fusca|t__SGB1556	0	0	0	0	0	0	0	0	0	0	0	0	0	0	0	0	0	0	0	0	0	0	0	0	0	0	0	0	0	0.02383	0	0	0	0	0	0	0	0	0	0	0	0	0	0	0	0	0	0	0
k__Bacteria|p__Fusobacteria|c__Fusobacteriia|o__Fusobacteriales|f__Leptotrichiaceae|g__Leptotrichia|s__Leptotrichia_sp_oral_taxon_215	0	0	0	0	0	0	0	0	0	0	0	0	0	0	0	0	0	0	0	0	0	0	0	0	0	0	0	0	0	0	0.13284	0	0	0	0	0	0	0	0	0	0	0	0	0	0	0	0	0	0
k__Bacteria|p__Bacteroidetes|c__Flavobacteriia|o__Flavobacteriales|f__Flavobacteriaceae|g__Capnocytophaga|s__Capnocytophaga_granulosa	0	0	0	0	0	0	0	0	0	0	0	0	0	0	0	0	0	0	0	0	0	0	0	0	0	0	0	0	0	0	0.01226	0	0	0	0	0	0	0	0	0	0	0	0	0	0	0	0	0	0
k__Bacteria|p__Fusobacteria|c__Fusobacteriia|o__Fusobacteriales|f__Leptotrichiaceae|g__Leptotrichia|s__Leptotrichia_sp_oral_taxon_215|t__SGB6067	0	0	0	0	0	0	0	0	0	0	0	0	0	0	0	0	0	0	0	0	0	0	0	0	0	0	0	0	0	0	0.13284	0	0	0	0	0	0	0	0	0	0	0	0	0	0	0	0	0	0
k__Bacteria|p__Bacteroidetes|c__Flavobacteriia|o__Flavobacteriales|f__Flavobacteriaceae|g__Capnocytophaga|s__Capnocytophaga_granulosa|t__SGB2483	0	0	0	0	0	0	0	0	0	0	0	0	0	0	0	0	0	0	0	0	0	0	0	0	0	0	0	0	0	0	0.01226	0	0	0	0	0	0	0	0	0	0	0	0	0	0	0	0	0	0
k__Bacteria|p__Firmicutes|c__Clostridia|o__Eubacteriales|f__Clostridiaceae|g__Clostridium	0	0	0	0	0	0	0	0	0	0	0	0	0	0	0	0	0	0	0	0	0	0	0	0	0	0	0	0	0	0	0	0	0.28625	0	0	0	0	0	0	0	0	0	0	0	0	0	0.14618	0	0
k__Bacteria|p__Firmicutes|c__Clostridia|o__Eubacteriales|f__Clostridiaceae|g__Clostridium|s__Clostridium_massiliamazoniense	0	0	0	0	0	0	0	0	0	0	0	0	0	0	0	0	0	0	0	0	0	0	0	0	0	0	0	0	0	0	0	0	0.28625	0	0	0	0	0	0	0	0	0	0	0	0	0	0	0	0
k__Bacteria|p__Proteobacteria|c__Betaproteobacteria|o__Neisseriales|f__Neisseriaceae|g__Neisseria|s__Neisseria_sp_KEM232	0	0	0	0	0	0	0	0	0	0	0	0	0	0	0	0	0	0	0	0	0	0	0	0	0	0	0	0	0	0	0	0	0.08687	0	0	0	0	0	0	0	0	0	0	0	0	0	0	0	0
k__Bacteria|p__Proteobacteria|c__Gammaproteobacteria|o__Pasteurellales|f__Pasteurellaceae|g__Aggregatibacter|s__Aggregatibacter_kilianii	0	0	0	0	0	0	0	0	0	0	0	0	0	0	0	0	0	0	0	0	0	0	0	0	0	0	0	0	0	0	0	0	0.04303	0.05233	0	0	0	0	0	0	0	0	0	0	0	0	0	0	0
k__Bacteria|p__Bacteroidetes|c__Bacteroidia|o__Bacteroidales|f__Prevotellaceae|g__Prevotella|s__Prevotella_loescheii	0	0	0	0	0	0	0	0	0	0	0	0	0	0	0	0	0	0	0	0	0	0	0	0	0	0	0	0	0	0	0	0	0.02399	0	0	0	0	0	0	0	0	0	0	0	0	0	0	0	0
k__Bacteria|p__Firmicutes|c__Clostridia|o__Eubacteriales|f__Clostridiaceae|g__Clostridium|s__Clostridium_massiliamazoniense|t__SGB29082	0	0	0	0	0	0	0	0	0	0	0	0	0	0	0	0	0	0	0	0	0	0	0	0	0	0	0	0	0	0	0	0	0.28625	0	0	0	0	0	0	0	0	0	0	0	0	0	0	0	0
k__Bacteria|p__Proteobacteria|c__Betaproteobacteria|o__Neisseriales|f__Neisseriaceae|g__Neisseria|s__Neisseria_sp_KEM232|t__SGB9427	0	0	0	0	0	0	0	0	0	0	0	0	0	0	0	0	0	0	0	0	0	0	0	0	0	0	0	0	0	0	0	0	0.08687	0	0	0	0	0	0	0	0	0	0	0	0	0	0	0	0
k__Bacteria|p__Proteobacteria|c__Gammaproteobacteria|o__Pasteurellales|f__Pasteurellaceae|g__Aggregatibacter|s__Aggregatibacter_kilianii|t__SGB9731	0	0	0	0	0	0	0	0	0	0	0	0	0	0	0	0	0	0	0	0	0	0	0	0	0	0	0	0	0	0	0	0	0.04303	0.05233	0	0	0	0	0	0	0	0	0	0	0	0	0	0	0
k__Bacteria|p__Bacteroidetes|c__Bacteroidia|o__Bacteroidales|f__Prevotellaceae|g__Prevotella|s__Prevotella_loescheii|t__SGB1457	0	0	0	0	0	0	0	0	0	0	0	0	0	0	0	0	0	0	0	0	0	0	0	0	0	0	0	0	0	0	0	0	0.02399	0	0	0	0	0	0	0	0	0	0	0	0	0	0	0	0
k__Bacteria|p__Proteobacteria|c__Betaproteobacteria|o__Neisseriales|f__Neisseriaceae|g__Neisseria|s__Neisseria_lactamica	0	0	0	0	0	0	0	0	0	0	0	0	0	0	0	0	0	0	0	0	0	0	0	0	0	0	0	0	0	0	0	0	0	0.31814	0	0	0	0	0	0	0	0	0	0	0	0	0	0	0
k__Bacteria|p__Proteobacteria|c__Gammaproteobacteria|o__Pasteurellales|f__Pasteurellaceae|g__Haemophilus|s__Haemophilus_parainfluenzae|t__SGB9657	0	0	0	0	0	0	0	0	0	0	0	0	0	0	0	0	0	0	0	0	0	0	0	0	0	0	0	0	0	0	0	0	0	13.3489	0	0	0	0	0	0	0	0	0	0	0	0	0.20189	0	0
k__Bacteria|p__Proteobacteria|c__Betaproteobacteria|o__Neisseriales|f__Neisseriaceae|g__Neisseria|s__Neisseria_lactamica|t__SGB9462	0	0	0	0	0	0	0	0	0	0	0	0	0	0	0	0	0	0	0	0	0	0	0	0	0	0	0	0	0	0	0	0	0	0.31814	0	0	0	0	0	0	0	0	0	0	0	0	0	0	0
k__Bacteria|p__Proteobacteria|c__Betaproteobacteria|o__Burkholderiales	0	0	0	0	0	0	0	0	0	0	0	0	0	0	0	0	0	0	0	0	0	0	0	0	0	0	0	0	0	0	0	0	0	0	0	0	0.97955	0	0	0	0	0	0	0	0	0	0	0	0
k__Bacteria|p__Proteobacteria|c__Betaproteobacteria|o__Burkholderiales|f__Burkholderiaceae	0	0	0	0	0	0	0	0	0	0	0	0	0	0	0	0	0	0	0	0	0	0	0	0	0	0	0	0	0	0	0	0	0	0	0	0	0.97955	0	0	0	0	0	0	0	0	0	0	0	0
k__Bacteria|p__Proteobacteria|c__Betaproteobacteria|o__Burkholderiales|f__Burkholderiaceae|g__Lautropia	0	0	0	0	0	0	0	0	0	0	0	0	0	0	0	0	0	0	0	0	0	0	0	0	0	0	0	0	0	0	0	0	0	0	0	0	0.97955	0	0	0	0	0	0	0	0	0	0	0	0
k__Bacteria|p__Proteobacteria|c__Betaproteobacteria|o__Burkholderiales|f__Burkholderiaceae|g__Lautropia|s__Lautropia_mirabilis	0	0	0	0	0	0	0	0	0	0	0	0	0	0	0	0	0	0	0	0	0	0	0	0	0	0	0	0	0	0	0	0	0	0	0	0	0.97955	0	0	0	0	0	0	0	0	0	0	0	0
k__Bacteria|p__Proteobacteria|c__Betaproteobacteria|o__Burkholderiales|f__Burkholderiaceae|g__Lautropia|s__Lautropia_mirabilis|t__SGB13165	0	0	0	0	0	0	0	0	0	0	0	0	0	0	0	0	0	0	0	0	0	0	0	0	0	0	0	0	0	0	0	0	0	0	0	0	0.97955	0	0	0	0	0	0	0	0	0	0	0	0
k__Bacteria|p__Firmicutes|c__Bacilli|o__Lactobacillales|f__Streptococcaceae|g__Streptococcus|s__Streptococcus_agalactiae	0	0	0	0	0	0	0	0	0	0	0	0	0	0	0	0	0	0	0	0	0	0	0	0	0	0	0	0	0	0	0	0	0	0	0	0	0	0	0	0	9.1789	0	0	0	0	0	0	0	0
k__Bacteria|p__Firmicutes|c__Bacilli|o__Lactobacillales|f__Streptococcaceae|g__Streptococcus|s__Streptococcus_agalactiae|t__SGB8216	0	0	0	0	0	0	0	0	0	0	0	0	0	0	0	0	0	0	0	0	0	0	0	0	0	0	0	0	0	0	0	0	0	0	0	0	0	0	0	0	9.1789	0	0	0	0	0	0	0	0
k__Bacteria|p__Actinobacteria|c__Actinomycetia|o__Micrococcales|f__Promicromonosporaceae	0	0	0	0	0	0	0	0	0	0	0	0	0	0	0	0	0	0	0	0	0	0	0	0	0	0	0	0	0	0	0	0	0	0	0	0	0	0	0	0	0	0.11509	0	0	0	0	0	0	0
k__Bacteria|p__Actinobacteria|c__Actinomycetia|o__Micrococcales|f__Promicromonosporaceae|g__Isoptericola	0	0	0	0	0	0	0	0	0	0	0	0	0	0	0	0	0	0	0	0	0	0	0	0	0	0	0	0	0	0	0	0	0	0	0	0	0	0	0	0	0	0.11509	0	0	0	0	0	0	0
k__Bacteria|p__Actinobacteria|c__Actinomycetia|o__Micrococcales|f__Promicromonosporaceae|g__Isoptericola|s__Isoptericola_variabilis	0	0	0	0	0	0	0	0	0	0	0	0	0	0	0	0	0	0	0	0	0	0	0	0	0	0	0	0	0	0	0	0	0	0	0	0	0	0	0	0	0	0.11509	0	0	0	0	0	0	0
k__Bacteria|p__Firmicutes|c__Clostridia|o__Eubacteriales|f__Lachnospiraceae|g__Oribacterium|s__Oribacterium_sinus	0	0	0	0	0	0	0	0	0	0	0	0	0	0	0	0	0	0	0	0	0	0	0	0	0	0	0	0	0	0	0	0	0	0	0	0	0	0	0	0	0	0.06457	0	0	0	0	0	0	0
k__Bacteria|p__Proteobacteria|c__Betaproteobacteria|o__Neisseriales|f__Neisseriaceae|g__Neisseria|s__Neisseria_bacilliformis	0	0	0	0	0	0	0	0	0	0	0	0	0	0	0	0	0	0	0	0	0	0	0	0	0	0	0	0	0	0	0	0	0	0	0	0	0	0	0	0	0	0.01901	0	0	0	0	0	0	0
k__Bacteria|p__Actinobacteria|c__Actinomycetia|o__Micrococcales|f__Promicromonosporaceae|g__Isoptericola|s__Isoptericola_variabilis|t__SGB17153	0	0	0	0	0	0	0	0	0	0	0	0	0	0	0	0	0	0	0	0	0	0	0	0	0	0	0	0	0	0	0	0	0	0	0	0	0	0	0	0	0	0.11509	0	0	0	0	0	0	0
k__Bacteria|p__Firmicutes|c__Clostridia|o__Eubacteriales|f__Lachnospiraceae|g__Oribacterium|s__Oribacterium_sinus|t__SGB5273	0	0	0	0	0	0	0	0	0	0	0	0	0	0	0	0	0	0	0	0	0	0	0	0	0	0	0	0	0	0	0	0	0	0	0	0	0	0	0	0	0	0.06457	0	0	0	0	0	0	0
k__Bacteria|p__Proteobacteria|c__Betaproteobacteria|o__Neisseriales|f__Neisseriaceae|g__Neisseria|s__Neisseria_bacilliformis|t__SGB9426	0	0	0	0	0	0	0	0	0	0	0	0	0	0	0	0	0	0	0	0	0	0	0	0	0	0	0	0	0	0	0	0	0	0	0	0	0	0	0	0	0	0.01901	0	0	0	0	0	0	0
k__Bacteria|p__Firmicutes|c__Negativicutes|o__Selenomonadales|f__Selenomonadaceae|g__Centipeda	0	0	0	0	0	0	0	0	0	0	0	0	0	0	0	0	0	0	0	0	0	0	0	0	0	0	0	0	0	0	0	0	0	0	0	0	0	0	0	0	0	0	0	0.28155	0	0	0	0	0
k__Bacteria|p__Firmicutes|c__Negativicutes|o__Selenomonadales|f__Selenomonadaceae|g__Centipeda|s__Centipeda_periodontii	0	0	0	0	0	0	0	0	0	0	0	0	0	0	0	0	0	0	0	0	0	0	0	0	0	0	0	0	0	0	0	0	0	0	0	0	0	0	0	0	0	0	0	0.28155	0	0	0	0	0
k__Bacteria|p__Firmicutes|c__Negativicutes|o__Selenomonadales|f__Selenomonadaceae|g__Centipeda|s__Centipeda_periodontii|t__SGB5887	0	0	0	0	0	0	0	0	0	0	0	0	0	0	0	0	0	0	0	0	0	0	0	0	0	0	0	0	0	0	0	0	0	0	0	0	0	0	0	0	0	0	0	0.28155	0	0	0	0	0
k__Bacteria|p__Tenericutes|c__Mollicutes|o__Mycoplasmatales|f__Mycoplasmataceae|g__Ureaplasma	0	0	0	0	0	0	0	0	0	0	0	0	0	0	0	0	0	0	0	0	0	0	0	0	0	0	0	0	0	0	0	0	0	0	0	0	0	0	0	0	0	0	0	0	12.0538	0	0	0	0
k__Bacteria|p__Tenericutes|c__Mollicutes|o__Mycoplasmatales|f__Mycoplasmataceae|g__Ureaplasma|s__Ureaplasma_urealyticum	0	0	0	0	0	0	0	0	0	0	0	0	0	0	0	0	0	0	0	0	0	0	0	0	0	0	0	0	0	0	0	0	0	0	0	0	0	0	0	0	0	0	0	0	12.0538	0	0	0	0
k__Bacteria|p__Tenericutes|c__Mollicutes|o__Mycoplasmatales|f__Mycoplasmataceae|g__Ureaplasma|s__Ureaplasma_urealyticum|t__SGB5567	0	0	0	0	0	0	0	0	0	0	0	0	0	0	0	0	0	0	0	0	0	0	0	0	0	0	0	0	0	0	0	0	0	0	0	0	0	0	0	0	0	0	0	0	12.0538	0	0	0	0
k__Bacteria|p__Bacteroidetes|c__Bacteroidia|o__Bacteroidales|f__Prevotellaceae|g__Prevotella|s__Prevotella_bivia	0	0	0	0	0	0	0	0	0	0	0	0	0	0	0	0	0	0	0	0	0	0	0	0	0	0	0	0	0	0	0	0	0	0	0	0	0	0	0	0	0	0	0	0	0	0	2.78305	0	0
k__Bacteria|p__Proteobacteria|c__Gammaproteobacteria|o__Pasteurellales|f__Pasteurellaceae|g__Haemophilus|s__Haemophilus_pittmaniae	0	0	0	0	0	0	0	0	0	0	0	0	0	0	0	0	0	0	0	0	0	0	0	0	0	0	0	0	0	0	0	0	0	0	0	0	0	0	0	0	0	0	0	0	0	0	2.60817	0	0
k__Bacteria|p__Firmicutes|c__Clostridia|o__Eubacteriales|f__Clostridiaceae|g__Clostridium|s__Clostridium_perfringens	0	0	0	0	0	0	0	0	0	0	0	0	0	0	0	0	0	0	0	0	0	0	0	0	0	0	0	0	0	0	0	0	0	0	0	0	0	0	0	0	0	0	0	0	0	0	0.14618	0	0
k__Bacteria|p__Bacteroidetes|c__Bacteroidia|o__Bacteroidales|f__Prevotellaceae|g__Prevotella|s__Prevotella_bivia|t__SGB1557	0	0	0	0	0	0	0	0	0	0	0	0	0	0	0	0	0	0	0	0	0	0	0	0	0	0	0	0	0	0	0	0	0	0	0	0	0	0	0	0	0	0	0	0	0	0	2.78305	0	0
k__Bacteria|p__Proteobacteria|c__Gammaproteobacteria|o__Pasteurellales|f__Pasteurellaceae|g__Haemophilus|s__Haemophilus_pittmaniae|t__SGB9656	0	0	0	0	0	0	0	0	0	0	0	0	0	0	0	0	0	0	0	0	0	0	0	0	0	0	0	0	0	0	0	0	0	0	0	0	0	0	0	0	0	0	0	0	0	0	2.60817	0	0
k__Bacteria|p__Firmicutes|c__Clostridia|o__Eubacteriales|f__Clostridiaceae|g__Clostridium|s__Clostridium_perfringens|t__SGB6191	0	0	0	0	0	0	0	0	0	0	0	0	0	0	0	0	0	0	0	0	0	0	0	0	0	0	0	0	0	0	0	0	0	0	0	0	0	0	0	0	0	0	0	0	0	0	0.14618	0	0
k__Bacteria|p__Candidatus_Saccharibacteria|c__Candidatus_Nanoperiomorbia	0	0	0	0	0	0	0	0	0	0	0	0	0	0	0	0	0	0	0	0	0	0	0	0	0	0	0	0	0	0	0	0	0	0	0	0	0	0	0	0	0	0	0	0	0	0	0	0	0
k__Bacteria|p__Candidatus_Saccharibacteria|c__Candidatus_Nanoperiomorbia|o__Candidatus_Nanoperiomorbales	0	0	0	0	0	0	0	0	0	0	0	0	0	0	0	0	0	0	0	0	0	0	0	0	0	0	0	0	0	0	0	0	0	0	0	0	0	0	0	0	0	0	0	0	0	0	0	0	0
k__Bacteria|p__Candidatus_Saccharibacteria|c__Candidatus_Nanoperiomorbia|o__Candidatus_Nanoperiomorbales|f__Candidatus_Nanoperiomorbaceae	0	0	0	0	0	0	0	0	0	0	0	0	0	0	0	0	0	0	0	0	0	0	0	0	0	0	0	0	0	0	0	0	0	0	0	0	0	0	0	0	0	0	0	0	0	0	0	0	0
k__Bacteria|p__Firmicutes|c__Clostridia|o__Eubacteriales|f__Eubacteriaceae|g__Pseudoramibacter	0	0	0	0	0	0	0	0	0	0	0	0	0	0	0	0	0	0	0	0	0	0	0	0	0	0	0	0	0	0	0	0	0	0	0	0	0	0	0	0	0	0	0	0	0	0	0	0	0
k__Bacteria|p__Actinobacteria|c__Coriobacteriia|o__Eggerthellales|f__Eggerthellaceae|g__Cryptobacterium	0	0	0	0	0	0	0	0	0	0	0	0	0	0	0	0	0	0	0	0	0	0	0	0	0	0	0	0	0	0	0	0	0	0	0	0	0	0	0	0	0	0	0	0	0	0	0	0	0
k__Bacteria|p__Candidatus_Saccharibacteria|c__Candidatus_Nanoperiomorbia|o__Candidatus_Nanoperiomorbales|f__Candidatus_Nanoperiomorbaceae|g__Candidatus_Nanoperiomorbus	0	0	0	0	0	0	0	0	0	0	0	0	0	0	0	0	0	0	0	0	0	0	0	0	0	0	0	0	0	0	0	0	0	0	0	0	0	0	0	0	0	0	0	0	0	0	0	0	0
k__Bacteria|p__Firmicutes|c__Bacilli|o__Lactobacillales|f__Streptococcaceae|g__Streptococcus|s__Streptococcus_pasteurianus	0	0	0	0	0	0	0	0	0	0	0	0	0	0	0	0	0	0	0	0	0	0	0	0	0	0	0	0	0	0	0	0	0	0	0	0	0	0	0	0	0	0	0	0	0	0	0	0	0
k__Bacteria|p__Firmicutes|c__Clostridia|o__Eubacteriales|f__Eubacteriaceae|g__Pseudoramibacter|s__Pseudoramibacter_alactolyticus	0	0	0	0	0	0	0	0	0	0	0	0	0	0	0	0	0	0	0	0	0	0	0	0	0	0	0	0	0	0	0	0	0	0	0	0	0	0	0	0	0	0	0	0	0	0	0	0	0
k__Bacteria|p__Actinobacteria|c__Coriobacteriia|o__Eggerthellales|f__Eggerthellaceae|g__Cryptobacterium|s__Cryptobacterium_curtum	0	0	0	0	0	0	0	0	0	0	0	0	0	0	0	0	0	0	0	0	0	0	0	0	0	0	0	0	0	0	0	0	0	0	0	0	0	0	0	0	0	0	0	0	0	0	0	0	0
k__Bacteria|p__Bacteroidetes|c__Bacteroidia|o__Bacteroidales|f__Tannerellaceae|g__Tannerella|s__Tannerella_serpentiformis	0	0	0	0	0	0	0	0	0	0	0	0	0	0	0	0	0	0	0	0	0	0	0	0	0	0	0	0	0	0	0	0	0	0	0	0	0	0	0	0	0	0	0	0	0	0	0	0	0
k__Bacteria|p__Firmicutes|c__Clostridia|o__Eubacteriales|f__Eubacteriales_Family_XIII_Incertae_Sedis|g__Eubacteriales_Family_XIII_Incertae_Sedis_unclassified|s__Eubacterium_sulci	0	0	0	0	0	0	0	0	0	0	0	0	0	0	0	0	0	0	0	0	0	0	0	0	0	0	0	0	0	0	0	0	0	0	0	0	0	0	0	0	0	0	0	0	0	0	0	0	0
k__Bacteria|p__Candidatus_Saccharibacteria|c__Candidatus_Saccharibacteria_unclassified|o__Candidatus_Saccharibacteria_unclassified|f__Candidatus_Saccharibacteria_unclassified|g__Candidatus_Saccharibacteria_unclassified|s__TM7_phylum_sp_oral_taxon_351	0	0	0	0	0	0	0	0	0	0	0	0	0	0	0	0	0	0	0	0	0	0	0	0	0	0	0	0	0	0	0	0	0	0	0	0	0	0	0	0	0	0	0	0	0	0	0	0	0
k__Bacteria|p__Candidatus_Saccharibacteria|c__Candidatus_Nanoperiomorbia|o__Candidatus_Nanoperiomorbales|f__Candidatus_Nanoperiomorbaceae|g__Candidatus_Nanoperiomorbus|s__Candidatus_Nanoperiomorbus_periodonticus	0	0	0	0	0	0	0	0	0	0	0	0	0	0	0	0	0	0	0	0	0	0	0	0	0	0	0	0	0	0	0	0	0	0	0	0	0	0	0	0	0	0	0	0	0	0	0	0	0
k__Bacteria|p__Firmicutes|c__Bacilli|o__Lactobacillales|f__Streptococcaceae|g__Streptococcus|s__Streptococcus_pasteurianus|t__SGB8018	0	0	0	0	0	0	0	0	0	0	0	0	0	0	0	0	0	0	0	0	0	0	0	0	0	0	0	0	0	0	0	0	0	0	0	0	0	0	0	0	0	0	0	0	0	0	0	0	0
k__Bacteria|p__Firmicutes|c__Clostridia|o__Eubacteriales|f__Eubacteriaceae|g__Pseudoramibacter|s__Pseudoramibacter_alactolyticus|t__SGB4082	0	0	0	0	0	0	0	0	0	0	0	0	0	0	0	0	0	0	0	0	0	0	0	0	0	0	0	0	0	0	0	0	0	0	0	0	0	0	0	0	0	0	0	0	0	0	0	0	0
k__Bacteria|p__Actinobacteria|c__Coriobacteriia|o__Eggerthellales|f__Eggerthellaceae|g__Cryptobacterium|s__Cryptobacterium_curtum|t__SGB962	0	0	0	0	0	0	0	0	0	0	0	0	0	0	0	0	0	0	0	0	0	0	0	0	0	0	0	0	0	0	0	0	0	0	0	0	0	0	0	0	0	0	0	0	0	0	0	0	0
k__Bacteria|p__Bacteroidetes|c__Bacteroidia|o__Bacteroidales|f__Tannerellaceae|g__Tannerella|s__Tannerella_serpentiformis|t__SGB2048	0	0	0	0	0	0	0	0	0	0	0	0	0	0	0	0	0	0	0	0	0	0	0	0	0	0	0	0	0	0	0	0	0	0	0	0	0	0	0	0	0	0	0	0	0	0	0	0	0
k__Bacteria|p__Firmicutes|c__Clostridia|o__Eubacteriales|f__Eubacteriales_Family_XIII_Incertae_Sedis|g__Eubacteriales_Family_XIII_Incertae_Sedis_unclassified|s__Eubacterium_sulci|t__SGB3934_group	0	0	0	0	0	0	0	0	0	0	0	0	0	0	0	0	0	0	0	0	0	0	0	0	0	0	0	0	0	0	0	0	0	0	0	0	0	0	0	0	0	0	0	0	0	0	0	0	0
k__Bacteria|p__Candidatus_Saccharibacteria|c__Candidatus_Saccharibacteria_unclassified|o__Candidatus_Saccharibacteria_unclassified|f__Candidatus_Saccharibacteria_unclassified|g__Candidatus_Saccharibacteria_unclassified|s__TM7_phylum_sp_oral_taxon_351|t__SGB19790	0	0	0	0	0	0	0	0	0	0	0	0	0	0	0	0	0	0	0	0	0	0	0	0	0	0	0	0	0	0	0	0	0	0	0	0	0	0	0	0	0	0	0	0	0	0	0	0	0
k__Bacteria|p__Candidatus_Saccharibacteria|c__Candidatus_Nanoperiomorbia|o__Candidatus_Nanoperiomorbales|f__Candidatus_Nanoperiomorbaceae|g__Candidatus_Nanoperiomorbus|s__Candidatus_Nanoperiomorbus_periodonticus|t__SGB95426	0	0	0	0	0	0	0	0	0	0	0	0	0	0	0	0	0	0	0	0	0	0	0	0	0	0	0	0	0	0	0	0	0	0	0	0	0	0	0	0	0	0	0	0	0	0	0	0	0
k__Bacteria|p__Bacteroidetes|c__Flavobacteriia|o__Flavobacteriales|f__Flavobacteriaceae|g__Capnocytophaga|s__Capnocytophaga_bilenii	0	0	0	0	0	0	0	0	0	0	0	0	0	0	0	0	0	0	0	0	0	0	0	0	0	0	0	0	0	0	0	0	0	0	0	0	0	0	0	0	0	0	0	0	0	0	0	0	0
k__Bacteria|p__Bacteroidetes|c__Bacteroidia|o__Bacteroidales|f__Prevotellaceae|g__Prevotella|s__Prevotella_scopos	0	0	0	0	0	0	0	0	0	0	0	0	0	0	0	0	0	0	0	0	0	0	0	0	0	0	0	0	0	0	0	0	0	0	0	0	0	0	0	0	0	0	0	0	0	0	0	0	0
k__Bacteria|p__Bacteroidetes|c__Flavobacteriia|o__Flavobacteriales|f__Flavobacteriaceae|g__Capnocytophaga|s__Capnocytophaga_bilenii|t__SGB2489	0	0	0	0	0	0	0	0	0	0	0	0	0	0	0	0	0	0	0	0	0	0	0	0	0	0	0	0	0	0	0	0	0	0	0	0	0	0	0	0	0	0	0	0	0	0	0	0	0
k__Bacteria|p__Bacteroidetes|c__Bacteroidia|o__Bacteroidales|f__Prevotellaceae|g__Prevotella|s__Prevotella_scopos|t__SGB1544	0	0	0	0	0	0	0	0	0	0	0	0	0	0	0	0	0	0	0	0	0	0	0	0	0	0	0	0	0	0	0	0	0	0	0	0	0	0	0	0	0	0	0	0	0	0	0	0	0
k__Bacteria|p__Candidatus_Saccharibacteria|c__Candidatus_Nanosyncoccalia	0	0	0	0	0	0	0	0	0	0	0	0	0	0	0	0	0	0	0	0	0	0	0	0	0	0	0	0	0	0	0	0	0	0	0	0	0	0	0	0	0	0	0	0	0	0	0	0	0
k__Bacteria|p__Candidatus_Saccharibacteria|c__Candidatus_Nanosyncoccalia|o__Candidatus_Nanogingivales	0	0	0	0	0	0	0	0	0	0	0	0	0	0	0	0	0	0	0	0	0	0	0	0	0	0	0	0	0	0	0	0	0	0	0	0	0	0	0	0	0	0	0	0	0	0	0	0	0
k__Bacteria|p__Candidatus_Saccharibacteria|c__Candidatus_Nanosyncoccalia|o__Candidatus_Nanogingivales|f__Candidatus_Nanogingivalaceae	0	0	0	0	0	0	0	0	0	0	0	0	0	0	0	0	0	0	0	0	0	0	0	0	0	0	0	0	0	0	0	0	0	0	0	0	0	0	0	0	0	0	0	0	0	0	0	0	0
k__Bacteria|p__Fusobacteria|c__Fusobacteriia|o__Fusobacteriales|f__Leptotrichiaceae|g__Pseudostreptobacillus	0	0	0	0	0	0	0	0	0	0	0	0	0	0	0	0	0	0	0	0	0	0	0	0	0	0	0	0	0	0	0	0	0	0	0	0	0	0	0	0	0	0	0	0	0	0	0	0	0
k__Bacteria|p__Candidatus_Saccharibacteria|c__Candidatus_Nanosyncoccalia|o__Candidatus_Nanogingivales|f__Candidatus_Nanogingivalaceae|g__Candidatus_Nanogingivalis	0	0	0	0	0	0	0	0	0	0	0	0	0	0	0	0	0	0	0	0	0	0	0	0	0	0	0	0	0	0	0	0	0	0	0	0	0	0	0	0	0	0	0	0	0	0	0	0	0
k__Bacteria|p__Firmicutes|c__Bacilli|o__Lactobacillales|f__Streptococcaceae|g__Streptococcus|s__Streptococcus_australis	0	0	0	0	0	0	0	0	0	0	0	0	0	0	0	0	0	0	0	0	0	0	0	0	0	0	0	0	0	0	0	0	0	0	0	0	0	0	0	0	0	0	0	0	0	0	0	0	0
k__Bacteria|p__Bacteroidetes|c__Flavobacteriia|o__Flavobacteriales|f__Flavobacteriaceae|g__Capnocytophaga|s__Capnocytophaga_gingivalis	0	0	0	0	0	0	0	0	0	0	0	0	0	0	0	0	0	0	0	0	0	0	0	0	0	0	0	0	0	0	0	0	0	0	0	0	0	0	0	0	0	0	0	0	0	0	0	0	0
k__Bacteria|p__Firmicutes|c__Negativicutes|o__Veillonellales|f__Veillonellaceae|g__Veillonella|s__Veillonella_sp_CHU110	0	0	0	0	0	0	0	0	0	0	0	0	0	0	0	0	0	0	0	0	0	0	0	0	0	0	0	0	0	0	0	0	0	0	0	0	0	0	0	0	0	0	0	0	0	0	0	0	0
k__Bacteria|p__Fusobacteria|c__Fusobacteriia|o__Fusobacteriales|f__Leptotrichiaceae|g__Pseudostreptobacillus|s__Pseudostreptobacillus_hongkongensis	0	0	0	0	0	0	0	0	0	0	0	0	0	0	0	0	0	0	0	0	0	0	0	0	0	0	0	0	0	0	0	0	0	0	0	0	0	0	0	0	0	0	0	0	0	0	0	0	0
k__Bacteria|p__Candidatus_Saccharibacteria|c__Candidatus_Nanosyncoccalia|o__Candidatus_Nanogingivales|f__Candidatus_Nanogingivalaceae|g__Candidatus_Nanogingivalis|s__Candidatus_Nanogingivalis_gingivitcus	0	0	0	0	0	0	0	0	0	0	0	0	0	0	0	0	0	0	0	0	0	0	0	0	0	0	0	0	0	0	0	0	0	0	0	0	0	0	0	0	0	0	0	0	0	0	0	0	0
k__Bacteria|p__Firmicutes|c__Bacilli|o__Lactobacillales|f__Streptococcaceae|g__Streptococcus|s__Streptococcus_australis|t__SGB8057	0	0	0	0	0	0	0	0	0	0	0	0	0	0	0	0	0	0	0	0	0	0	0	0	0	0	0	0	0	0	0	0	0	0	0	0	0	0	0	0	0	0	0	0	0	0	0	0	0
k__Bacteria|p__Firmicutes|c__Bacilli|o__Lactobacillales|f__Streptococcaceae|g__Streptococcus|s__Streptococcus_australis|t__SGB8059_group	0	0	0	0	0	0	0	0	0	0	0	0	0	0	0	0	0	0	0	0	0	0	0	0	0	0	0	0	0	0	0	0	0	0	0	0	0	0	0	0	0	0	0	0	0	0	0	0	0
k__Bacteria|p__Bacteroidetes|c__Flavobacteriia|o__Flavobacteriales|f__Flavobacteriaceae|g__Capnocytophaga|s__Capnocytophaga_gingivalis|t__SGB2479	0	0	0	0	0	0	0	0	0	0	0	0	0	0	0	0	0	0	0	0	0	0	0	0	0	0	0	0	0	0	0	0	0	0	0	0	0	0	0	0	0	0	0	0	0	0	0	0	0
k__Bacteria|p__Firmicutes|c__Negativicutes|o__Veillonellales|f__Veillonellaceae|g__Veillonella|s__Veillonella_sp_CHU110|t__SGB30370	0	0	0	0	0	0	0	0	0	0	0	0	0	0	0	0	0	0	0	0	0	0	0	0	0	0	0	0	0	0	0	0	0	0	0	0	0	0	0	0	0	0	0	0	0	0	0	0	0
k__Bacteria|p__Fusobacteria|c__Fusobacteriia|o__Fusobacteriales|f__Leptotrichiaceae|g__Pseudostreptobacillus|s__Pseudostreptobacillus_hongkongensis|t__SGB29040	0	0	0	0	0	0	0	0	0	0	0	0	0	0	0	0	0	0	0	0	0	0	0	0	0	0	0	0	0	0	0	0	0	0	0	0	0	0	0	0	0	0	0	0	0	0	0	0	0
k__Bacteria|p__Candidatus_Saccharibacteria|c__Candidatus_Nanosyncoccalia|o__Candidatus_Nanogingivales|f__Candidatus_Nanogingivalaceae|g__Candidatus_Nanogingivalis|s__Candidatus_Nanogingivalis_gingivitcus|t__SGB19822	0	0	0	0	0	0	0	0	0	0	0	0	0	0	0	0	0	0	0	0	0	0	0	0	0	0	0	0	0	0	0	0	0	0	0	0	0	0	0	0	0	0	0	0	0	0	0	0	0
k__Bacteria|p__Firmicutes|c__Negativicutes|o__Veillonellales|f__Veillonellaceae|g__Veillonella|s__Veillonella_sp_3310	0	0	0	0	0	0	0	0	0	0	0	0	0	0	0	0	0	0	0	0	0	0	0	0	0	0	0	0	0	0	0	0	0	0	0	0	0	0	0	0	0	0	0	0	0	0	0	0	0
k__Bacteria|p__Firmicutes|c__Negativicutes|o__Veillonellales|f__Veillonellaceae|g__Veillonella|s__Veillonella_sp_3310|t__SGB6930	0	0	0	0	0	0	0	0	0	0	0	0	0	0	0	0	0	0	0	0	0	0	0	0	0	0	0	0	0	0	0	0	0	0	0	0	0	0	0	0	0	0	0	0	0	0	0	0	0
k__Bacteria|p__Synergistetes|c__Synergistia|o__Synergistales|f__Synergistaceae|g__Pyramidobacter	0	0	0	0	0	0	0	0	0	0	0	0	0	0	0	0	0	0	0	0	0	0	0	0	0	0	0	0	0	0	0	0	0	0	0	0	0	0	0	0	0	0	0	0	0	0	0	0	0
k__Bacteria|p__Bacteroidetes|c__Bacteroidia|o__Bacteroidales|f__Prevotellaceae|g__Alloprevotella|s__Alloprevotella_rava	0	0	0	0	0	0	0	0	0	0	0	0	0	0	0	0	0	0	0	0	0	0	0	0	0	0	0	0	0	0	0	0	0	0	0	0	0	0	0	0	0	0	0	0	0	0	0	0	0
k__Bacteria|p__Firmicutes|c__Tissierellia|o__Tissierellales|f__Peptoniphilaceae|g__Parvimonas|s__Parvimonas_sp_oral_taxon_393	0	0	0	0	0	0	0	0	0	0	0	0	0	0	0	0	0	0	0	0	0	0	0	0	0	0	0	0	0	0	0	0	0	0	0	0	0	0	0	0	0	0	0	0	0	0	0	0	0
k__Bacteria|p__Synergistetes|c__Synergistia|o__Synergistales|f__Synergistaceae|g__Pyramidobacter|s__Pyramidobacter_piscolens	0	0	0	0	0	0	0	0	0	0	0	0	0	0	0	0	0	0	0	0	0	0	0	0	0	0	0	0	0	0	0	0	0	0	0	0	0	0	0	0	0	0	0	0	0	0	0	0	0
k__Bacteria|p__Bacteroidetes|c__Bacteroidia|o__Bacteroidales|f__Prevotellaceae|g__Prevotella|s__Prevotella_koreensis	0	0	0	0	0	0	0	0	0	0	0	0	0	0	0	0	0	0	0	0	0	0	0	0	0	0	0	0	0	0	0	0	0	0	0	0	0	0	0	0	0	0	0	0	0	0	0	0	0
k__Bacteria|p__Bacteroidetes|c__Bacteroidia|o__Bacteroidales|f__Prevotellaceae|g__Alloprevotella|s__Alloprevotella_rava|t__SGB1485	0	0	0	0	0	0	0	0	0	0	0	0	0	0	0	0	0	0	0	0	0	0	0	0	0	0	0	0	0	0	0	0	0	0	0	0	0	0	0	0	0	0	0	0	0	0	0	0	0
k__Bacteria|p__Firmicutes|c__Tissierellia|o__Tissierellales|f__Peptoniphilaceae|g__Parvimonas|s__Parvimonas_sp_oral_taxon_393|t__SGB6652	0	0	0	0	0	0	0	0	0	0	0	0	0	0	0	0	0	0	0	0	0	0	0	0	0	0	0	0	0	0	0	0	0	0	0	0	0	0	0	0	0	0	0	0	0	0	0	0	0
k__Bacteria|p__Synergistetes|c__Synergistia|o__Synergistales|f__Synergistaceae|g__Pyramidobacter|s__Pyramidobacter_piscolens|t__SGB15497	0	0	0	0	0	0	0	0	0	0	0	0	0	0	0	0	0	0	0	0	0	0	0	0	0	0	0	0	0	0	0	0	0	0	0	0	0	0	0	0	0	0	0	0	0	0	0	0	0
k__Bacteria|p__Bacteroidetes|c__Bacteroidia|o__Bacteroidales|f__Prevotellaceae|g__Prevotella|s__Prevotella_koreensis|t__SGB1580	0	0	0	0	0	0	0	0	0	0	0	0	0	0	0	0	0	0	0	0	0	0	0	0	0	0	0	0	0	0	0	0	0	0	0	0	0	0	0	0	0	0	0	0	0	0	0	0	0
k__Bacteria|p__Candidatus_Gracilibacteria	0	0	0	0	0	0	0	0	0	0	0	0	0	0	0	0	0	0	0	0	0	0	0	0	0	0	0	0	0	0	0	0	0	0	0	0	0	0	0	0	0	0	0	0	0	0	0	0	0
k__Bacteria|p__Candidatus_Gracilibacteria|c__Candidatus_Gracilibacteria_unclassified	0	0	0	0	0	0	0	0	0	0	0	0	0	0	0	0	0	0	0	0	0	0	0	0	0	0	0	0	0	0	0	0	0	0	0	0	0	0	0	0	0	0	0	0	0	0	0	0	0
k__Bacteria|p__Candidatus_Gracilibacteria|c__Candidatus_Gracilibacteria_unclassified|o__Candidatus_Gracilibacteria_unclassified	0	0	0	0	0	0	0	0	0	0	0	0	0	0	0	0	0	0	0	0	0	0	0	0	0	0	0	0	0	0	0	0	0	0	0	0	0	0	0	0	0	0	0	0	0	0	0	0	0
k__Bacteria|p__Candidatus_Gracilibacteria|c__Candidatus_Gracilibacteria_unclassified|o__Candidatus_Gracilibacteria_unclassified|f__Candidatus_Gracilibacteria_unclassified	0	0	0	0	0	0	0	0	0	0	0	0	0	0	0	0	0	0	0	0	0	0	0	0	0	0	0	0	0	0	0	0	0	0	0	0	0	0	0	0	0	0	0	0	0	0	0	0	0
k__Bacteria|p__Candidatus_Gracilibacteria|c__Candidatus_Gracilibacteria_unclassified|o__Candidatus_Gracilibacteria_unclassified|f__Candidatus_Gracilibacteria_unclassified|g__Candidatus_Gracilibacteria_unclassified	0	0	0	0	0	0	0	0	0	0	0	0	0	0	0	0	0	0	0	0	0	0	0	0	0	0	0	0	0	0	0	0	0	0	0	0	0	0	0	0	0	0	0	0	0	0	0	0	0
k__Bacteria|p__Candidatus_Gracilibacteria|c__Candidatus_Gracilibacteria_unclassified|o__Candidatus_Gracilibacteria_unclassified|f__Candidatus_Gracilibacteria_unclassified|g__Candidatus_Gracilibacteria_unclassified|s__Candidatus_Gracilibacteria_bacterium_GN02_873	0	0	0	0	0	0	0	0	0	0	0	0	0	0	0	0	0	0	0	0	0	0	0	0	0	0	0	0	0	0	0	0	0	0	0	0	0	0	0	0	0	0	0	0	0	0	0	0	0
k__Bacteria|p__Candidatus_Gracilibacteria|c__Candidatus_Gracilibacteria_unclassified|o__Candidatus_Gracilibacteria_unclassified|f__Candidatus_Gracilibacteria_unclassified|g__Candidatus_Gracilibacteria_unclassified|s__Candidatus_Gracilibacteria_bacterium_GN02_873|t__SGB3516	0	0	0	0	0	0	0	0	0	0	0	0	0	0	0	0	0	0	0	0	0	0	0	0	0	0	0	0	0	0	0	0	0	0	0	0	0	0	0	0	0	0	0	0	0	0	0	0	0
k__Bacteria|p__Candidatus_Absconditabacteria	0	0	0	0	0	0	0	0	0	0	0	0	0	0	0	0	0	0	0	0	0	0	0	0	0	0	0	0	0	0	0	0	0	0	0	0	0	0	0	0	0	0	0	0	0	0	0	0	0
k__Bacteria|p__Candidatus_Absconditabacteria|c__Candidatus_Absconditabacteria_unclassified	0	0	0	0	0	0	0	0	0	0	0	0	0	0	0	0	0	0	0	0	0	0	0	0	0	0	0	0	0	0	0	0	0	0	0	0	0	0	0	0	0	0	0	0	0	0	0	0	0
k__Bacteria|p__Proteobacteria|c__Deltaproteobacteria	0	0	0	0	0	0	0	0	0	0	0	0	0	0	0	0	0	0	0	0	0	0	0	0	0	0	0	0	0	0	0	0	0	0	0	0	0	0	0	0	0	0	0	0	0	0	0	0	0
k__Bacteria|p__Candidatus_Absconditabacteria|c__Candidatus_Absconditabacteria_unclassified|o__Candidatus_Absconditabacteria_unclassified	0	0	0	0	0	0	0	0	0	0	0	0	0	0	0	0	0	0	0	0	0	0	0	0	0	0	0	0	0	0	0	0	0	0	0	0	0	0	0	0	0	0	0	0	0	0	0	0	0
k__Bacteria|p__Proteobacteria|c__Deltaproteobacteria|o__Desulfovibrionales	0	0	0	0	0	0	0	0	0	0	0	0	0	0	0	0	0	0	0	0	0	0	0	0	0	0	0	0	0	0	0	0	0	0	0	0	0	0	0	0	0	0	0	0	0	0	0	0	0
k__Bacteria|p__Candidatus_Absconditabacteria|c__Candidatus_Absconditabacteria_unclassified|o__Candidatus_Absconditabacteria_unclassified|f__Candidatus_Absconditabacteria_unclassified	0	0	0	0	0	0	0	0	0	0	0	0	0	0	0	0	0	0	0	0	0	0	0	0	0	0	0	0	0	0	0	0	0	0	0	0	0	0	0	0	0	0	0	0	0	0	0	0	0
k__Bacteria|p__Proteobacteria|c__Deltaproteobacteria|o__Desulfovibrionales|f__Desulfovibrionaceae	0	0	0	0	0	0	0	0	0	0	0	0	0	0	0	0	0	0	0	0	0	0	0	0	0	0	0	0	0	0	0	0	0	0	0	0	0	0	0	0	0	0	0	0	0	0	0	0	0
k__Bacteria|p__Firmicutes|c__Negativicutes|o__Veillonellales|f__Veillonellaceae|g__Anaeroglobus	0	0	0	0	0	0	0	0	0	0	0	0	0	0	0	0	0	0	0	0	0	0	0	0	0	0	0	0	0	0	0	0	0	0	0	0	0	0	0	0	0	0	0	0	0	0	0	0	0
k__Bacteria|p__Candidatus_Absconditabacteria|c__Candidatus_Absconditabacteria_unclassified|o__Candidatus_Absconditabacteria_unclassified|f__Candidatus_Absconditabacteria_unclassified|g__Candidatus_Absconditabacteria_unclassified	0	0	0	0	0	0	0	0	0	0	0	0	0	0	0	0	0	0	0	0	0	0	0	0	0	0	0	0	0	0	0	0	0	0	0	0	0	0	0	0	0	0	0	0	0	0	0	0	0
k__Bacteria|p__Proteobacteria|c__Deltaproteobacteria|o__Desulfovibrionales|f__Desulfovibrionaceae|g__Desulfovibrio	0	0	0	0	0	0	0	0	0	0	0	0	0	0	0	0	0	0	0	0	0	0	0	0	0	0	0	0	0	0	0	0	0	0	0	0	0	0	0	0	0	0	0	0	0	0	0	0	0
k__Bacteria|p__Proteobacteria|c__Epsilonproteobacteria|o__Campylobacterales|f__Campylobacteraceae|g__Campylobacter|s__Campylobacter_showae	0	0	0	0	0	0	0	0	0	0	0	0	0	0	0	0	0	0	0	0	0	0	0	0	0	0	0	0	0	0	0	0	0	0	0	0	0	0	0	0	0	0	0	0	0	0	0	0	0
k__Bacteria|p__Firmicutes|c__Negativicutes|o__Veillonellales|f__Veillonellaceae|g__Anaeroglobus|s__Anaeroglobus_geminatus	0	0	0	0	0	0	0	0	0	0	0	0	0	0	0	0	0	0	0	0	0	0	0	0	0	0	0	0	0	0	0	0	0	0	0	0	0	0	0	0	0	0	0	0	0	0	0	0	0
k__Bacteria|p__Candidatus_Absconditabacteria|c__Candidatus_Absconditabacteria_unclassified|o__Candidatus_Absconditabacteria_unclassified|f__Candidatus_Absconditabacteria_unclassified|g__Candidatus_Absconditabacteria_unclassified|s__SR1_bacterium_human_oral_taxon_HOT_345	0	0	0	0	0	0	0	0	0	0	0	0	0	0	0	0	0	0	0	0	0	0	0	0	0	0	0	0	0	0	0	0	0	0	0	0	0	0	0	0	0	0	0	0	0	0	0	0	0
k__Bacteria|p__Fusobacteria|c__Fusobacteriia|o__Fusobacteriales|f__Fusobacteriaceae|g__Fusobacterium|s__Fusobacterium_hwasookii	0	0	0	0	0	0	0	0	0	0	0	0	0	0	0	0	0	0	0	0	0	0	0	0	0	0	0	0	0	0	0	0	0	0	0	0	0	0	0	0	0	0	0	0	0	0	0	0	0
k__Bacteria|p__Firmicutes|c__Negativicutes|o__Selenomonadales|f__Selenomonadaceae|g__Selenomonas|s__Selenomonas_massiliensis	0	0	0	0	0	0	0	0	0	0	0	0	0	0	0	0	0	0	0	0	0	0	0	0	0	0	0	0	0	0	0	0	0	0	0	0	0	0	0	0	0	0	0	0	0	0	0	0	0
k__Bacteria|p__Firmicutes|c__Clostridia|o__Eubacteriales|f__Lachnospiraceae|g__Oribacterium|s__Oribacterium_parvum	0	0	0	0	0	0	0	0	0	0	0	0	0	0	0	0	0	0	0	0	0	0	0	0	0	0	0	0	0	0	0	0	0	0	0	0	0	0	0	0	0	0	0	0	0	0	0	0	0
k__Bacteria|p__Proteobacteria|c__Deltaproteobacteria|o__Desulfovibrionales|f__Desulfovibrionaceae|g__Desulfovibrio|s__Desulfovibrio_sp_OH1186_COT_070	0	0	0	0	0	0	0	0	0	0	0	0	0	0	0	0	0	0	0	0	0	0	0	0	0	0	0	0	0	0	0	0	0	0	0	0	0	0	0	0	0	0	0	0	0	0	0	0	0
k__Bacteria|p__Bacteroidetes|c__Bacteroidia|o__Bacteroidales|f__Prevotellaceae|g__Prevotella|s__Prevotella_pleuritidis	0	0	0	0	0	0	0	0	0	0	0	0	0	0	0	0	0	0	0	0	0	0	0	0	0	0	0	0	0	0	0	0	0	0	0	0	0	0	0	0	0	0	0	0	0	0	0	0	0
k__Bacteria|p__Bacteroidetes|c__Bacteroidia|o__Bacteroidales|f__Tannerellaceae|g__Tannerella|s__Tannerella_sp_oral_taxon_808	0	0	0	0	0	0	0	0	0	0	0	0	0	0	0	0	0	0	0	0	0	0	0	0	0	0	0	0	0	0	0	0	0	0	0	0	0	0	0	0	0	0	0	0	0	0	0	0	0
k__Bacteria|p__Proteobacteria|c__Betaproteobacteria|o__Neisseriales|f__Neisseriaceae|g__Neisseria|s__Neisseria_sp_oral_taxon_014	0	0	0	0	0	0	0	0	0	0	0	0	0	0	0	0	0	0	0	0	0	0	0	0	0	0	0	0	0	0	0	0	0	0	0	0	0	0	0	0	0	0	0	0	0	0	0	0	0
k__Bacteria|p__Candidatus_Saccharibacteria|c__Candidatus_Saccharibacteria_unclassified|o__Candidatus_Saccharibacteria_unclassified|f__Candidatus_Saccharibacteria_unclassified|g__Candidatus_Saccharibacteria_unclassified|s__TM7_phylum_sp_oral_taxon_350	0	0	0	0	0	0	0	0	0	0	0	0	0	0	0	0	0	0	0	0	0	0	0	0	0	0	0	0	0	0	0	0	0	0	0	0	0	0	0	0	0	0	0	0	0	0	0	0	0
k__Bacteria|p__Firmicutes|c__Negativicutes|o__Selenomonadales|f__Selenomonadaceae|g__Selenomonas|s__Selenomonas_sp_oral_taxon_920	0	0	0	0	0	0	0	0	0	0	0	0	0	0	0	0	0	0	0	0	0	0	0	0	0	0	0	0	0	0	0	0	0	0	0	0	0	0	0	0	0	0	0	0	0	0	0	0	0
k__Bacteria|p__Candidatus_Saccharibacteria|c__Candidatus_Saccharibacteria_unclassified|o__Candidatus_Saccharibacteria_unclassified|f__Candidatus_Saccharibacteria_unclassified|g__Candidatus_Saccharibacteria_unclassified|s__TM7_phylum_sp_oral_taxon_349	0	0	0	0	0	0	0	0	0	0	0	0	0	0	0	0	0	0	0	0	0	0	0	0	0	0	0	0	0	0	0	0	0	0	0	0	0	0	0	0	0	0	0	0	0	0	0	0	0
k__Bacteria|p__Proteobacteria|c__Epsilonproteobacteria|o__Campylobacterales|f__Campylobacteraceae|g__Campylobacter|s__Campylobacter_showae|t__SGB19322_group	0	0	0	0	0	0	0	0	0	0	0	0	0	0	0	0	0	0	0	0	0	0	0	0	0	0	0	0	0	0	0	0	0	0	0	0	0	0	0	0	0	0	0	0	0	0	0	0	0
k__Bacteria|p__Firmicutes|c__Negativicutes|o__Veillonellales|f__Veillonellaceae|g__Anaeroglobus|s__Anaeroglobus_geminatus|t__SGB5870	0	0	0	0	0	0	0	0	0	0	0	0	0	0	0	0	0	0	0	0	0	0	0	0	0	0	0	0	0	0	0	0	0	0	0	0	0	0	0	0	0	0	0	0	0	0	0	0	0
k__Bacteria|p__Candidatus_Absconditabacteria|c__Candidatus_Absconditabacteria_unclassified|o__Candidatus_Absconditabacteria_unclassified|f__Candidatus_Absconditabacteria_unclassified|g__Candidatus_Absconditabacteria_unclassified|s__SR1_bacterium_human_oral_taxon_HOT_345|t__SGB6893	0	0	0	0	0	0	0	0	0	0	0	0	0	0	0	0	0	0	0	0	0	0	0	0	0	0	0	0	0	0	0	0	0	0	0	0	0	0	0	0	0	0	0	0	0	0	0	0	0
k__Bacteria|p__Fusobacteria|c__Fusobacteriia|o__Fusobacteriales|f__Fusobacteriaceae|g__Fusobacterium|s__Fusobacterium_hwasookii|t__SGB5997	0	0	0	0	0	0	0	0	0	0	0	0	0	0	0	0	0	0	0	0	0	0	0	0	0	0	0	0	0	0	0	0	0	0	0	0	0	0	0	0	0	0	0	0	0	0	0	0	0
k__Bacteria|p__Firmicutes|c__Negativicutes|o__Selenomonadales|f__Selenomonadaceae|g__Selenomonas|s__Selenomonas_massiliensis|t__SGB5886	0	0	0	0	0	0	0	0	0	0	0	0	0	0	0	0	0	0	0	0	0	0	0	0	0	0	0	0	0	0	0	0	0	0	0	0	0	0	0	0	0	0	0	0	0	0	0	0	0
k__Bacteria|p__Firmicutes|c__Clostridia|o__Eubacteriales|f__Lachnospiraceae|g__Oribacterium|s__Oribacterium_parvum|t__SGB5286	0	0	0	0	0	0	0	0	0	0	0	0	0	0	0	0	0	0	0	0	0	0	0	0	0	0	0	0	0	0	0	0	0	0	0	0	0	0	0	0	0	0	0	0	0	0	0	0	0
k__Bacteria|p__Proteobacteria|c__Deltaproteobacteria|o__Desulfovibrionales|f__Desulfovibrionaceae|g__Desulfovibrio|s__Desulfovibrio_sp_OH1186_COT_070|t__SGB29646	0	0	0	0	0	0	0	0	0	0	0	0	0	0	0	0	0	0	0	0	0	0	0	0	0	0	0	0	0	0	0	0	0	0	0	0	0	0	0	0	0	0	0	0	0	0	0	0	0
k__Bacteria|p__Bacteroidetes|c__Bacteroidia|o__Bacteroidales|f__Prevotellaceae|g__Prevotella|s__Prevotella_pleuritidis|t__SGB1526	0	0	0	0	0	0	0	0	0	0	0	0	0	0	0	0	0	0	0	0	0	0	0	0	0	0	0	0	0	0	0	0	0	0	0	0	0	0	0	0	0	0	0	0	0	0	0	0	0
k__Bacteria|p__Bacteroidetes|c__Bacteroidia|o__Bacteroidales|f__Tannerellaceae|g__Tannerella|s__Tannerella_sp_oral_taxon_808|t__SGB2047	0	0	0	0	0	0	0	0	0	0	0	0	0	0	0	0	0	0	0	0	0	0	0	0	0	0	0	0	0	0	0	0	0	0	0	0	0	0	0	0	0	0	0	0	0	0	0	0	0
k__Bacteria|p__Proteobacteria|c__Betaproteobacteria|o__Neisseriales|f__Neisseriaceae|g__Neisseria|s__Neisseria_sp_oral_taxon_014|t__SGB9463	0	0	0	0	0	0	0	0	0	0	0	0	0	0	0	0	0	0	0	0	0	0	0	0	0	0	0	0	0	0	0	0	0	0	0	0	0	0	0	0	0	0	0	0	0	0	0	0	0
k__Bacteria|p__Candidatus_Saccharibacteria|c__Candidatus_Saccharibacteria_unclassified|o__Candidatus_Saccharibacteria_unclassified|f__Candidatus_Saccharibacteria_unclassified|g__Candidatus_Saccharibacteria_unclassified|s__TM7_phylum_sp_oral_taxon_350|t__SGB19820	0	0	0	0	0	0	0	0	0	0	0	0	0	0	0	0	0	0	0	0	0	0	0	0	0	0	0	0	0	0	0	0	0	0	0	0	0	0	0	0	0	0	0	0	0	0	0	0	0
k__Bacteria|p__Firmicutes|c__Negativicutes|o__Selenomonadales|f__Selenomonadaceae|g__Selenomonas|s__Selenomonas_sp_oral_taxon_920|t__SGB25061	0	0	0	0	0	0	0	0	0	0	0	0	0	0	0	0	0	0	0	0	0	0	0	0	0	0	0	0	0	0	0	0	0	0	0	0	0	0	0	0	0	0	0	0	0	0	0	0	0
k__Bacteria|p__Candidatus_Saccharibacteria|c__Candidatus_Saccharibacteria_unclassified|o__Candidatus_Saccharibacteria_unclassified|f__Candidatus_Saccharibacteria_unclassified|g__Candidatus_Saccharibacteria_unclassified|s__TM7_phylum_sp_oral_taxon_349|t__SGB19844	0	0	0	0	0	0	0	0	0	0	0	0	0	0	0	0	0	0	0	0	0	0	0	0	0	0	0	0	0	0	0	0	0	0	0	0	0	0	0	0	0	0	0	0	0	0	0	0	0
k__Bacteria|p__Firmicutes|c__Bacilli|o__Lactobacillales|f__Lactobacillaceae|g__Ligilactobacillus|s__Ligilactobacillus_aviarius	0	0	0	0	0	0	0	0	0	0	0	0	0	0	0	0	0	0	0	0	0	0	0	0	0	0	0	0	0	0	0	0	0	0	0	0	0	0	0	0	0	0	0	0	0	0	0	0	0
k__Bacteria|p__Firmicutes|c__Bacilli|o__Lactobacillales|f__Lactobacillaceae|g__Ligilactobacillus|s__Ligilactobacillus_aviarius|t__SGB7086	0	0	0	0	0	0	0	0	0	0	0	0	0	0	0	0	0	0	0	0	0	0	0	0	0	0	0	0	0	0	0	0	0	0	0	0	0	0	0	0	0	0	0	0	0	0	0	0	0
k__Bacteria|p__Proteobacteria|c__Gammaproteobacteria|o__Pasteurellales|f__Pasteurellaceae|g__Haemophilus|s__Haemophilus_paraphrohaemolyticus	0	0	0	0	0	0	0	0	0	0	0	0	0	0	0	0	0	0	0	0	0	0	0	0	0	0	0	0	0	0	0	0	0	0	0	0	0	0	0	0	0	0	0	0	0	0	0	0	0
k__Bacteria|p__Proteobacteria|c__Betaproteobacteria|o__Neisseriales|f__Neisseriaceae|g__Kingella|s__Kingella_denitrificans	0	0	0	0	0	0	0	0	0	0	0	0	0	0	0	0	0	0	0	0	0	0	0	0	0	0	0	0	0	0	0	0	0	0	0	0	0	0	0	0	0	0	0	0	0	0	0	0	0
k__Bacteria|p__Proteobacteria|c__Gammaproteobacteria|o__Pasteurellales|f__Pasteurellaceae|g__Haemophilus|s__Haemophilus_paraphrohaemolyticus|t__SGB9634	0	0	0	0	0	0	0	0	0	0	0	0	0	0	0	0	0	0	0	0	0	0	0	0	0	0	0	0	0	0	0	0	0	0	0	0	0	0	0	0	0	0	0	0	0	0	0	0	0
k__Bacteria|p__Proteobacteria|c__Betaproteobacteria|o__Neisseriales|f__Neisseriaceae|g__Kingella|s__Kingella_denitrificans|t__SGB9437	0	0	0	0	0	0	0	0	0	0	0	0	0	0	0	0	0	0	0	0	0	0	0	0	0	0	0	0	0	0	0	0	0	0	0	0	0	0	0	0	0	0	0	0	0	0	0	0	0
k__Bacteria|p__Firmicutes|c__Bacilli|o__Lactobacillales|f__Streptococcaceae|g__Streptococcus|s__Streptococcus_gordonii|t__SGB8054	0	0	0	0	0	0	0	0	0	0	0	0	0	0	0	0	0	0	0	0	0	0	0	0	0	0	0	0	0	0	0	0	0	0	0	0	0	0	0	0	0	0	0	0	0	0	0	0	0
k__Bacteria|p__Firmicutes|c__Negativicutes|o__Selenomonadales|f__Selenomonadaceae|g__Selenomonas|s__Selenomonas_infelix	0	0	0	0	0	0	0	0	0	0	0	0	0	0	0	0	0	0	0	0	0	0	0	0	0	0	0	0	0	0	0	0	0	0	0	0	0	0	0	0	0	0	0	0	0	0	0	0	0
k__Bacteria|p__Firmicutes|c__Negativicutes|o__Selenomonadales|f__Selenomonadaceae|g__Selenomonas|s__Selenomonas_infelix|t__SGB5894	0	0	0	0	0	0	0	0	0	0	0	0	0	0	0	0	0	0	0	0	0	0	0	0	0	0	0	0	0	0	0	0	0	0	0	0	0	0	0	0	0	0	0	0	0	0	0	0	0
k__Bacteria|p__Actinobacteria|c__Actinomycetia|o__Corynebacteriales|f__Corynebacteriaceae	0	0	0	0	0	0	0	0	0	0	0	0	0	0	0	0	0	0	0	0	0	0	0	0	0	0	0	0	0	0	0	0	0	0	0	0	0	0	0	0	0	0	0	0	0	0	0	0	0
k__Bacteria|p__Actinobacteria|c__Actinomycetia|o__Corynebacteriales|f__Corynebacteriaceae|g__Corynebacterium	0	0	0	0	0	0	0	0	0	0	0	0	0	0	0	0	0	0	0	0	0	0	0	0	0	0	0	0	0	0	0	0	0	0	0	0	0	0	0	0	0	0	0	0	0	0	0	0	0
k__Bacteria|p__Actinobacteria|c__Actinomycetia|o__Corynebacteriales|f__Corynebacteriaceae|g__Corynebacterium|s__Corynebacterium_argentoratense	0	0	0	0	0	0	0	0	0	0	0	0	0	0	0	0	0	0	0	0	0	0	0	0	0	0	0	0	0	0	0	0	0	0	0	0	0	0	0	0	0	0	0	0	0	0	0	0	0
k__Bacteria|p__Actinobacteria|c__Actinomycetia|o__Micrococcales|f__Micrococcaceae|g__Rothia|s__Rothia_aeria	0	0	0	0	0	0	0	0	0	0	0	0	0	0	0	0	0	0	0	0	0	0	0	0	0	0	0	0	0	0	0	0	0	0	0	0	0	0	0	0	0	0	0	0	0	0	0	0	0
k__Bacteria|p__Actinobacteria|c__Actinomycetia|o__Corynebacteriales|f__Corynebacteriaceae|g__Corynebacterium|s__Corynebacterium_argentoratense|t__SGB17009	0	0	0	0	0	0	0	0	0	0	0	0	0	0	0	0	0	0	0	0	0	0	0	0	0	0	0	0	0	0	0	0	0	0	0	0	0	0	0	0	0	0	0	0	0	0	0	0	0
k__Bacteria|p__Actinobacteria|c__Actinomycetia|o__Micrococcales|f__Micrococcaceae|g__Rothia|s__Rothia_aeria|t__SGB16987	0	0	0	0	0	0	0	0	0	0	0	0	0	0	0	0	0	0	0	0	0	0	0	0	0	0	0	0	0	0	0	0	0	0	0	0	0	0	0	0	0	0	0	0	0	0	0	0	0
k__Bacteria|p__Proteobacteria|c__Deltaproteobacteria|o__Desulfovibrionales|f__Desulfomicrobiaceae	0	0	0	0	0	0	0	0	0	0	0	0	0	0	0	0	0	0	0	0	0	0	0	0	0	0	0	0	0	0	0	0	0	0	0	0	0	0	0	0	0	0	0	0	0	0	0	0	0
k__Bacteria|p__Proteobacteria|c__Deltaproteobacteria|o__Desulfovibrionales|f__Desulfomicrobiaceae|g__Desulfomicrobium	0	0	0	0	0	0	0	0	0	0	0	0	0	0	0	0	0	0	0	0	0	0	0	0	0	0	0	0	0	0	0	0	0	0	0	0	0	0	0	0	0	0	0	0	0	0	0	0	0
k__Bacteria|p__Proteobacteria|c__Deltaproteobacteria|o__Desulfovibrionales|f__Desulfomicrobiaceae|g__Desulfomicrobium|s__Desulfomicrobium_orale	0	0	0	0	0	0	0	0	0	0	0	0	0	0	0	0	0	0	0	0	0	0	0	0	0	0	0	0	0	0	0	0	0	0	0	0	0	0	0	0	0	0	0	0	0	0	0	0	0
k__Bacteria|p__Actinobacteria|c__Actinomycetia|o__Corynebacteriales|f__Corynebacteriaceae|g__Corynebacterium|s__Corynebacterium_matruchotii	0	0	0	0	0	0	0	0	0	0	0	0	0	0	0	0	0	0	0	0	0	0	0	0	0	0	0	0	0	0	0	0	0	0	0	0	0	0	0	0	0	0	0	0	0	0	0	0	0
k__Bacteria|p__Fusobacteria|c__Fusobacteriia|o__Fusobacteriales|f__Leptotrichiaceae|g__Leptotrichia|s__Leptotrichia_hofstadii	0	0	0	0	0	0	0	0	0	0	0	0	0	0	0	0	0	0	0	0	0	0	0	0	0	0	0	0	0	0	0	0	0	0	0	0	0	0	0	0	0	0	0	0	0	0	0	0	0
k__Bacteria|p__Proteobacteria|c__Deltaproteobacteria|o__Desulfovibrionales|f__Desulfomicrobiaceae|g__Desulfomicrobium|s__Desulfomicrobium_orale|t__SGB22210	0	0	0	0	0	0	0	0	0	0	0	0	0	0	0	0	0	0	0	0	0	0	0	0	0	0	0	0	0	0	0	0	0	0	0	0	0	0	0	0	0	0	0	0	0	0	0	0	0
k__Bacteria|p__Actinobacteria|c__Actinomycetia|o__Corynebacteriales|f__Corynebacteriaceae|g__Corynebacterium|s__Corynebacterium_matruchotii|t__SGB17007	0	0	0	0	0	0	0	0	0	0	0	0	0	0	0	0	0	0	0	0	0	0	0	0	0	0	0	0	0	0	0	0	0	0	0	0	0	0	0	0	0	0	0	0	0	0	0	0	0
k__Bacteria|p__Fusobacteria|c__Fusobacteriia|o__Fusobacteriales|f__Leptotrichiaceae|g__Leptotrichia|s__Leptotrichia_hofstadii|t__SGB6062	0	0	0	0	0	0	0	0	0	0	0	0	0	0	0	0	0	0	0	0	0	0	0	0	0	0	0	0	0	0	0	0	0	0	0	0	0	0	0	0	0	0	0	0	0	0	0	0	0
k__Bacteria|p__Firmicutes|c__Clostridia|o__Eubacteriales|f__Lachnospiraceae|g__Lachnoanaerobaculum|s__Lachnoanaerobaculum_sp_ICM7	0	0	0	0	0	0	0	0	0	0	0	0	0	0	0	0	0	0	0	0	0	0	0	0	0	0	0	0	0	0	0	0	0	0	0	0	0	0	0	0	0	0	0	0	0	0	0	0	0
k__Bacteria|p__Firmicutes|c__Clostridia|o__Eubacteriales|f__Lachnospiraceae|g__Lachnoanaerobaculum|s__Lachnoanaerobaculum_sp_ICM7|t__SGB4494_group	0	0	0	0	0	0	0	0	0	0	0	0	0	0	0	0	0	0	0	0	0	0	0	0	0	0	0	0	0	0	0	0	0	0	0	0	0	0	0	0	0	0	0	0	0	0	0	0	0
k__Bacteria|p__Firmicutes|c__Bacilli|o__Lactobacillales|f__Lactobacillaceae|g__Weissella	0	0	0	0	0	0	0	0	0	0	0	0	0	0	0	0	0	0	0	0	0	0	0	0	0	0	0	0	0	0	0	0	0	0	0	0	0	0	0	0	0	0	0	0	0	0	0	0	0
k__Bacteria|p__Firmicutes|c__Bacilli|o__Lactobacillales|f__Lactobacillaceae|g__Weissella|s__Weissella_confusa	0	0	0	0	0	0	0	0	0	0	0	0	0	0	0	0	0	0	0	0	0	0	0	0	0	0	0	0	0	0	0	0	0	0	0	0	0	0	0	0	0	0	0	0	0	0	0	0	0
k__Bacteria|p__Firmicutes|c__Bacilli|o__Lactobacillales|f__Lactobacillaceae|g__Weissella|s__Weissella_confusa|t__SGB7115	0	0	0	0	0	0	0	0	0	0	0	0	0	0	0	0	0	0	0	0	0	0	0	0	0	0	0	0	0	0	0	0	0	0	0	0	0	0	0	0	0	0	0	0	0	0	0	0	0
k__Bacteria|p__Bacteroidetes|c__Bacteroidia|o__Bacteroidales|f__Prevotellaceae|g__Prevotella|s__Prevotella_sp_HJM029	0	0	0	0	0	0	0	0	0	0	0	0	0	0	0	0	0	0	0	0	0	0	0	0	0	0	0	0	0	0	0	0	0	0	0	0	0	0	0	0	0	0	0	0	0	0	0	0	0
k__Bacteria|p__Bacteroidetes|c__Bacteroidia|o__Bacteroidales|f__Prevotellaceae|g__Prevotella|s__Prevotella_sp_HJM029|t__SGB1521	0	0	0	0	0	0	0	0	0	0	0	0	0	0	0	0	0	0	0	0	0	0	0	0	0	0	0	0	0	0	0	0	0	0	0	0	0	0	0	0	0	0	0	0	0	0	0	0	0
k__Bacteria|p__Proteobacteria|c__Gammaproteobacteria|o__Enterobacterales|f__Enterobacteriaceae|g__Enterobacter	0	0	0	0	0	0	0	0	0	0	0	0	0	0	0	0	0	0	0	0	0	0	0	0	0	0	0	0	0	0	0	0	0	0	0	0	0	0	0	0	0	0	0	0	0	0	0	0	0
k__Bacteria|p__Proteobacteria|c__Gammaproteobacteria|o__Enterobacterales|f__Enterobacteriaceae|g__Enterobacter|s__Enterobacter_hormaechei	0	0	0	0	0	0	0	0	0	0	0	0	0	0	0	0	0	0	0	0	0	0	0	0	0	0	0	0	0	0	0	0	0	0	0	0	0	0	0	0	0	0	0	0	0	0	0	0	0
k__Bacteria|p__Proteobacteria|c__Gammaproteobacteria|o__Enterobacterales|f__Enterobacteriaceae|g__Enterobacter|s__Enterobacter_hormaechei|t__SGB10130	0	0	0	0	0	0	0	0	0	0	0	0	0	0	0	0	0	0	0	0	0	0	0	0	0	0	0	0	0	0	0	0	0	0	0	0	0	0	0	0	0	0	0	0	0	0	0	0	0
k__Bacteria|p__Proteobacteria|c__Gammaproteobacteria|o__Xanthomonadales	0	0	0	0	0	0	0	0	0	0	0	0	0	0	0	0	0	0	0	0	0	0	0	0	0	0	0	0	0	0	0	0	0	0	0	0	0	0	0	0	0	0	0	0	0	0	0	0	0
k__Bacteria|p__Proteobacteria|c__Gammaproteobacteria|o__Xanthomonadales|f__Xanthomonadaceae	0	0	0	0	0	0	0	0	0	0	0	0	0	0	0	0	0	0	0	0	0	0	0	0	0	0	0	0	0	0	0	0	0	0	0	0	0	0	0	0	0	0	0	0	0	0	0	0	0
k__Bacteria|p__Proteobacteria|c__Gammaproteobacteria|o__Xanthomonadales|f__Xanthomonadaceae|g__Vulcaniibacterium	0	0	0	0	0	0	0	0	0	0	0	0	0	0	0	0	0	0	0	0	0	0	0	0	0	0	0	0	0	0	0	0	0	0	0	0	0	0	0	0	0	0	0	0	0	0	0	0	0
k__Bacteria|p__Proteobacteria|c__Betaproteobacteria|o__Neisseriales|f__Neisseriaceae|g__Eikenella|s__Eikenella_halliae	0	0	0	0	0	0	0	0	0	0	0	0	0	0	0	0	0	0	0	0	0	0	0	0	0	0	0	0	0	0	0	0	0	0	0	0	0	0	0	0	0	0	0	0	0	0	0	0	0
k__Bacteria|p__Proteobacteria|c__Gammaproteobacteria|o__Xanthomonadales|f__Xanthomonadaceae|g__Vulcaniibacterium|s__Vulcaniibacterium_thermophilum	0	0	0	0	0	0	0	0	0	0	0	0	0	0	0	0	0	0	0	0	0	0	0	0	0	0	0	0	0	0	0	0	0	0	0	0	0	0	0	0	0	0	0	0	0	0	0	0	0
k__Bacteria|p__Bacteroidetes|c__Bacteroidia|o__Bacteroidales|f__Prevotellaceae|g__Prevotella|s__Prevotella_saccharolytica	0	0	0	0	0	0	0	0	0	0	0	0	0	0	0	0	0	0	0	0	0	0	0	0	0	0	0	0	0	0	0	0	0	0	0	0	0	0	0	0	0	0	0	0	0	0	0	0	0
k__Bacteria|p__Proteobacteria|c__Betaproteobacteria|o__Neisseriales|f__Neisseriaceae|g__Eikenella|s__Eikenella_halliae|t__SGB9430	0	0	0	0	0	0	0	0	0	0	0	0	0	0	0	0	0	0	0	0	0	0	0	0	0	0	0	0	0	0	0	0	0	0	0	0	0	0	0	0	0	0	0	0	0	0	0	0	0
k__Bacteria|p__Proteobacteria|c__Gammaproteobacteria|o__Xanthomonadales|f__Xanthomonadaceae|g__Vulcaniibacterium|s__Vulcaniibacterium_thermophilum|t__SGB88954	0	0	0	0	0	0	0	0	0	0	0	0	0	0	0	0	0	0	0	0	0	0	0	0	0	0	0	0	0	0	0	0	0	0	0	0	0	0	0	0	0	0	0	0	0	0	0	0	0
k__Bacteria|p__Bacteroidetes|c__Bacteroidia|o__Bacteroidales|f__Prevotellaceae|g__Prevotella|s__Prevotella_saccharolytica|t__SGB1454	0	0	0	0	0	0	0	0	0	0	0	0	0	0	0	0	0	0	0	0	0	0	0	0	0	0	0	0	0	0	0	0	0	0	0	0	0	0	0	0	0	0	0	0	0	0	0	0	0
k__Bacteria|p__Spirochaetes|c__Spirochaetia|o__Spirochaetales|f__Treponemataceae|g__Treponema|s__Treponema_vincentii|t__SGB3607	0	0	0	0	0	0	0	0	0	0	0	0	0	0	0	0	0	0	0	0	0	0	0	0	0	0	0	0	0	0	0	0	0	0	0	0	0	0	0	0	0	0	0	0	0	0	0	0	0
k__Bacteria|p__Firmicutes|c__Negativicutes|o__Veillonellales|f__Veillonellaceae|g__Allisonella	0	0	0	0	0	0	0	0	0	0	0	0	0	0	0	0	0	0	0	0	0	0	0	0	0	0	0	0	0	0	0	0	0	0	0	0	0	0	0	0	0	0	0	0	0	0	0	0	0
k__Bacteria|p__Firmicutes|c__Negativicutes|o__Veillonellales|f__Veillonellaceae|g__Allisonella|s__Allisonella_histaminiformans	0	0	0	0	0	0	0	0	0	0	0	0	0	0	0	0	0	0	0	0	0	0	0	0	0	0	0	0	0	0	0	0	0	0	0	0	0	0	0	0	0	0	0	0	0	0	0	0	0
k__Bacteria|p__Firmicutes|c__Negativicutes|o__Veillonellales|f__Veillonellaceae|g__Allisonella|s__Allisonella_histaminiformans|t__SGB5843	0	0	0	0	0	0	0	0	0	0	0	0	0	0	0	0	0	0	0	0	0	0	0	0	0	0	0	0	0	0	0	0	0	0	0	0	0	0	0	0	0	0	0	0	0	0	0	0	0
k__Bacteria|p__Firmicutes|c__Bacilli|o__Bacillales|f__Bacillaceae	0	0	0	0	0	0	0	0	0	0	0	0	0	0	0	0	0	0	0	0	0	0	0	0	0	0	0	0	0	0	0	0	0	0	0	0	0	0	0	0	0	0	0	0	0	0	0	0	0
k__Bacteria|p__Firmicutes|c__Bacilli|o__Bacillales|f__Bacillaceae|g__Bacillus	0	0	0	0	0	0	0	0	0	0	0	0	0	0	0	0	0	0	0	0	0	0	0	0	0	0	0	0	0	0	0	0	0	0	0	0	0	0	0	0	0	0	0	0	0	0	0	0	0
k__Bacteria|p__Firmicutes|c__Bacilli|o__Bacillales|f__Bacillaceae|g__Bacillus|s__Bacillus_cereus	0	0	0	0	0	0	0	0	0	0	0	0	0	0	0	0	0	0	0	0	0	0	0	0	0	0	0	0	0	0	0	0	0	0	0	0	0	0	0	0	0	0	0	0	0	0	0	0	0
k__Bacteria|p__Firmicutes|c__Bacilli|o__Bacillales|f__Bacillaceae|g__Bacillus|s__Bacillus_cereus|t__SGB7697	0	0	0	0	0	0	0	0	0	0	0	0	0	0	0	0	0	0	0	0	0	0	0	0	0	0	0	0	0	0	0	0	0	0	0	0	0	0	0	0	0	0	0	0	0	0	0	0	0
k__Bacteria|p__Firmicutes|c__Bacilli|o__Bacillales|f__Bacillaceae|g__Bacillus|s__Bacillus_cereus|t__SGB7703_group	0	0	0	0	0	0	0	0	0	0	0	0	0	0	0	0	0	0	0	0	0	0	0	0	0	0	0	0	0	0	0	0	0	0	0	0	0	0	0	0	0	0	0	0	0	0	0	0	0
k__Bacteria|p__Fusobacteria|c__Fusobacteriia|o__Fusobacteriales|f__Fusobacteriaceae|g__Fusobacterium|s__Fusobacterium_massiliense	0	0	0	0	0	0	0	0	0	0	0	0	0	0	0	0	0	0	0	0	0	0	0	0	0	0	0	0	0	0	0	0	0	0	0	0	0	0	0	0	0	0	0	0	0	0	0	0	0
k__Bacteria|p__Tenericutes|c__Mollicutes|o__Mycoplasmatales|f__Mycoplasmataceae|g__Mycoplasma|s__Mycoplasma_amphoriforme	0	0	0	0	0	0	0	0	0	0	0	0	0	0	0	0	0	0	0	0	0	0	0	0	0	0	0	0	0	0	0	0	0	0	0	0	0	0	0	0	0	0	0	0	0	0	0	0	0
k__Bacteria|p__Proteobacteria|c__Gammaproteobacteria|o__Moraxellales|f__Moraxellaceae|g__Moraxella|s__Moraxella_lincolnii	0	0	0	0	0	0	0	0	0	0	0	0	0	0	0	0	0	0	0	0	0	0	0	0	0	0	0	0	0	0	0	0	0	0	0	0	0	0	0	0	0	0	0	0	0	0	0	0	0
k__Bacteria|p__Bacteroidetes|c__Bacteroidia|o__Bacteroidales|f__Porphyromonadaceae|g__Porphyromonas|s__Porphyromonas_catoniae	0	0	0	0	0	0	0	0	0	0	0	0	0	0	0	0	0	0	0	0	0	0	0	0	0	0	0	0	0	0	0	0	0	0	0	0	0	0	0	0	0	0	0	0	0	0	0	0	0
k__Bacteria|p__Fusobacteria|c__Fusobacteriia|o__Fusobacteriales|f__Fusobacteriaceae|g__Fusobacterium|s__Fusobacterium_massiliense|t__SGB5987	0	0	0	0	0	0	0	0	0	0	0	0	0	0	0	0	0	0	0	0	0	0	0	0	0	0	0	0	0	0	0	0	0	0	0	0	0	0	0	0	0	0	0	0	0	0	0	0	0
k__Bacteria|p__Tenericutes|c__Mollicutes|o__Mycoplasmatales|f__Mycoplasmataceae|g__Mycoplasma|s__Mycoplasma_amphoriforme|t__SGB58372	0	0	0	0	0	0	0	0	0	0	0	0	0	0	0	0	0	0	0	0	0	0	0	0	0	0	0	0	0	0	0	0	0	0	0	0	0	0	0	0	0	0	0	0	0	0	0	0	0
k__Bacteria|p__Proteobacteria|c__Gammaproteobacteria|o__Moraxellales|f__Moraxellaceae|g__Moraxella|s__Moraxella_lincolnii|t__SGB10432	0	0	0	0	0	0	0	0	0	0	0	0	0	0	0	0	0	0	0	0	0	0	0	0	0	0	0	0	0	0	0	0	0	0	0	0	0	0	0	0	0	0	0	0	0	0	0	0	0
k__Bacteria|p__Bacteroidetes|c__Bacteroidia|o__Bacteroidales|f__Porphyromonadaceae|g__Porphyromonas|s__Porphyromonas_catoniae|t__SGB2036	0	0	0	0	0	0	0	0	0	0	0	0	0	0	0	0	0	0	0	0	0	0	0	0	0	0	0	0	0	0	0	0	0	0	0	0	0	0	0	0	0	0	0	0	0	0	0	0	0
k__Bacteria|p__Firmicutes|c__Bacilli|o__Lactobacillales|f__Lactobacillaceae|g__Limosilactobacillus|s__Limosilactobacillus_pontis	0	0	0	0	0	0	0	0	0	0	0	0	0	0	0	0	0	0	0	0	0	0	0	0	0	0	0	0	0	0	0	0	0	0	0	0	0	0	0	0	0	0	0	0	0	0	0	0	0
k__Bacteria|p__Firmicutes|c__Bacilli|o__Lactobacillales|f__Lactobacillaceae|g__Limosilactobacillus|s__Limosilactobacillus_pontis|t__SGB25003	0	0	0	0	0	0	0	0	0	0	0	0	0	0	0	0	0	0	0	0	0	0	0	0	0	0	0	0	0	0	0	0	0	0	0	0	0	0	0	0	0	0	0	0	0	0	0	0	0
[truncated: 127 more columns]

## Sheet: Tab S5B. rarefraction curves
Table S5B. Rarefraction curves of randomly selected 8 samples.
ID	Group	Species_Shannon
CM1187861_s1d	s1d	0
CM1197047_s1d	s1d	0
ZM1187861_s1d	s1d	0
ZM1197047_s1d	s1d	0
CM1187861_s2d	s2d	0.364013
CM1197047_s2d	s2d	0
ZM1187861_s2d	s2d	0
ZM1197047_s2d	s2d	0
CM1187861_s3d	s3d	0.566623
CM1197047_s3d	s3d	0
ZM1187861_s3d	s3d	0
ZM1197047_s3d	s3d	0
CM1187861_s4d	s4d	0.697388
CM1197047_s4d	s4d	0
ZM1187861_s4d	s4d	0
ZM1197047_s4d	s4d	0
CM1060278_s5d	s5d	0
CM1187861_s5d	s5d	1.04167
CM1197047_s5d	s5d	0
CM1198655_s5d	s5d	0
ZM1060278_s5d	s5d	0
ZM1187861_s5d	s5d	0
ZM1197047_s5d	s5d	0
ZM1198655_s5d	s5d	0
CM1060278_s6d	s6d	0.156115
CM1187861_s6d	s6d	1.3645
CM1197047_s6d	s6d	0
CM1198655_s6d	s6d	0
ZM1060278_s6d	s6d	0.0973596
ZM1187861_s6d	s6d	0
ZM1197047_s6d	s6d	0
ZM1198655_s6d	s6d	0
CM1060278_s7d	s7d	0.406287
CM1187861_s7d	s7d	1.51532
CM1197047_s7d	s7d	0
CM1198655_s7d	s7d	0
ZM1060278_s7d	s7d	0.136511
ZM1187861_s7d	s7d	0
ZM1197047_s7d	s7d	0.0675327
ZM1198655_s7d	s7d	0
CM1060278_s8d	s8d	0.439996
CM1187861_s8d	s8d	1.60912
CM1197047_s8d	s8d	0
CM1198655_s8d	s8d	0
ZM1060278_s8d	s8d	0.141645
ZM1187861_s8d	s8d	0.165896
ZM1197047_s8d	s8d	0.156208
ZM1198655_s8d	s8d	0
CM1060278_s9d	s9d	0.470057
CM1187861_s9d	s9d	1.67452
CM1197047_s9d	s9d	0
CM1198655_s9d	s9d	0
ZM1060278_s9d	s9d	0.155181
ZM1187861_s9d	s9d	0.313523
ZM1197047_s9d	s9d	0.392967
ZM1198655_s9d	s9d	0
CM1060278_s10d	s10d	0.457025
CM1187861_s10d	s10d	1.68454
CM1197047_s10d	s10d	0
CM1198655_s10d	s10d	0
ZM1060278_s10d	s10d	0.15247
ZM1187861_s10d	s10d	0.428874
ZM1197047_s10d	s10d	0.447038
ZM1198655_s10d	s10d	0
CM1060278_s11d	s11d	0.51227
CM1187861_s11d	s11d	1.73682
CM1197047_s11d	s11d	0
CM1198655_s11d	s11d	0.598503
ZM1060278_s11d	s11d	0.157032
ZM1187861_s11d	s11d	0.568129
ZM1197047_s11d	s11d	0.634183
ZM1198655_s11d	s11d	0
CM1060278_s12d	s12d	0.539572
CM1187861_s12d	s12d	1.79665
CM1197047_s12d	s12d	0
CM1198655_s12d	s12d	0.684523
ZM1060278_s12d	s12d	0.178723
ZM1187861_s12d	s12d	0.609073
ZM1197047_s12d	s12d	0.649817
ZM1198655_s12d	s12d	0
CM1060278_s13d	s13d	0.56523
CM1187861_s13d	s13d	1.82284
CM1197047_s13d	s13d	0
CM1198655_s13d	s13d	0.681122
ZM1060278_s13d	s13d	0.188924
ZM1187861_s13d	s13d	0.606538
ZM1197047_s13d	s13d	0.687098
ZM1198655_s13d	s13d	0
CM1060278_s14d	s14d	0.651413
CM1187861_s14d	s14d	1.83297
CM1197047_s14d	s14d	0
CM1198655_s14d	s14d	0.634433
ZM1060278_s14d	s14d	0.195338
ZM1187861_s14d	s14d	0.61469
ZM1197047_s14d	s14d	0.673411
ZM1198655_s14d	s14d	0
CM1060278_s15d	s15d	0.710393
CM1187861_s15d	s15d	1.84414
CM1197047_s15d	s15d	0
CM1198655_s15d	s15d	0.625902
ZM1060278_s15d	s15d	0.212616
ZM1187861_s15d	s15d	0.715404
ZM1197047_s15d	s15d	0.70945
ZM1198655_s15d	s15d	0
CM1060278_s16d	s16d	0.724644
CM1187861_s16d	s16d	1.85561
CM1197047_s16d	s16d	0
CM1198655_s16d	s16d	0.634191
ZM1060278_s16d	s16d	0.219215
ZM1187861_s16d	s16d	0.768374
ZM1197047_s16d	s16d	0.719873
ZM1198655_s16d	s16d	0
CM1060278_s17d	s17d	0.754985
CM1187861_s17d	s17d	1.8635
CM1197047_s17d	s17d	0
CM1198655_s17d	s17d	0.604621
ZM1060278_s17d	s17d	0.222377
ZM1187861_s17d	s17d	0.786587
ZM1197047_s17d	s17d	0.743966
ZM1198655_s17d	s17d	0
CM1060278_s18d	s18d	0.76844
CM1187861_s18d	s18d	1.86439
CM1197047_s18d	s18d	0
CM1198655_s18d	s18d	0.619853
ZM1060278_s18d	s18d	0.22971
ZM1187861_s18d	s18d	0.889091
ZM1197047_s18d	s18d	0.76642
ZM1198655_s18d	s18d	0
CM1060278_s19d	s19d	0.78159
CM1187861_s19d	s19d	1.87834
CM1197047_s19d	s19d	0
CM1198655_s19d	s19d	0.625055
ZM1060278_s19d	s19d	0.241804
ZM1187861_s19d	s19d	0.952657
ZM1197047_s19d	s19d	0.797184
ZM1198655_s19d	s19d	0
CM1060278_s20d	s20d	0.811414
CM1187861_s20d	s20d	1.89356
CM1197047_s20d	s20d	0
CM1198655_s20d	s20d	0.638049
ZM1060278_s20d	s20d	0.241187
ZM1187861_s20d	s20d	0.965948
ZM1197047_s20d	s20d	0.828886
ZM1198655_s20d	s20d	0
CM1060278_s21d	s21d	0.823923
CM1187861_s21d	s21d	1.91004
CM1197047_s21d	s21d	0
CM1198655_s21d	s21d	0.635391
ZM1060278_s21d	s21d	0.24311
ZM1187861_s21d	s21d	0.950609
ZM1197047_s21d	s21d	0.849415
ZM1198655_s21d	s21d	0
CM1060278_s22d	s22d	0.826662
CM1187861_s22d	s22d	1.92849
CM1197047_s22d	s22d	0
CM1198655_s22d	s22d	0.652387
ZM1060278_s22d	s22d	0.248589
ZM1187861_s22d	s22d	0.985512
ZM1197047_s22d	s22d	0.864529
ZM1198655_s22d	s22d	0
CM1060278_s23d	s23d	0.838604
CM1187861_s23d	s23d	1.92757
CM1197047_s23d	s23d	0
CM1198655_s23d	s23d	0.653144
ZM1060278_s23d	s23d	0.256068
ZM1187861_s23d	s23d	1.06493
ZM1197047_s23d	s23d	0.886482
ZM1198655_s23d	s23d	0
CM1060278_s24d	s24d	0.833095
CM1187861_s24d	s24d	1.93867
CM1197047_s24d	s24d	0
CM1198655_s24d	s24d	0.657987
ZM1060278_s24d	s24d	0.257859
ZM1187861_s24d	s24d	1.07888
ZM1197047_s24d	s24d	0.951931
ZM1198655_s24d	s24d	0
CM1060278_s25d	s25d	0.841948
CM1187861_s25d	s25d	1.94285
CM1197047_s25d	s25d	0
CM1198655_s25d	s25d	0.655636
ZM1060278_s25d	s25d	0.260402
ZM1187861_s25d	s25d	1.10817
ZM1197047_s25d	s25d	0.959149
ZM1198655_s25d	s25d	0
CM1060278_s26d	s26d	0.863269
CM1187861_s26d	s26d	1.94375
CM1197047_s26d	s26d	0
CM1198655_s26d	s26d	0.650024
ZM1060278_s26d	s26d	0.264952
ZM1187861_s26d	s26d	1.20659
ZM1197047_s26d	s26d	0.986415
ZM1198655_s26d	s26d	0
CM1060278_s27d	s27d	0.864217
CM1187861_s27d	s27d	1.95336
CM1197047_s27d	s27d	0.141896
CM1198655_s27d	s27d	0.651355
ZM1060278_s27d	s27d	0.265512
ZM1187861_s27d	s27d	1.22755
ZM1197047_s27d	s27d	0.995769
ZM1198655_s27d	s27d	0
CM1060278_s28d	s28d	0.876634
CM1187861_s28d	s28d	1.93589
CM1197047_s28d	s28d	0.210527
CM1198655_s28d	s28d	0.662141
ZM1060278_s28d	s28d	0.266498
ZM1187861_s28d	s28d	1.24047
ZM1197047_s28d	s28d	1.03382
ZM1198655_s28d	s28d	0
CM1060278_s29d	s29d	0.89159
CM1187861_s29d	s29d	1.96485
CM1197047_s29d	s29d	0.230477
CM1198655_s29d	s29d	0.666111
ZM1060278_s29d	s29d	0.27268
ZM1187861_s29d	s29d	1.2438
ZM1197047_s29d	s29d	1.0467
ZM1198655_s29d	s29d	0
CM1060278_s30d	s30d	0.900808
CM1187861_s30d	s30d	1.97803
CM1197047_s30d	s30d	0.283427
CM1198655_s30d	s30d	0.673475
ZM1060278_s30d	s30d	0.275507
ZM1187861_s30d	s30d	1.24406
ZM1197047_s30d	s30d	1.09286
ZM1198655_s30d	s30d	0
CM1060278_s31d	s31d	0.910166
CM1187861_s31d	s31d	1.97139
CM1197047_s31d	s31d	0.280814
CM1198655_s31d	s31d	0.673934
ZM1060278_s31d	s31d	0.281872
ZM1187861_s31d	s31d	1.2666
ZM1197047_s31d	s31d	1.11008
ZM1198655_s31d	s31d	0
CM1060278_s32d	s32d	0.908131
CM1187861_s32d	s32d	1.97613
CM1197047_s32d	s32d	0.340155
CM1198655_s32d	s32d	0.684143
ZM1060278_s32d	s32d	0.285706
ZM1187861_s32d	s32d	1.25949
ZM1197047_s32d	s32d	1.12447
ZM1198655_s32d	s32d	0
CM1060278_s33d	s33d	0.932809
CM1187861_s33d	s33d	1.98738
CM1197047_s33d	s33d	0.308624
CM1198655_s33d	s33d	0.682837
ZM1060278_s33d	s33d	0.287013
ZM1187861_s33d	s33d	1.22968
ZM1197047_s33d	s33d	1.14767
ZM1198655_s33d	s33d	0
CM1060278_s34d	s34d	0.940071
CM1187861_s34d	s34d	1.9912
CM1197047_s34d	s34d	0.324419
CM1198655_s34d	s34d	0.686051
ZM1060278_s34d	s34d	0.289501
ZM1187861_s34d	s34d	1.24817
ZM1197047_s34d	s34d	1.14867
ZM1198655_s34d	s34d	0
CM1060278_s35d	s35d	0.937169
CM1187861_s35d	s35d	2.00362
CM1197047_s35d	s35d	0.312343
CM1198655_s35d	s35d	0.683973
ZM1060278_s35d	s35d	0.290916
ZM1187861_s35d	s35d	1.28548
ZM1197047_s35d	s35d	1.15364
ZM1198655_s35d	s35d	0
CM1060278_s36d	s36d	0.94251
CM1187861_s36d	s36d	2.00117
CM1197047_s36d	s36d	0.30979
CM1198655_s36d	s36d	0.686318
ZM1060278_s36d	s36d	0.29452
ZM1187861_s36d	s36d	1.31465
ZM1197047_s36d	s36d	1.16614
ZM1198655_s36d	s36d	0
CM1060278_s37d	s37d	0.947464
CM1187861_s37d	s37d	2.00648
CM1197047_s37d	s37d	0.307283
CM1198655_s37d	s37d	0.688156
ZM1060278_s37d	s37d	0.295177
ZM1187861_s37d	s37d	1.33203
ZM1197047_s37d	s37d	1.16763
ZM1198655_s37d	s37d	0
CM1060278_s38d	s38d	0.963937
CM1187861_s38d	s38d	2.01102
CM1197047_s38d	s38d	0.312613
CM1198655_s38d	s38d	0.688704
ZM1060278_s38d	s38d	0.296835
ZM1187861_s38d	s38d	1.34686
ZM1197047_s38d	s38d	1.18354
ZM1198655_s38d	s38d	0
CM1060278_s39d	s39d	0.97067
CM1187861_s39d	s39d	2.01673
CM1197047_s39d	s39d	0.352505
CM1198655_s39d	s39d	0.692059
ZM1060278_s39d	s39d	0.298659
ZM1187861_s39d	s39d	1.34116
ZM1197047_s39d	s39d	1.17849
ZM1198655_s39d	s39d	0
CM1060278_s40d	s40d	0.975193
CM1187861_s40d	s40d	2.01747
CM1197047_s40d	s40d	0.344757
CM1198655_s40d	s40d	0.691935
ZM1060278_s40d	s40d	0.299483
ZM1187861_s40d	s40d	1.35867
ZM1197047_s40d	s40d	1.18591
ZM1198655_s40d	s40d	0
CM1060278_s41d	s41d	0.979828
CM1187861_s41d	s41d	2.01773
CM1197047_s41d	s41d	0.342257
CM1198655_s41d	s41d	0.692656
ZM1060278_s41d	s41d	0.300844
ZM1187861_s41d	s41d	1.37643
ZM1197047_s41d	s41d	1.1957
ZM1198655_s41d	s41d	0
CM1060278_s42d	s42d	0.995104
CM1187861_s42d	s42d	2.02091
CM1197047_s42d	s42d	0.366326
CM1198655_s42d	s42d	0.693125
ZM1060278_s42d	s42d	0.304049
ZM1187861_s42d	s42d	1.4269
ZM1197047_s42d	s42d	1.22624
ZM1198655_s42d	s42d	0
CM1060278_s43d	s43d	0.995911
CM1187861_s43d	s43d	2.02702
CM1197047_s43d	s43d	0.373946
CM1198655_s43d	s43d	0.69312
ZM1060278_s43d	s43d	0.307079
ZM1187861_s43d	s43d	1.45744
ZM1197047_s43d	s43d	1.23443
ZM1198655_s43d	s43d	0
CM1060278_s44d	s44d	1.00214
CM1187861_s44d	s44d	2.02888
CM1197047_s44d	s44d	0.368179
CM1198655_s44d	s44d	0.693137
ZM1060278_s44d	s44d	0.305463
ZM1187861_s44d	s44d	1.44761
ZM1197047_s44d	s44d	1.24581
ZM1198655_s44d	s44d	0
CM1060278_s45d	s45d	1.00102
CM1187861_s45d	s45d	2.04144
CM1197047_s45d	s45d	0.360731
CM1198655_s45d	s45d	0.692999
ZM1060278_s45d	s45d	0.305469
ZM1187861_s45d	s45d	1.46829
ZM1197047_s45d	s45d	1.26855
ZM1198655_s45d	s45d	0
CM1060278_s46d	s46d	0.998834
CM1187861_s46d	s46d	2.0424
CM1197047_s46d	s46d	0.375303
CM1198655_s46d	s46d	0.693128
ZM1060278_s46d	s46d	0.304737
ZM1187861_s46d	s46d	1.47897
ZM1197047_s46d	s46d	1.26526
ZM1198655_s46d	s46d	0
CM1060278_s47d	s47d	1.02057
CM1187861_s47d	s47d	2.04379
CM1197047_s47d	s47d	0.36632
CM1198655_s47d	s47d	0.6926
ZM1060278_s47d	s47d	0.305611
ZM1187861_s47d	s47d	1.46975
ZM1197047_s47d	s47d	1.27313
ZM1198655_s47d	s47d	0
CM1060278_s48d	s48d	1.02063
CM1187861_s48d	s48d	2.04328
CM1197047_s48d	s48d	0.394265
CM1198655_s48d	s48d	0.692463
ZM1060278_s48d	s48d	0.305634
ZM1187861_s48d	s48d	1.4933
ZM1197047_s48d	s48d	1.28908
ZM1198655_s48d	s48d	0
CM1060278_s49d	s49d	1.02504
CM1187861_s49d	s49d	2.04625
CM1197047_s49d	s49d	0.395449
CM1198655_s49d	s49d	0.692551
ZM1060278_s49d	s49d	0.304683
ZM1187861_s49d	s49d	1.50591
ZM1197047_s49d	s49d	1.29104
ZM1198655_s49d	s49d	0
CM1060278_s50d	s50d	1.03864
CM1187861_s50d	s50d	2.04537
CM1197047_s50d	s50d	0.375575
CM1198655_s50d	s50d	0.692613
ZM1060278_s50d	s50d	0.306457
ZM1187861_s50d	s50d	1.51959
ZM1197047_s50d	s50d	1.30166
ZM1198655_s50d	s50d	0
CM1060278_s51d	s51d	1.04395
CM1187861_s51d	s51d	2.04461
CM1197047_s51d	s51d	0.367212
CM1198655_s51d	s51d	0.692693
ZM1060278_s51d	s51d	0.30743
ZM1187861_s51d	s51d	1.53256
ZM1197047_s51d	s51d	1.30894
ZM1198655_s51d	s51d	0
CM1060278_s52d	s52d	1.0426
CM1187861_s52d	s52d	2.04239
CM1197047_s52d	s52d	0.373238
CM1198655_s52d	s52d	0.692177
ZM1060278_s52d	s52d	0.30922
ZM1187861_s52d	s52d	1.568
ZM1197047_s52d	s52d	1.31799
ZM1198655_s52d	s52d	0
CM1060278_s53d	s53d	1.05283
CM1187861_s53d	s53d	2.04852
CM1197047_s53d	s53d	0.366739
CM1198655_s53d	s53d	0.692546
ZM1060278_s53d	s53d	0.308965
ZM1187861_s53d	s53d	1.58906
ZM1197047_s53d	s53d	1.32461
ZM1198655_s53d	s53d	0
CM1060278_s54d	s54d	1.05591
CM1187861_s54d	s54d	2.04799
CM1197047_s54d	s54d	0.359378
CM1198655_s54d	s54d	0.692768
ZM1060278_s54d	s54d	0.309018
ZM1187861_s54d	s54d	1.60083
ZM1197047_s54d	s54d	1.3297
ZM1198655_s54d	s54d	0
CM1060278_s55d	s55d	1.0543
CM1187861_s55d	s55d	2.04774
CM1197047_s55d	s55d	0.36948
CM1198655_s55d	s55d	0.692601
ZM1060278_s55d	s55d	0.307633
ZM1187861_s55d	s55d	1.60382
ZM1197047_s55d	s55d	1.37245
ZM1198655_s55d	s55d	0
CM1060278_s56d	s56d	1.05318
CM1187861_s56d	s56d	2.04581
CM1197047_s56d	s56d	0.355433
CM1198655_s56d	s56d	0.692896
ZM1060278_s56d	s56d	0.310705
ZM1187861_s56d	s56d	1.63492
ZM1197047_s56d	s56d	1.37335
ZM1198655_s56d	s56d	0
CM1060278_s57d	s57d	1.05385
CM1187861_s57d	s57d	2.04767
CM1197047_s57d	s57d	0.36389
CM1198655_s57d	s57d	0.692714
ZM1060278_s57d	s57d	0.311691
ZM1187861_s57d	s57d	1.59967
ZM1197047_s57d	s57d	1.38118
ZM1198655_s57d	s57d	0
CM1060278_s58d	s58d	1.05275
CM1187861_s58d	s58d	2.04729
CM1197047_s58d	s58d	0.360394
CM1198655_s58d	s58d	0.692389
ZM1060278_s58d	s58d	0.312075
ZM1187861_s58d	s58d	1.61053
ZM1197047_s58d	s58d	1.3825
ZM1198655_s58d	s58d	0
CM1060278_s59d	s59d	1.05037
CM1187861_s59d	s59d	2.05047
CM1197047_s59d	s59d	0.373462
CM1198655_s59d	s59d	0.691869
ZM1060278_s59d	s59d	0.313188
ZM1187861_s59d	s59d	1.61885
ZM1197047_s59d	s59d	1.39355
ZM1198655_s59d	s59d	0
CM1060278_s60d	s60d	1.05145
CM1187861_s60d	s60d	2.05872
CM1197047_s60d	s60d	0.362794
CM1198655_s60d	s60d	0.692173
ZM1060278_s60d	s60d	0.313925
ZM1187861_s60d	s60d	1.62993
ZM1197047_s60d	s60d	1.40021
ZM1198655_s60d	s60d	0
CM1060278_s61d	s61d	1.05313
CM1187861_s61d	s61d	2.06126
CM1197047_s61d	s61d	0.367597
CM1198655_s61d	s61d	0.692055
ZM1060278_s61d	s61d	0.313124
ZM1187861_s61d	s61d	1.64309
ZM1197047_s61d	s61d	1.39542
ZM1198655_s61d	s61d	0
CM1060278_s62d	s62d	1.06216
CM1187861_s62d	s62d	2.06081
CM1197047_s62d	s62d	0.409063
CM1198655_s62d	s62d	0.692449
ZM1060278_s62d	s62d	0.314453
ZM1187861_s62d	s62d	1.6482
ZM1197047_s62d	s62d	1.41135
ZM1198655_s62d	s62d	0
CM1060278_s63d	s63d	1.06473
CM1187861_s63d	s63d	2.06243
CM1197047_s63d	s63d	0.406545
CM1198655_s63d	s63d	0.693033
ZM1060278_s63d	s63d	0.315691
ZM1187861_s63d	s63d	1.65545
ZM1197047_s63d	s63d	1.42141
ZM1198655_s63d	s63d	0
CM1060278_s64d	s64d	1.06502
CM1187861_s64d	s64d	2.06305
CM1197047_s64d	s64d	0.404465
CM1198655_s64d	s64d	0.692557
ZM1060278_s64d	s64d	0.314815
ZM1187861_s64d	s64d	1.66213
ZM1197047_s64d	s64d	1.42785
ZM1198655_s64d	s64d	0
CM1060278_s65d	s65d	1.06874
CM1187861_s65d	s65d	2.06198
CM1197047_s65d	s65d	0.397171
CM1198655_s65d	s65d	0.692557
ZM1060278_s65d	s65d	0.312813
ZM1187861_s65d	s65d	1.65804
ZM1197047_s65d	s65d	1.42591
ZM1198655_s65d	s65d	0
CM1060278_s66d	s66d	1.06686
CM1187861_s66d	s66d	2.06299
CM1197047_s66d	s66d	0.396509
CM1198655_s66d	s66d	0.69294
ZM1060278_s66d	s66d	0.311469
ZM1187861_s66d	s66d	1.66378
ZM1197047_s66d	s66d	1.43855
ZM1198655_s66d	s66d	0
CM1060278_s67d	s67d	1.07667
CM1187861_s67d	s67d	2.06519
CM1197047_s67d	s67d	0.38915
CM1198655_s67d	s67d	0.692717
ZM1060278_s67d	s67d	0.312398
ZM1187861_s67d	s67d	1.67557
ZM1197047_s67d	s67d	1.44639
ZM1198655_s67d	s67d	0
CM1060278_s68d	s68d	1.08255
CM1187861_s68d	s68d	2.07065
CM1197047_s68d	s68d	0.390522
CM1198655_s68d	s68d	0.692946
ZM1060278_s68d	s68d	0.312882
ZM1187861_s68d	s68d	1.67639
ZM1197047_s68d	s68d	1.45433
ZM1198655_s68d	s68d	0
CM1060278_s69d	s69d	1.07141
CM1187861_s69d	s69d	2.07059
CM1197047_s69d	s69d	0.386956
CM1198655_s69d	s69d	0.693123
ZM1060278_s69d	s69d	0.315124
ZM1187861_s69d	s69d	1.68215
ZM1197047_s69d	s69d	1.45971
ZM1198655_s69d	s69d	0
CM1060278_s70d	s70d	1.07411
CM1187861_s70d	s70d	2.07571
CM1197047_s70d	s70d	0.387239
CM1198655_s70d	s70d	0.692927
ZM1060278_s70d	s70d	0.315037
ZM1187861_s70d	s70d	1.68189
ZM1197047_s70d	s70d	1.45673
ZM1198655_s70d	s70d	0
CM1060278_s71d	s71d	1.07851
CM1187861_s71d	s71d	2.07919
CM1197047_s71d	s71d	0.377592
CM1198655_s71d	s71d	0.692923
ZM1060278_s71d	s71d	0.314836
ZM1187861_s71d	s71d	1.67846
ZM1197047_s71d	s71d	1.45241
ZM1198655_s71d	s71d	0
CM1060278_s72d	s72d	1.07813
CM1187861_s72d	s72d	2.08323
CM1197047_s72d	s72d	0.390973
CM1198655_s72d	s72d	0.692786
ZM1060278_s72d	s72d	0.316415
ZM1187861_s72d	s72d	1.67217
ZM1197047_s72d	s72d	1.45382
ZM1198655_s72d	s72d	0
CM1060278_s73d	s73d	1.08196
CM1187861_s73d	s73d	2.08568
CM1197047_s73d	s73d	0.387257
CM1198655_s73d	s73d	0.692651
ZM1060278_s73d	s73d	0.316562
ZM1187861_s73d	s73d	1.6758
ZM1197047_s73d	s73d	1.45671
ZM1198655_s73d	s73d	0
CM1060278_s74d	s74d	1.08211
CM1187861_s74d	s74d	2.08527
CM1197047_s74d	s74d	0.383616
CM1198655_s74d	s74d	0.693107
ZM1060278_s74d	s74d	0.315439
ZM1187861_s74d	s74d	1.6813
ZM1197047_s74d	s74d	1.46442
ZM1198655_s74d	s74d	0
CM1060278_s75d	s75d	1.09478
CM1187861_s75d	s75d	2.08616
CM1197047_s75d	s75d	0.377421
CM1198655_s75d	s75d	0.693143
ZM1060278_s75d	s75d	0.316032
ZM1187861_s75d	s75d	1.68235
ZM1197047_s75d	s75d	1.47044
ZM1198655_s75d	s75d	0
CM1060278_s76d	s76d	1.0932
CM1187861_s76d	s76d	2.08708
CM1197047_s76d	s76d	0.373129
CM1198655_s76d	s76d	0.693096
ZM1060278_s76d	s76d	0.320516
ZM1187861_s76d	s76d	1.68318
ZM1197047_s76d	s76d	1.47512
ZM1198655_s76d	s76d	0
CM1060278_s77d	s77d	1.10035
CM1187861_s77d	s77d	2.08546
CM1197047_s77d	s77d	0.3797
CM1198655_s77d	s77d	0.693074
ZM1060278_s77d	s77d	0.320919
ZM1187861_s77d	s77d	1.68228
ZM1197047_s77d	s77d	1.48256
ZM1198655_s77d	s77d	0.0269783
CM1060278_s78d	s78d	1.10317
CM1187861_s78d	s78d	2.08207
CM1197047_s78d	s78d	0.379728
CM1198655_s78d	s78d	0.693128
ZM1060278_s78d	s78d	0.321061
ZM1187861_s78d	s78d	1.68073
ZM1197047_s78d	s78d	1.49054
ZM1198655_s78d	s78d	0.0480435
CM1060278_s79d	s79d	1.09942
CM1187861_s79d	s79d	2.08156
CM1197047_s79d	s79d	0.381705
CM1198655_s79d	s79d	0.692763
ZM1060278_s79d	s79d	0.320665
ZM1187861_s79d	s79d	1.68314
ZM1197047_s79d	s79d	1.49432
ZM1198655_s79d	s79d	0.0654188
CM1060278_s80d	s80d	1.09812
CM1187861_s80d	s80d	2.08075
CM1197047_s80d	s80d	0.380558
CM1198655_s80d	s80d	0.692858
ZM1060278_s80d	s80d	0.320492
ZM1187861_s80d	s80d	1.68624
ZM1197047_s80d	s80d	1.49638
ZM1198655_s80d	s80d	0.0640578
CM1060278_s81d	s81d	1.10659
CM1187861_s81d	s81d	2.08028
CM1197047_s81d	s81d	0.377276
CM1198655_s81d	s81d	0.692992
ZM1060278_s81d	s81d	0.319733
ZM1187861_s81d	s81d	1.68321
ZM1197047_s81d	s81d	1.49869
ZM1198655_s81d	s81d	0.0945352
CM1060278_s82d	s82d	1.13189
CM1187861_s82d	s82d	2.08238
CM1197047_s82d	s82d	0.378761
CM1198655_s82d	s82d	0.693018
ZM1060278_s82d	s82d	0.320513
ZM1187861_s82d	s82d	1.69083
ZM1197047_s82d	s82d	1.49851
ZM1198655_s82d	s82d	0.0945352
CM1060278_s83d	s83d	1.13061
CM1187861_s83d	s83d	2.08168
CM1197047_s83d	s83d	0.376399
CM1198655_s83d	s83d	0.693076
ZM1060278_s83d	s83d	0.321841
ZM1187861_s83d	s83d	1.68915
ZM1197047_s83d	s83d	1.50636
ZM1198655_s83d	s83d	0.093609
CM1060278_s84d	s84d	1.13307
CM1187861_s84d	s84d	2.08321
CM1197047_s84d	s84d	0.374842
CM1198655_s84d	s84d	0.693041
ZM1060278_s84d	s84d	0.321364
ZM1187861_s84d	s84d	1.70103
ZM1197047_s84d	s84d	1.50298
ZM1198655_s84d	s84d	0.0928977
CM1060278_s85d	s85d	1.13016
CM1187861_s85d	s85d	2.08638
CM1197047_s85d	s85d	0.373298
CM1198655_s85d	s85d	0.692845
ZM1060278_s85d	s85d	0.321372
ZM1187861_s85d	s85d	1.72825
ZM1197047_s85d	s85d	1.50357
ZM1198655_s85d	s85d	0.118028
CM1060278_s86d	s86d	1.12032
CM1187861_s86d	s86d	2.08731
CM1197047_s86d	s86d	0.380954
CM1198655_s86d	s86d	0.692753
ZM1060278_s86d	s86d	0.321317
ZM1187861_s86d	s86d	1.7399
ZM1197047_s86d	s86d	1.50481
ZM1198655_s86d	s86d	0.14047
CM1060278_s87d	s87d	1.12341
CM1187861_s87d	s87d	2.08802
CM1197047_s87d	s87d	0.39116
CM1198655_s87d	s87d	0.692897
ZM1060278_s87d	s87d	0.322009
ZM1187861_s87d	s87d	1.7479
ZM1197047_s87d	s87d	1.50488
ZM1198655_s87d	s87d	0.138738
CM1060278_s88d	s88d	1.1276
CM1187861_s88d	s88d	2.08793
CM1197047_s88d	s88d	0.411379
CM1198655_s88d	s88d	0.692871
ZM1060278_s88d	s88d	0.322209
ZM1187861_s88d	s88d	1.75767
ZM1197047_s88d	s88d	1.50629
ZM1198655_s88d	s88d	0.145031
CM1060278_s89d	s89d	1.12866
CM1187861_s89d	s89d	2.08598
CM1197047_s89d	s89d	0.414404
CM1198655_s89d	s89d	0.693048
ZM1060278_s89d	s89d	0.322154
ZM1187861_s89d	s89d	1.75811
ZM1197047_s89d	s89d	1.51812
ZM1198655_s89d	s89d	0.14176
CM1060278_s90d	s90d	1.13243
CM1187861_s90d	s90d	2.09306
CM1197047_s90d	s90d	0.414319
CM1198655_s90d	s90d	0.69311
ZM1060278_s90d	s90d	0.32143
ZM1187861_s90d	s90d	1.74911
ZM1197047_s90d	s90d	1.52142
ZM1198655_s90d	s90d	0.156947
CM1060278_s91d	s91d	1.13116
CM1187861_s91d	s91d	2.09117
CM1197047_s91d	s91d	0.414319
CM1198655_s91d	s91d	0.693146
ZM1060278_s91d	s91d	0.321744
ZM1187861_s91d	s91d	1.75742
ZM1197047_s91d	s91d	1.53043
ZM1198655_s91d	s91d	0.15647
CM1060278_s92d	s92d	1.12984
CM1187861_s92d	s92d	2.09301
CM1197047_s92d	s92d	0.415589
CM1198655_s92d	s92d	0.693147
ZM1060278_s92d	s92d	0.32656
ZM1187861_s92d	s92d	1.76608
ZM1197047_s92d	s92d	1.52844
ZM1198655_s92d	s92d	0.154786
CM1060278_s93d	s93d	1.12764
CM1187861_s93d	s93d	2.09117
CM1197047_s93d	s93d	0.416942
CM1198655_s93d	s93d	0.693026
ZM1060278_s93d	s93d	0.326535
ZM1187861_s93d	s93d	1.76654
ZM1197047_s93d	s93d	1.53111
ZM1198655_s93d	s93d	0.154786
CM1060278_s94d	s94d	1.13693
CM1187861_s94d	s94d	2.09628
CM1197047_s94d	s94d	0.409251
CM1198655_s94d	s94d	0.692969
ZM1060278_s94d	s94d	0.326186
ZM1187861_s94d	s94d	1.76737
ZM1197047_s94d	s94d	1.53591
ZM1198655_s94d	s94d	0.163215
CM1060278_s95d	s95d	1.13517
CM1187861_s95d	s95d	2.09195
CM1197047_s95d	s95d	0.409251
CM1198655_s95d	s95d	0.693035
ZM1060278_s95d	s95d	0.326349
ZM1187861_s95d	s95d	1.77567
ZM1197047_s95d	s95d	1.54109
ZM1198655_s95d	s95d	0.163215
CM1060278_s96d	s96d	1.1374
CM1187861_s96d	s96d	2.09534
CM1197047_s96d	s96d	0.415656
CM1198655_s96d	s96d	0.693054
ZM1060278_s96d	s96d	0.326548
ZM1187861_s96d	s96d	1.77214
ZM1197047_s96d	s96d	1.5499
ZM1198655_s96d	s96d	0.163383
CM1060278_s97d	s97d	1.13845
CM1187861_s97d	s97d	2.09898
CM1197047_s97d	s97d	0.410611
CM1198655_s97d	s97d	0.693096
ZM1060278_s97d	s97d	0.327582
ZM1187861_s97d	s97d	1.77275
ZM1197047_s97d	s97d	1.55256
ZM1198655_s97d	s97d	0.160725
CM1060278_s98d	s98d	1.14008
CM1187861_s98d	s98d	2.1011
CM1197047_s98d	s98d	0.409003
CM1198655_s98d	s98d	0.699927
ZM1060278_s98d	s98d	0.328328
ZM1187861_s98d	s98d	1.77131
ZM1197047_s98d	s98d	1.55627
ZM1198655_s98d	s98d	0.164931
CM1060278_s99d	s99d	1.14132
CM1187861_s99d	s99d	2.10367
CM1197047_s99d	s99d	0.407956
CM1198655_s99d	s99d	0.699917
ZM1060278_s99d	s99d	0.32944
ZM1187861_s99d	s99d	1.77065
ZM1197047_s99d	s99d	1.56175
ZM1198655_s99d	s99d	0.164931

## Sheet: Tab S5C. Shannon index>0.1
Table S5C. Samples with bacterial Shannon index over 0.1.
ID	Group	Genus_Shannon	Genus_Simpson	Genus_InSimpson	Species_Shannon	Species_Simpson	Species_InSimpson
ZM1214758	Peritumor	0.11005	0.0365924	1.03798	0.112455	0.0366052	1.038
CM1215204	Tumor	0.11355	0.0470161	1.04934	0.11355	0.0470161	1.04934
CM1219390	Tumor	0.122151	0.0514872	1.05428	0.122151	0.0514872	1.05428
ZM1198655	Peritumor	0.123109	0.0519911	1.05484	0.123109	0.0519911	1.05484
ZM1222792	Peritumor	0.126125	0.0391358	1.04073	0.129429	0.0391442	1.04074
CM1222102	Tumor	0.126592	0.0538324	1.0569	0.126592	0.0538324	1.0569
CM1222325	Tumor	0.130795	0.0560747	1.05941	0.130795	0.0560747	1.05941
ZM1205880	Peritumor	0.131544	0.040961	1.04271	0.140512	0.0409863	1.04274
CM1222990	Tumor	0.137799	0.0566376	1.06004	0.137799	0.0566376	1.06004
CM1224136	Tumor	0.194166	0.0923509	1.10175	0.194166	0.0923509	1.10175
CM1205880	Tumor	0.254703	0.0821717	1.08953	0.272688	0.0822764	1.08965
CM1224006	Tumor	0.260461	0.134758	1.15575	0.260461	0.134758	1.15575
ZM1060278	Peritumor	0.306725	0.120945	1.13759	0.310623	0.120961	1.13761
ZM1205055	Peritumor	0.313505	0.11214	1.1263	0.358717	0.11252	1.12679
CM1223033	Tumor	0.319861	0.135354	1.15654	0.319861	0.135354	1.15654
CM1221741	Tumor	0.380708	0.177295	1.2155	0.380708	0.177295	1.2155
CM1222792	Tumor	0.399446	0.156823	1.18599	0.409356	0.156918	1.18612
ZM1216704	Peritumor	0.418139	0.147766	1.17339	0.480408	0.148301	1.17412
CM1197047	Tumor	0.421312	0.253874	1.34026	0.421312	0.253874	1.34026
CM1215433	Tumor	0.457992	0.283955	1.39656	0.457992	0.283955	1.39656
CM1209816	Tumor	0.484806	0.27437	1.37811	0.484806	0.27437	1.37811
CM1206710	Tumor	0.537699	0.282463	1.39366	0.537699	0.282463	1.39366
CM1214758	Tumor	0.542804	0.188689	1.23257	0.595778	0.189279	1.23347
ZM1221578	Peritumor	0.556532	0.218262	1.2792	0.628266	0.219633	1.28145
ZM1224055	Peritumor	0.560527	0.215503	1.2747	0.635784	0.216754	1.27674
ZM1219739	Peritumor	0.608656	0.345433	1.52773	1.07226	0.593245	2.45848
ZM1214088	Peritumor	0.629683	0.303246	1.43523	1.01538	0.453569	1.83006
CM1205055	Tumor	0.636884	0.267878	1.36589	0.729402	0.270449	1.37071
CM1209302	Tumor	0.647268	0.343996	1.52438	0.647268	0.343996	1.52438
CM1210591	Tumor	0.653122	0.460511	1.85361	0.653122	0.460511	1.85361
CM1206798	Tumor	0.664725	0.471848	1.8934	1.09266	0.662669	2.96445
CM1221341	Tumor	0.68649	0.493358	1.97378	0.68649	0.493358	1.97378
CM1198655	Tumor	0.688004	0.494866	1.97967	0.688004	0.494866	1.97967
ZM1214649	Peritumor	0.692909	0.350905	1.54061	0.941637	0.433366	1.76481
ZM1225366	Peritumor	0.708552	0.29133	1.41109	0.766719	0.293173	1.41477
ZM1222227	Peritumor	0.751479	0.320889	1.47251	0.908678	0.327592	1.48719
ZM1217509	Peritumor	0.768626	0.281513	1.39181	0.866291	0.282697	1.39411
CM1214088	Tumor	0.86136	0.37777	1.60712	1.43158	0.635483	2.74336
CM1205427	Tumor	0.890312	0.536553	2.15774	1.24763	0.625757	2.67206
ZM1220339	Peritumor	0.956407	0.402695	1.67419	1.11206	0.407941	1.68902
CM1224738	Tumor	1.01046	0.570087	2.32605	1.63678	0.739384	3.83706
ZM1206512	Peritumor	1.02156	0.502703	2.01087	1.8837	0.803723	5.09485
CM1060278	Tumor	1.07858	0.524765	2.10422	1.1177	0.525601	2.10793
ZM1224738	Peritumor	1.10134	0.639735	2.77573	1.47053	0.707506	3.41888
ZM561394	Peritumor	1.11966	0.539612	2.17208	1.94856	0.785828	4.66914
CM1214649	Tumor	1.12271	0.512132	2.04974	1.3403	0.574677	2.35116
ZM1205427	Peritumor	1.12912	0.572093	2.33696	1.58221	0.678262	3.10812
ZM1216582	Peritumor	1.14528	0.637558	2.75906	1.57441	0.732609	3.73984
CM1210802	Tumor	1.17609	0.552231	2.2333	1.35563	0.566452	2.30655
ZM1197047	Peritumor	1.20011	0.559253	2.26888	1.56084	0.5861	2.41604
ZM1206798	Peritumor	1.20056	0.650442	2.86076	1.45446	0.717539	3.54031
ZM1224006	Peritumor	1.20573	0.560527	2.27545	1.51499	0.577213	2.36526
CM1226340	Tumor	1.20857	0.462219	1.85949	1.41286	0.466075	1.87292
CM1219739	Tumor	1.22758	0.637163	2.75606	1.37363	0.659807	2.93951
CM1225053	Tumor	1.23984	0.686546	3.19026	1.23984	0.686546	3.19026
CM1220278	Tumor	1.25265	0.686836	3.19321	1.26917	0.687128	3.19619
CM561394	Tumor	1.25931	0.676251	3.08881	1.83857	0.803196	5.08121
CM1216462	Tumor	1.27186	0.598785	2.49243	1.44184	0.610609	2.56811
ZM1213473	Peritumor	1.27369	0.624025	2.65975	1.64739	0.673529	3.06306
ZM1209588	Peritumor	1.27727	0.674682	3.07392	2.09453	0.820794	5.58016
ZM1217466	Peritumor	1.27894	0.705403	3.39446	1.27894	0.705403	3.39446
ZM1216459	Peritumor	1.2889	0.685088	3.17549	2.05985	0.807461	5.19375
ZM1217133	Peritumor	1.31791	0.714691	3.50497	1.31791	0.714691	3.50497
ZM1210802	Peritumor	1.31847	0.652537	2.87801	1.63847	0.713555	3.49107
ZM1210381	Peritumor	1.34432	0.571143	2.33178	2.03701	0.783528	4.61955
CM1213473	Tumor	1.35343	0.619872	2.63069	2.12491	0.805206	5.13362
ZM1226340	Peritumor	1.40176	0.548105	2.2129	1.68923	0.555356	2.24899
CM1222374	Tumor	1.42099	0.51408	2.05795	1.53638	0.534198	2.14683
ZM1214819	Peritumor	1.42213	0.651063	2.86585	1.75661	0.687902	3.20412
CM1195308	Tumor	1.42629	0.682667	3.15126	1.68289	0.7268	3.66033
ZM1187861	Peritumor	1.42828	0.701022	3.34473	1.7886	0.777736	4.49915
ZM1208212	Peritumor	1.45681	0.729638	3.69875	2.40041	0.886424	8.8047
CM1200778	Tumor	1.46368	0.707947	3.42403	1.97924	0.796595	4.91629
ZM1200778	Peritumor	1.49067	0.696718	3.29726	2.17218	0.840148	6.25577
CM1225192	Tumor	1.50176	0.583574	2.40139	1.66354	0.587134	2.4221
CM1216582	Tumor	1.51507	0.754818	4.0786	1.91985	0.788717	4.73299
CM1221578	Tumor	1.53562	0.57982	2.37993	1.79358	0.58733	2.42325
ZM1220453	Peritumor	1.54559	0.599634	2.49772	1.9388	0.723096	3.61136
CM1216704	Tumor	1.55119	0.622362	2.64804	1.92639	0.635429	2.74295
ZM1226011	Peritumor	1.55351	0.74886	3.98184	1.55351	0.74886	3.98184
CM1219865	Tumor	1.55379	0.682645	3.15105	1.99925	0.795498	4.88992
CM1216459	Tumor	1.59329	0.759295	4.15445	2.0336	0.821896	5.6147
CM1226011	Tumor	1.68353	0.791255	4.79054	1.74877	0.799339	4.98354
ZM1207448	Peritumor	1.69986	0.773041	4.40609	1.8913	0.809836	5.25861
CM1187861	Tumor	1.71181	0.721963	3.59664	2.08718	0.765198	4.25892
CM1214819	Tumor	1.74605	0.730955	3.71685	2.2695	0.83267	5.97622
ZM1222374	Peritumor	1.77939	0.666579	2.99921	1.98131	0.698254	3.31404
ZM1219865	Peritumor	1.78477	0.755061	4.08265	2.3204	0.84193	6.32631
ZM1225192	Peritumor	1.79455	0.706419	3.40622	2.14455	0.717532	3.54022
ZM1223870	Peritumor	1.79798	0.777224	4.48881	2.51988	0.888915	9.00208
CM1210381	Tumor	1.80216	0.645238	2.81879	2.46664	0.808119	5.21155
CM1222227	Tumor	1.80536	0.747908	3.96681	2.68645	0.884457	8.65481
CM1223963	Tumor	1.81667	0.735756	3.78438	2.06547	0.747081	3.95384
CM1206044	Tumor	1.84276	0.642944	2.80068	2.85777	0.895154	9.53777
CM1209588	Tumor	1.8452	0.749039	3.98468	2.78011	0.893864	9.42187
ZM1214336	Peritumor	1.88707	0.704484	3.38392	2.22723	0.770788	4.36277
CM1223893	Tumor	1.89945	0.786493	4.68369	2.28617	0.824858	5.70964
CM1225366	Tumor	1.90086	0.793447	4.84138	2.50116	0.86713	7.52614
CM1206512	Tumor	1.94868	0.7968	4.92127	2.57553	0.880987	8.40244
ZM1215564	Peritumor	1.96558	0.762625	4.21275	2.99924	0.90572	10.6067
ZM1216462	Peritumor	1.97106	0.81136	5.30111	2.74191	0.895143	9.53677
CM1214336	Tumor	1.984	0.720545	3.57839	2.4546	0.789017	4.73971
ZM1214360	Peritumor	1.99299	0.819023	5.52557	2.24004	0.834262	6.0336
CM1214360	Tumor	2.00782	0.813022	5.34822	2.24382	0.833341	6.00026
CM1204562	Tumor	2.02111	0.839103	6.21516	2.53162	0.893387	9.37968
ZM1221341	Peritumor	2.05601	0.840858	6.28371	2.32384	0.866673	7.50033
ZM1222093	Peritumor	2.0582	0.813085	5.35002	2.51893	0.843092	6.37316
CM1217509	Tumor	2.06436	0.835869	6.09271	2.32405	0.861442	7.21722
CM1217133	Tumor	2.07757	0.832641	5.97518	2.35996	0.850326	6.68117
ZM1219529	Peritumor	2.0963	0.752219	4.03583	2.99352	0.921373	12.7183
ZM1222754	Peritumor	2.09844	0.826905	5.77716	2.66214	0.871207	7.76443
CM911683	Tumor	2.17941	0.805914	5.15234	2.53644	0.855265	6.90919
CM1224055	Tumor	2.18581	0.844801	6.44335	2.91846	0.93205	14.7167
ZM911683	Peritumor	2.19602	0.793866	4.85121	2.66194	0.861842	7.23807
ZM1217540	Peritumor	2.2048	0.852586	6.78363	2.6878	0.882401	8.50349
CM1215564	Tumor	2.20504	0.80247	5.06253	3.28064	0.934625	15.2964
CM1217466	Tumor	2.22549	0.867761	7.56207	2.53247	0.893901	9.42512
ZM1206044	Peritumor	2.22814	0.852904	6.79826	2.66158	0.892526	9.30459
CM1222093	Tumor	2.23679	0.838751	6.20158	3.0748	0.9155	11.8343
ZM1204562	Peritumor	2.24317	0.861815	7.23667	3.04574	0.927579	13.8082
CM1207448	Tumor	2.27643	0.814799	5.39953	2.85372	0.918676	12.2965
CM1221211	Tumor	2.2844	0.840593	6.27325	2.74461	0.909043	10.9942
CM1223870	Tumor	2.29446	0.837689	6.161	3.36499	0.934408	15.2459
ZM1225053	Peritumor	2.30801	0.864258	7.36691	2.53598	0.872797	7.86146
ZM1223893	Peritumor	2.34569	0.876376	8.08902	3.05638	0.917406	12.1074
CM1222754	Tumor	2.34796	0.870712	7.7347	2.78062	0.89587	9.60341
CM1219529	Tumor	2.36053	0.791212	4.78954	3.25369	0.938615	16.2906
ZM1221211	Peritumor	2.49511	0.862899	7.29389	3.18833	0.937851	16.0903
ZM1223601	Peritumor	2.52276	0.896583	9.6696	3.07931	0.937114	15.9018
CM1218405	Tumor	2.52554	0.881299	8.4245	3.15974	0.929059	14.0962
CM1205493	Tumor	2.6662	0.915047	11.7712	3.12274	0.932122	14.7323
ZM1205493	Peritumor	2.6857	0.912364	11.4108	3.2446	0.936425	15.7296
CM1223601	Tumor	2.76919	0.922949	12.9784	3.20203	0.945724	18.4243

## Sheet: Tab S5D extarct_bacteria differ
Table S5D. Differential analysis of bacteria with Shannon index over 0.1.
	Wilcoxon signed-rank test														Wilcoxon rank-sum test
ID	Pvalue	Effect_size	mean_rank_Tumor	mean_rank_Peritumor	mean_occ_Tumor	mean_occ_Peritumor	mean_abun_Tumor	mean_abun_Peritumor	enrichment	mean_abun	mean_occ	FC	log2FC	Qvalue	Pvalue	Effect_size	mean_rank_Peritumor	mean_rank_Tumor	mean_occ_Peritumor	mean_occ_Tumor	mean_abun_Peritumor	mean_abun_Tumor	enrichment	mean_abun	mean_occ	FC	log2FC	Qvalue	ID	ZM1214758	ZM1198655	ZM1222792	ZM1205880	ZM1060278	ZM1205055	ZM1216704	ZM1221578	ZM1224055	ZM1219739	ZM1214088	ZM1214649	ZM1225366	ZM1222227	ZM1217509	ZM1220339	ZM1206512	ZM1224738	ZM561394	ZM1205427
k__Bacteria|p__Bacteroidetes|c__Bacteroidia|o__Bacteroidales|f__Prevotellaceae|g__Prevotella|s__Prevotella_sp_oral_taxon_376	1	0.999362	57	56	0.0178571	0	0.00177107	0	Peritumor <=> Tumor	0.000885536	0.00892857	0	#NAME?	1	0.372668	0.0136986	66.5	67.411	0	0.0136986	0	0.00135863	Peritumor <= Tumor	0.000745714	0.0075188	Inf	Inf	0.833726	k__Bacteria|p__Bacteroidetes|c__Bacteroidia|o__Bacteroidales|f__Prevotellaceae|g__Prevotella|s__Prevotella_sp_oral_taxon_376	0	0	0	0	0	0	0	0	0	0	0	0	0	0	0	0	0	0	0	0
k__Bacteria|p__Bacteroidetes|c__Bacteroidia|o__Bacteroidales|f__Prevotellaceae|g__Prevotella|s__Prevotella_sp_oral_taxon_376|t__SGB21554	1	0.999362	57	56	0.0178571	0	0.00177107	0	Peritumor <=> Tumor	0.000885536	0.00892857	0	#NAME?	1	0.372668	0.0136986	66.5	67.411	0	0.0136986	0	0.00135863	Peritumor <= Tumor	0.000745714	0.0075188	Inf	Inf	0.833726	k__Bacteria|p__Bacteroidetes|c__Bacteroidia|o__Bacteroidales|f__Prevotellaceae|g__Prevotella|s__Prevotella_sp_oral_taxon_376|t__SGB21554	0	0	0	0	0	0	0	0	0	0	0	0	0	0	0	0	0	0	0	0
k__Bacteria|p__Proteobacteria|c__Alphaproteobacteria	NaN	1	56.5	56.5	0	0	0	0	Tumor <=> Peritumor	0	0	NaN	NaN	NaN	0.372668	0.0136986	66.5	67.411	0	0.0136986	0	0.00591918	Peritumor <= Tumor	0.00324887	0.0075188	Inf	Inf	0.833726	k__Bacteria|p__Proteobacteria|c__Alphaproteobacteria	0	0	0	0	0	0	0	0	0	0	0	0	0	0	0	0	0	0	0	0
k__Bacteria|p__Proteobacteria|c__Alphaproteobacteria|o__Sphingomonadales	NaN	1	56.5	56.5	0	0	0	0	Tumor <=> Peritumor	0	0	NaN	NaN	NaN	0.372668	0.0136986	66.5	67.411	0	0.0136986	0	0.00591918	Peritumor <= Tumor	0.00324887	0.0075188	Inf	Inf	0.833726	k__Bacteria|p__Proteobacteria|c__Alphaproteobacteria|o__Sphingomonadales	0	0	0	0	0	0	0	0	0	0	0	0	0	0	0	0	0	0	0	0
k__Bacteria|p__Proteobacteria|c__Alphaproteobacteria|o__Sphingomonadales|f__Sphingomonadaceae	NaN	1	56.5	56.5	0	0	0	0	Tumor <=> Peritumor	0	0	NaN	NaN	NaN	0.372668	0.0136986	66.5	67.411	0	0.0136986	0	0.00591918	Peritumor <= Tumor	0.00324887	0.0075188	Inf	Inf	0.833726	k__Bacteria|p__Proteobacteria|c__Alphaproteobacteria|o__Sphingomonadales|f__Sphingomonadaceae	0	0	0	0	0	0	0	0	0	0	0	0	0	0	0	0	0	0	0	0
k__Bacteria|p__Proteobacteria|c__Alphaproteobacteria|o__Sphingomonadales|f__Sphingomonadaceae|g__Sphingomonas	NaN	1	56.5	56.5	0	0	0	0	Tumor <=> Peritumor	0	0	NaN	NaN	NaN	0.372668	0.0136986	66.5	67.411	0	0.0136986	0	0.00591918	Peritumor <= Tumor	0.00324887	0.0075188	Inf	Inf	0.833726	k__Bacteria|p__Proteobacteria|c__Alphaproteobacteria|o__Sphingomonadales|f__Sphingomonadaceae|g__Sphingomonas	0	0	0	0	0	0	0	0	0	0	0	0	0	0	0	0	0	0	0	0
k__Bacteria|p__Proteobacteria|c__Alphaproteobacteria|o__Sphingomonadales|f__Sphingomonadaceae|g__Sphingomonas|s__Sphingomonas_ursincola	NaN	1	56.5	56.5	0	0	0	0	Tumor <=> Peritumor	0	0	NaN	NaN	NaN	0.372668	0.0136986	66.5	67.411	0	0.0136986	0	0.00591918	Peritumor <= Tumor	0.00324887	0.0075188	Inf	Inf	0.833726	k__Bacteria|p__Proteobacteria|c__Alphaproteobacteria|o__Sphingomonadales|f__Sphingomonadaceae|g__Sphingomonas|s__Sphingomonas_ursincola	0	0	0	0	0	0	0	0	0	0	0	0	0	0	0	0	0	0	0	0
k__Bacteria|p__Proteobacteria|c__Alphaproteobacteria|o__Sphingomonadales|f__Sphingomonadaceae|g__Sphingomonas|s__Sphingomonas_ursincola|t__SGB11561	NaN	1	56.5	56.5	0	0	0	0	Tumor <=> Peritumor	0	0	NaN	NaN	NaN	0.372668	0.0136986	66.5	67.411	0	0.0136986	0	0.00591918	Peritumor <= Tumor	0.00324887	0.0075188	Inf	Inf	0.833726	k__Bacteria|p__Proteobacteria|c__Alphaproteobacteria|o__Sphingomonadales|f__Sphingomonadaceae|g__Sphingomonas|s__Sphingomonas_ursincola|t__SGB11561	0	0	0	0	0	0	0	0	0	0	0	0	0	0	0	0	0	0	0	0
k__Bacteria|p__Synergistetes|c__Synergistia|o__Synergistales|f__Synergistaceae|g__Fretibacterium	1	0.999362	57	56	0.0178571	0	0.00028375	0	Peritumor <=> Tumor	0.000141875	0.00892857	0	#NAME?	1	0.372668	0.0136986	66.5	67.411	0	0.0136986	0	0.000217671	Peritumor <= Tumor	0.000119474	0.0075188	Inf	Inf	0.833726	k__Bacteria|p__Synergistetes|c__Synergistia|o__Synergistales|f__Synergistaceae|g__Fretibacterium	0	0	0	0	0	0	0	0	0	0	0	0	0	0	0	0	0	0	0	0
k__Bacteria|p__Bacteroidetes|c__Bacteroidia|o__Bacteroidales|f__Prevotellaceae|g__Prevotella|s__Prevotella_timonensis	1	0.999362	57	56	0.0178571	0	0.00232143	0	Peritumor <=> Tumor	0.00116071	0.00892857	0	#NAME?	1	0.372668	0.0136986	66.5	67.411	0	0.0136986	0	0.00178082	Peritumor <= Tumor	0.000977444	0.0075188	Inf	Inf	0.833726	k__Bacteria|p__Bacteroidetes|c__Bacteroidia|o__Bacteroidales|f__Prevotellaceae|g__Prevotella|s__Prevotella_timonensis	0	0	0	0	0	0	0	0	0	0	0	0	0	0	0	0	0	0	0	0
k__Bacteria|p__Synergistetes|c__Synergistia|o__Synergistales|f__Synergistaceae|g__Fretibacterium|s__Fretibacterium_fastidiosum	1	0.999362	57	56	0.0178571	0	0.00028375	0	Peritumor <=> Tumor	0.000141875	0.00892857	0	#NAME?	1	0.372668	0.0136986	66.5	67.411	0	0.0136986	0	0.000217671	Peritumor <= Tumor	0.000119474	0.0075188	Inf	Inf	0.833726	k__Bacteria|p__Synergistetes|c__Synergistia|o__Synergistales|f__Synergistaceae|g__Fretibacterium|s__Fretibacterium_fastidiosum	0	0	0	0	0	0	0	0	0	0	0	0	0	0	0	0	0	0	0	0
k__Bacteria|p__Bacteroidetes|c__Bacteroidia|o__Bacteroidales|f__Prevotellaceae|g__Prevotella|s__Prevotella_timonensis|t__SGB48293	1	0.999362	57	56	0.0178571	0	0.00232143	0	Peritumor <=> Tumor	0.00116071	0.00892857	0	#NAME?	1	0.372668	0.0136986	66.5	67.411	0	0.0136986	0	0.00178082	Peritumor <= Tumor	0.000977444	0.0075188	Inf	Inf	0.833726	k__Bacteria|p__Bacteroidetes|c__Bacteroidia|o__Bacteroidales|f__Prevotellaceae|g__Prevotella|s__Prevotella_timonensis|t__SGB48293	0	0	0	0	0	0	0	0	0	0	0	0	0	0	0	0	0	0	0	0
k__Bacteria|p__Synergistetes|c__Synergistia|o__Synergistales|f__Synergistaceae|g__Fretibacterium|s__Fretibacterium_fastidiosum|t__SGB17525	1	0.999362	57	56	0.0178571	0	0.00028375	0	Peritumor <=> Tumor	0.000141875	0.00892857	0	#NAME?	1	0.372668	0.0136986	66.5	67.411	0	0.0136986	0	0.000217671	Peritumor <= Tumor	0.000119474	0.0075188	Inf	Inf	0.833726	k__Bacteria|p__Synergistetes|c__Synergistia|o__Synergistales|f__Synergistaceae|g__Fretibacterium|s__Fretibacterium_fastidiosum|t__SGB17525	0	0	0	0	0	0	0	0	0	0	0	0	0	0	0	0	0	0	0	0
k__Eukaryota|p__Ascomycota|c__Saccharomycetes|o__Saccharomycetales|f__Debaryomycetaceae	1	0.999362	57	56	0.0178571	0	0.00112321	0	Peritumor <=> Tumor	0.000561607	0.00892857	0	#NAME?	1	0.372668	0.0136986	66.5	67.411	0	0.0136986	0	0.000861644	Peritumor <= Tumor	0.000472932	0.0075188	Inf	Inf	0.833726	k__Eukaryota|p__Ascomycota|c__Saccharomycetes|o__Saccharomycetales|f__Debaryomycetaceae	0	0	0	0	0	0	0	0	0	0	0	0	0	0	0	0	0	0	0	0
k__Eukaryota|p__Ascomycota|c__Saccharomycetes|o__Saccharomycetales|f__Debaryomycetaceae|g__Candida	1	0.999362	57	56	0.0178571	0	0.00112321	0	Peritumor <=> Tumor	0.000561607	0.00892857	0	#NAME?	1	0.372668	0.0136986	66.5	67.411	0	0.0136986	0	0.000861644	Peritumor <= Tumor	0.000472932	0.0075188	Inf	Inf	0.833726	k__Eukaryota|p__Ascomycota|c__Saccharomycetes|o__Saccharomycetales|f__Debaryomycetaceae|g__Candida	0	0	0	0	0	0	0	0	0	0	0	0	0	0	0	0	0	0	0	0
k__Bacteria|p__Firmicutes|c__Bacilli|o__Lactobacillales|f__Enterococcaceae|g__Enterococcus|s__Enterococcus_faecalis	1	0.999362	57	56	0.0178571	0	0.00371339	0	Peritumor <=> Tumor	0.0018567	0.00892857	0	#NAME?	1	0.372668	0.0136986	66.5	67.411	0	0.0136986	0	0.00284863	Peritumor <= Tumor	0.00156353	0.0075188	Inf	Inf	0.833726	k__Bacteria|p__Firmicutes|c__Bacilli|o__Lactobacillales|f__Enterococcaceae|g__Enterococcus|s__Enterococcus_faecalis	0	0	0	0	0	0	0	0	0	0	0	0	0	0	0	0	0	0	0	0
k__Bacteria|p__Bacteroidetes|c__Bacteroidia|o__Bacteroidales|f__Prevotellaceae|g__Prevotella|s__Prevotella_micans	1	0.999362	57	56	0.0178571	0	0.00174375	0	Peritumor <=> Tumor	0.000871875	0.00892857	0	#NAME?	1	0.372668	0.0136986	66.5	67.411	0	0.0136986	0	0.00133767	Peritumor <= Tumor	0.000734211	0.0075188	Inf	Inf	0.833726	k__Bacteria|p__Bacteroidetes|c__Bacteroidia|o__Bacteroidales|f__Prevotellaceae|g__Prevotella|s__Prevotella_micans	0	0	0	0	0	0	0	0	0	0	0	0	0	0	0	0	0	0	0	0
k__Eukaryota|p__Ascomycota|c__Saccharomycetes|o__Saccharomycetales|f__Debaryomycetaceae|g__Candida|s__Candida_albicans	1	0.999362	57	56	0.0178571	0	0.00112321	0	Peritumor <=> Tumor	0.000561607	0.00892857	0	#NAME?	1	0.372668	0.0136986	66.5	67.411	0	0.0136986	0	0.000861644	Peritumor <= Tumor	0.000472932	0.0075188	Inf	Inf	0.833726	k__Eukaryota|p__Ascomycota|c__Saccharomycetes|o__Saccharomycetales|f__Debaryomycetaceae|g__Candida|s__Candida_albicans	0	0	0	0	0	0	0	0	0	0	0	0	0	0	0	0	0	0	0	0
k__Bacteria|p__Firmicutes|c__Bacilli|o__Lactobacillales|f__Enterococcaceae|g__Enterococcus|s__Enterococcus_faecalis|t__SGB7962	1	0.999362	57	56	0.0178571	0	0.00371339	0	Peritumor <=> Tumor	0.0018567	0.00892857	0	#NAME?	1	0.372668	0.0136986	66.5	67.411	0	0.0136986	0	0.00284863	Peritumor <= Tumor	0.00156353	0.0075188	Inf	Inf	0.833726	k__Bacteria|p__Firmicutes|c__Bacilli|o__Lactobacillales|f__Enterococcaceae|g__Enterococcus|s__Enterococcus_faecalis|t__SGB7962	0	0	0	0	0	0	0	0	0	0	0	0	0	0	0	0	0	0	0	0
k__Bacteria|p__Bacteroidetes|c__Bacteroidia|o__Bacteroidales|f__Prevotellaceae|g__Prevotella|s__Prevotella_micans|t__SGB1565	1	0.999362	57	56	0.0178571	0	0.00174375	0	Peritumor <=> Tumor	0.000871875	0.00892857	0	#NAME?	1	0.372668	0.0136986	66.5	67.411	0	0.0136986	0	0.00133767	Peritumor <= Tumor	0.000734211	0.0075188	Inf	Inf	0.833726	k__Bacteria|p__Bacteroidetes|c__Bacteroidia|o__Bacteroidales|f__Prevotellaceae|g__Prevotella|s__Prevotella_micans|t__SGB1565	0	0	0	0	0	0	0	0	0	0	0	0	0	0	0	0	0	0	0	0
k__Eukaryota|p__Ascomycota|c__Saccharomycetes|o__Saccharomycetales|f__Debaryomycetaceae|g__Candida|s__Candida_albicans|t__EUK5476	1	0.999362	57	56	0.0178571	0	0.00112321	0	Peritumor <=> Tumor	0.000561607	0.00892857	0	#NAME?	1	0.372668	0.0136986	66.5	67.411	0	0.0136986	0	0.000861644	Peritumor <= Tumor	0.000472932	0.0075188	Inf	Inf	0.833726	k__Eukaryota|p__Ascomycota|c__Saccharomycetes|o__Saccharomycetales|f__Debaryomycetaceae|g__Candida|s__Candida_albicans|t__EUK5476	0	0	0	0	0	0	0	0	0	0	0	0	0	0	0	0	0	0	0	0
k__Bacteria|p__Candidatus_Saccharibacteria|c__Candidatus_Saccharimonia|o__Candidatus_Nanosynbacterales	1	0.999362	57	56	0.0178571	0	0.00684018	0	Peritumor <=> Tumor	0.00342009	0.00892857	0	#NAME?	1	0.372668	0.0136986	66.5	67.411	0	0.0136986	0	0.00524726	Peritumor <= Tumor	0.00288008	0.0075188	Inf	Inf	0.833726	k__Bacteria|p__Candidatus_Saccharibacteria|c__Candidatus_Saccharimonia|o__Candidatus_Nanosynbacterales	0	0	0	0	0	0	0	0	0	0	0	0	0	0	0	0	0	0	0	0
k__Bacteria|p__Candidatus_Saccharibacteria|c__Candidatus_Saccharimonia|o__Candidatus_Nanosynbacterales|f__Candidatus_Nanosynbacteraceae	1	0.999362	57	56	0.0178571	0	0.00684018	0	Peritumor <=> Tumor	0.00342009	0.00892857	0	#NAME?	1	0.372668	0.0136986	66.5	67.411	0	0.0136986	0	0.00524726	Peritumor <= Tumor	0.00288008	0.0075188	Inf	Inf	0.833726	k__Bacteria|p__Candidatus_Saccharibacteria|c__Candidatus_Saccharimonia|o__Candidatus_Nanosynbacterales|f__Candidatus_Nanosynbacteraceae	0	0	0	0	0	0	0	0	0	0	0	0	0	0	0	0	0	0	0	0
k__Bacteria|p__Candidatus_Saccharibacteria|c__Candidatus_Saccharimonia|o__Candidatus_Nanosynbacterales|f__Candidatus_Nanosynbacteraceae|g__Candidatus_Nanosynbacter	1	0.999362	57	56	0.0178571	0	0.00684018	0	Peritumor <=> Tumor	0.00342009	0.00892857	0	#NAME?	1	0.372668	0.0136986	66.5	67.411	0	0.0136986	0	0.00524726	Peritumor <= Tumor	0.00288008	0.0075188	Inf	Inf	0.833726	k__Bacteria|p__Candidatus_Saccharibacteria|c__Candidatus_Saccharimonia|o__Candidatus_Nanosynbacterales|f__Candidatus_Nanosynbacteraceae|g__Candidatus_Nanosynbacter	0	0	0	0	0	0	0	0	0	0	0	0	0	0	0	0	0	0	0	0
k__Bacteria|p__Firmicutes|c__Erysipelotrichia|o__Erysipelotrichales|f__Erysipelotrichaceae|g__Bulleidia	1	0.999362	57	56	0.0178571	0	0.00373357	0	Peritumor <=> Tumor	0.00186679	0.00892857	0	#NAME?	1	0.372668	0.0136986	66.5	67.411	0	0.0136986	0	0.00286411	Peritumor <= Tumor	0.00157203	0.0075188	Inf	Inf	0.833726	k__Bacteria|p__Firmicutes|c__Erysipelotrichia|o__Erysipelotrichales|f__Erysipelotrichaceae|g__Bulleidia	0	0	0	0	0	0	0	0	0	0	0	0	0	0	0	0	0	0	0	0
k__Bacteria|p__Actinobacteria|c__Actinomycetia|o__Bifidobacteriales|f__Bifidobacteriaceae|g__Parascardovia	1	0.999362	57	56	0.0178571	0	0.00167911	0	Peritumor <=> Tumor	0.000839554	0.00892857	0	#NAME?	1	0.372668	0.0136986	66.5	67.411	0	0.0136986	0	0.00128808	Peritumor <= Tumor	0.000706992	0.0075188	Inf	Inf	0.833726	k__Bacteria|p__Actinobacteria|c__Actinomycetia|o__Bifidobacteriales|f__Bifidobacteriaceae|g__Parascardovia	0	0	0	0	0	0	0	0	0	0	0	0	0	0	0	0	0	0	0	0
k__Bacteria|p__Actinobacteria|c__Actinomycetia|o__Actinomycetales|f__Actinomycetaceae|g__Schaalia	1	0.999362	57	56	0.0178571	0	0.00046625	0	Peritumor <=> Tumor	0.000233125	0.00892857	0	#NAME?	1	0.372668	0.0136986	66.5	67.411	0	0.0136986	0	0.000357671	Peritumor <= Tumor	0.000196316	0.0075188	Inf	Inf	0.833726	k__Bacteria|p__Actinobacteria|c__Actinomycetia|o__Actinomycetales|f__Actinomycetaceae|g__Schaalia	0	0	0	0	0	0	0	0	0	0	0	0	0	0	0	0	0	0	0	0
k__Bacteria|p__Firmicutes|c__Tissierellia|o__Tissierellales|f__Peptoniphilaceae|g__Peptoniphilus	1	0.999362	57	56	0.0178571	0	0.000202679	0	Peritumor <=> Tumor	0.000101339	0.00892857	0	#NAME?	1	0.372668	0.0136986	66.5	67.411	0	0.0136986	0	0.000155479	Peritumor <= Tumor	8.53383e-05	0.0075188	Inf	Inf	0.833726	k__Bacteria|p__Firmicutes|c__Tissierellia|o__Tissierellales|f__Peptoniphilaceae|g__Peptoniphilus	0	0	0	0	0	0	0	0	0	0	0	0	0	0	0	0	0	0	0	0
k__Bacteria|p__Candidatus_Saccharibacteria|c__Candidatus_Saccharimonia|o__Candidatus_Nanosynbacterales|f__Candidatus_Nanosynbacteraceae|g__Candidatus_Nanosynbacter|s__Candidatus_Nanosynbacter_lyticus	1	0.999362	57	56	0.0178571	0	0.00684018	0	Peritumor <=> Tumor	0.00342009	0.00892857	0	#NAME?	1	0.372668	0.0136986	66.5	67.411	0	0.0136986	0	0.00524726	Peritumor <= Tumor	0.00288008	0.0075188	Inf	Inf	0.833726	k__Bacteria|p__Candidatus_Saccharibacteria|c__Candidatus_Saccharimonia|o__Candidatus_Nanosynbacterales|f__Candidatus_Nanosynbacteraceae|g__Candidatus_Nanosynbacter|s__Candidatus_Nanosynbacter_lyticus	0	0	0	0	0	0	0	0	0	0	0	0	0	0	0	0	0	0	0	0
k__Bacteria|p__Firmicutes|c__Erysipelotrichia|o__Erysipelotrichales|f__Erysipelotrichaceae|g__Bulleidia|s__Bulleidia_extructa	1	0.999362	57	56	0.0178571	0	0.00373357	0	Peritumor <=> Tumor	0.00186679	0.00892857	0	#NAME?	1	0.372668	0.0136986	66.5	67.411	0	0.0136986	0	0.00286411	Peritumor <= Tumor	0.00157203	0.0075188	Inf	Inf	0.833726	k__Bacteria|p__Firmicutes|c__Erysipelotrichia|o__Erysipelotrichales|f__Erysipelotrichaceae|g__Bulleidia|s__Bulleidia_extructa	0	0	0	0	0	0	0	0	0	0	0	0	0	0	0	0	0	0	0	0
k__Bacteria|p__Proteobacteria|c__Betaproteobacteria|o__Neisseriales|f__Neisseriaceae|g__Kingella|s__Kingella_bonacorsii	1	0.999362	57	56	0.0178571	0	0.00218375	0	Peritumor <=> Tumor	0.00109187	0.00892857	0	#NAME?	1	0.372668	0.0136986	66.5	67.411	0	0.0136986	0	0.00167521	Peritumor <= Tumor	0.000919474	0.0075188	Inf	Inf	0.833726	k__Bacteria|p__Proteobacteria|c__Betaproteobacteria|o__Neisseriales|f__Neisseriaceae|g__Kingella|s__Kingella_bonacorsii	0	0	0	0	0	0	0	0	0	0	0	0	0	0	0	0	0	0	0	0
k__Bacteria|p__Actinobacteria|c__Actinomycetia|o__Bifidobacteriales|f__Bifidobacteriaceae|g__Parascardovia|s__Parascardovia_denticolens	1	0.999362	57	56	0.0178571	0	0.00167911	0	Peritumor <=> Tumor	0.000839554	0.00892857	0	#NAME?	1	0.372668	0.0136986	66.5	67.411	0	0.0136986	0	0.00128808	Peritumor <= Tumor	0.000706992	0.0075188	Inf	Inf	0.833726	k__Bacteria|p__Actinobacteria|c__Actinomycetia|o__Bifidobacteriales|f__Bifidobacteriaceae|g__Parascardovia|s__Parascardovia_denticolens	0	0	0	0	0	0	0	0	0	0	0	0	0	0	0	0	0	0	0	0
k__Bacteria|p__Actinobacteria|c__Actinomycetia|o__Actinomycetales|f__Actinomycetaceae|g__Actinomyces|s__Actinomyces_dentalis	1	0.999362	57	56	0.0178571	0	0.000522321	0	Peritumor <=> Tumor	0.000261161	0.00892857	0	#NAME?	1	0.372668	0.0136986	66.5	67.411	0	0.0136986	0	0.000400685	Peritumor <= Tumor	0.000219925	0.0075188	Inf	Inf	0.833726	k__Bacteria|p__Actinobacteria|c__Actinomycetia|o__Actinomycetales|f__Actinomycetaceae|g__Actinomyces|s__Actinomyces_dentalis	0	0	0	0	0	0	0	0	0	0	0	0	0	0	0	0	0	0	0	0
k__Bacteria|p__Actinobacteria|c__Actinomycetia|o__Actinomycetales|f__Actinomycetaceae|g__Schaalia|s__Schaalia_odontolytica	1	0.999362	57	56	0.0178571	0	0.00046625	0	Peritumor <=> Tumor	0.000233125	0.00892857	0	#NAME?	1	0.372668	0.0136986	66.5	67.411	0	0.0136986	0	0.000357671	Peritumor <= Tumor	0.000196316	0.0075188	Inf	Inf	0.833726	k__Bacteria|p__Actinobacteria|c__Actinomycetia|o__Actinomycetales|f__Actinomycetaceae|g__Schaalia|s__Schaalia_odontolytica	0	0	0	0	0	0	0	0	0	0	0	0	0	0	0	0	0	0	0	0
k__Bacteria|p__Firmicutes|c__Tissierellia|o__Tissierellales|f__Peptoniphilaceae|g__Peptoniphilus|s__Peptoniphilus_mikwangii	1	0.999362	57	56	0.0178571	0	0.000202679	0	Peritumor <=> Tumor	0.000101339	0.00892857	0	#NAME?	1	0.372668	0.0136986	66.5	67.411	0	0.0136986	0	0.000155479	Peritumor <= Tumor	8.53383e-05	0.0075188	Inf	Inf	0.833726	k__Bacteria|p__Firmicutes|c__Tissierellia|o__Tissierellales|f__Peptoniphilaceae|g__Peptoniphilus|s__Peptoniphilus_mikwangii	0	0	0	0	0	0	0	0	0	0	0	0	0	0	0	0	0	0	0	0
k__Bacteria|p__Candidatus_Saccharibacteria|c__Candidatus_Saccharimonia|o__Candidatus_Nanosynbacterales|f__Candidatus_Nanosynbacteraceae|g__Candidatus_Nanosynbacter|s__Candidatus_Nanosynbacter_lyticus|t__SGB19849	1	0.999362	57	56	0.0178571	0	0.00684018	0	Peritumor <=> Tumor	0.00342009	0.00892857	0	#NAME?	1	0.372668	0.0136986	66.5	67.411	0	0.0136986	0	0.00524726	Peritumor <= Tumor	0.00288008	0.0075188	Inf	Inf	0.833726	k__Bacteria|p__Candidatus_Saccharibacteria|c__Candidatus_Saccharimonia|o__Candidatus_Nanosynbacterales|f__Candidatus_Nanosynbacteraceae|g__Candidatus_Nanosynbacter|s__Candidatus_Nanosynbacter_lyticus|t__SGB19849	0	0	0	0	0	0	0	0	0	0	0	0	0	0	0	0	0	0	0	0
k__Bacteria|p__Firmicutes|c__Erysipelotrichia|o__Erysipelotrichales|f__Erysipelotrichaceae|g__Bulleidia|s__Bulleidia_extructa|t__SGB6820	1	0.999362	57	56	0.0178571	0	0.00373357	0	Peritumor <=> Tumor	0.00186679	0.00892857	0	#NAME?	1	0.372668	0.0136986	66.5	67.411	0	0.0136986	0	0.00286411	Peritumor <= Tumor	0.00157203	0.0075188	Inf	Inf	0.833726	k__Bacteria|p__Firmicutes|c__Erysipelotrichia|o__Erysipelotrichales|f__Erysipelotrichaceae|g__Bulleidia|s__Bulleidia_extructa|t__SGB6820	0	0	0	0	0	0	0	0	0	0	0	0	0	0	0	0	0	0	0	0
k__Bacteria|p__Proteobacteria|c__Betaproteobacteria|o__Neisseriales|f__Neisseriaceae|g__Kingella|s__Kingella_bonacorsii|t__SGB9422	1	0.999362	57	56	0.0178571	0	0.00218375	0	Peritumor <=> Tumor	0.00109187	0.00892857	0	#NAME?	1	0.372668	0.0136986	66.5	67.411	0	0.0136986	0	0.00167521	Peritumor <= Tumor	0.000919474	0.0075188	Inf	Inf	0.833726	k__Bacteria|p__Proteobacteria|c__Betaproteobacteria|o__Neisseriales|f__Neisseriaceae|g__Kingella|s__Kingella_bonacorsii|t__SGB9422	0	0	0	0	0	0	0	0	0	0	0	0	0	0	0	0	0	0	0	0
k__Bacteria|p__Actinobacteria|c__Actinomycetia|o__Bifidobacteriales|f__Bifidobacteriaceae|g__Parascardovia|s__Parascardovia_denticolens|t__SGB17291	1	0.999362	57	56	0.0178571	0	0.00167911	0	Peritumor <=> Tumor	0.000839554	0.00892857	0	#NAME?	1	0.372668	0.0136986	66.5	67.411	0	0.0136986	0	0.00128808	Peritumor <= Tumor	0.000706992	0.0075188	Inf	Inf	0.833726	k__Bacteria|p__Actinobacteria|c__Actinomycetia|o__Bifidobacteriales|f__Bifidobacteriaceae|g__Parascardovia|s__Parascardovia_denticolens|t__SGB17291	0	0	0	0	0	0	0	0	0	0	0	0	0	0	0	0	0	0	0	0
k__Bacteria|p__Actinobacteria|c__Actinomycetia|o__Actinomycetales|f__Actinomycetaceae|g__Actinomyces|s__Actinomyces_dentalis|t__SGB15877	1	0.999362	57	56	0.0178571	0	0.000522321	0	Peritumor <=> Tumor	0.000261161	0.00892857	0	#NAME?	1	0.372668	0.0136986	66.5	67.411	0	0.0136986	0	0.000400685	Peritumor <= Tumor	0.000219925	0.0075188	Inf	Inf	0.833726	k__Bacteria|p__Actinobacteria|c__Actinomycetia|o__Actinomycetales|f__Actinomycetaceae|g__Actinomyces|s__Actinomyces_dentalis|t__SGB15877	0	0	0	0	0	0	0	0	0	0	0	0	0	0	0	0	0	0	0	0
k__Bacteria|p__Actinobacteria|c__Actinomycetia|o__Actinomycetales|f__Actinomycetaceae|g__Schaalia|s__Schaalia_odontolytica|t__SGB17156	1	0.999362	57	56	0.0178571	0	0.00046625	0	Peritumor <=> Tumor	0.000233125	0.00892857	0	#NAME?	1	0.372668	0.0136986	66.5	67.411	0	0.0136986	0	0.000357671	Peritumor <= Tumor	0.000196316	0.0075188	Inf	Inf	0.833726	k__Bacteria|p__Actinobacteria|c__Actinomycetia|o__Actinomycetales|f__Actinomycetaceae|g__Schaalia|s__Schaalia_odontolytica|t__SGB17156	0	0	0	0	0	0	0	0	0	0	0	0	0	0	0	0	0	0	0	0
k__Bacteria|p__Firmicutes|c__Tissierellia|o__Tissierellales|f__Peptoniphilaceae|g__Peptoniphilus|s__Peptoniphilus_mikwangii|t__SGB6628	1	0.999362	57	56	0.0178571	0	0.000202679	0	Peritumor <=> Tumor	0.000101339	0.00892857	0	#NAME?	1	0.372668	0.0136986	66.5	67.411	0	0.0136986	0	0.000155479	Peritumor <= Tumor	8.53383e-05	0.0075188	Inf	Inf	0.833726	k__Bacteria|p__Firmicutes|c__Tissierellia|o__Tissierellales|f__Peptoniphilaceae|g__Peptoniphilus|s__Peptoniphilus_mikwangii|t__SGB6628	0	0	0	0	0	0	0	0	0	0	0	0	0	0	0	0	0	0	0	0
k__Bacteria|p__Spirochaetes|c__Spirochaetia|o__Spirochaetales|f__Treponemataceae|g__Treponema|s__Treponema_medium	1	0.999362	57	56	0.0178571	0	0.00225911	0	Peritumor <=> Tumor	0.00112955	0.00892857	0	#NAME?	1	0.372668	0.0136986	66.5	67.411	0	0.0136986	0	0.00173301	Peritumor <= Tumor	0.000951203	0.0075188	Inf	Inf	0.833726	k__Bacteria|p__Spirochaetes|c__Spirochaetia|o__Spirochaetales|f__Treponemataceae|g__Treponema|s__Treponema_medium	0	0	0	0	0	0	0	0	0	0	0	0	0	0	0	0	0	0	0	0
k__Bacteria|p__Bacteroidetes|c__Bacteroidia|o__Bacteroidales|f__Bacteroidaceae|g__Bacteroides|s__Bacteroides_zoogleoformans	1	0.999362	57	56	0.0178571	0	0.000768036	0	Peritumor <=> Tumor	0.000384018	0.00892857	0	#NAME?	1	0.372668	0.0136986	66.5	67.411	0	0.0136986	0	0.000589178	Peritumor <= Tumor	0.000323383	0.0075188	Inf	Inf	0.833726	k__Bacteria|p__Bacteroidetes|c__Bacteroidia|o__Bacteroidales|f__Bacteroidaceae|g__Bacteroides|s__Bacteroides_zoogleoformans	0	0	0	0	0	0	0	0	0	0	0	0	0	0	0	0	0	0	0	0
k__Bacteria|p__Spirochaetes|c__Spirochaetia|o__Spirochaetales|f__Treponemataceae|g__Treponema|s__Treponema_medium|t__SGB3606	1	0.999362	57	56	0.0178571	0	0.00225911	0	Peritumor <=> Tumor	0.00112955	0.00892857	0	#NAME?	1	0.372668	0.0136986	66.5	67.411	0	0.0136986	0	0.00173301	Peritumor <= Tumor	0.000951203	0.0075188	Inf	Inf	0.833726	k__Bacteria|p__Spirochaetes|c__Spirochaetia|o__Spirochaetales|f__Treponemataceae|g__Treponema|s__Treponema_medium|t__SGB3606	0	0	0	0	0	0	0	0	0	0	0	0	0	0	0	0	0	0	0	0
k__Bacteria|p__Bacteroidetes|c__Bacteroidia|o__Bacteroidales|f__Bacteroidaceae|g__Bacteroides|s__Bacteroides_zoogleoformans|t__SGB21590	1	0.999362	57	56	0.0178571	0	0.000768036	0	Peritumor <=> Tumor	0.000384018	0.00892857	0	#NAME?	1	0.372668	0.0136986	66.5	67.411	0	0.0136986	0	0.000589178	Peritumor <= Tumor	0.000323383	0.0075188	Inf	Inf	0.833726	k__Bacteria|p__Bacteroidetes|c__Bacteroidia|o__Bacteroidales|f__Bacteroidaceae|g__Bacteroides|s__Bacteroides_zoogleoformans|t__SGB21590	0	0	0	0	0	0	0	0	0	0	0	0	0	0	0	0	0	0	0	0
k__Bacteria|p__Bacteroidetes|c__Bacteroidia|o__Bacteroidales|f__Prevotellaceae|g__Prevotella|s__Prevotella_oralis	1	0.999362	57	56	0.0178571	0	0.00220375	0	Peritumor <=> Tumor	0.00110187	0.00892857	0	#NAME?	1	0.372668	0.0136986	66.5	67.411	0	0.0136986	0	0.00169055	Peritumor <= Tumor	0.000927895	0.0075188	Inf	Inf	0.833726	k__Bacteria|p__Bacteroidetes|c__Bacteroidia|o__Bacteroidales|f__Prevotellaceae|g__Prevotella|s__Prevotella_oralis	0	0	0	0	0	0	0	0	0	0	0	0	0	0	0	0	0	0	0	0
k__Bacteria|p__Bacteroidetes|c__Bacteroidia|o__Bacteroidales|f__Prevotellaceae|g__Prevotella|s__Prevotella_oralis|t__SGB1528	1	0.999362	57	56	0.0178571	0	0.00220375	0	Peritumor <=> Tumor	0.00110187	0.00892857	0	#NAME?	1	0.372668	0.0136986	66.5	67.411	0	0.0136986	0	0.00169055	Peritumor <= Tumor	0.000927895	0.0075188	Inf	Inf	0.833726	k__Bacteria|p__Bacteroidetes|c__Bacteroidia|o__Bacteroidales|f__Prevotellaceae|g__Prevotella|s__Prevotella_oralis|t__SGB1528	0	0	0	0	0	0	0	0	0	0	0	0	0	0	0	0	0	0	0	0
k__Bacteria|p__Fusobacteria|c__Fusobacteriia|o__Fusobacteriales|f__Fusobacteriaceae|g__Fusobacterium|s__Fusobacterium_naviforme	1	0.999362	57	56	0.0178571	0	0.0104264	0	Peritumor <=> Tumor	0.00521321	0.00892857	0	#NAME?	1	0.372668	0.0136986	66.5	67.411	0	0.0136986	0	0.00799836	Peritumor <= Tumor	0.00439008	0.0075188	Inf	Inf	0.833726	k__Bacteria|p__Fusobacteria|c__Fusobacteriia|o__Fusobacteriales|f__Fusobacteriaceae|g__Fusobacterium|s__Fusobacterium_naviforme	0	0	0	0	0	0	0	0	0	0	0	0	0	0	0	0	0	0	0	0
k__Bacteria|p__Fusobacteria|c__Fusobacteriia|o__Fusobacteriales|f__Fusobacteriaceae|g__Fusobacterium|s__Fusobacterium_naviforme|t__SGB5268	1	0.999362	57	56	0.0178571	0	0.0104264	0	Peritumor <=> Tumor	0.00521321	0.00892857	0	#NAME?	1	0.372668	0.0136986	66.5	67.411	0	0.0136986	0	0.00799836	Peritumor <= Tumor	0.00439008	0.0075188	Inf	Inf	0.833726	k__Bacteria|p__Fusobacteria|c__Fusobacteriia|o__Fusobacteriales|f__Fusobacteriaceae|g__Fusobacterium|s__Fusobacterium_naviforme|t__SGB5268	0	0	0	0	0	0	0	0	0	0	0	0	0	0	0	0	0	0	0	0
k__Bacteria|p__Proteobacteria|c__Betaproteobacteria|o__Neisseriales|f__Neisseriaceae|g__Neisseria|s__Neisseria_sp_KEM232	1	0.999362	57	56	0.0178571	0	0.00155125	0	Peritumor <=> Tumor	0.000775625	0.00892857	0	#NAME?	1	0.372668	0.0136986	66.5	67.411	0	0.0136986	0	0.00119	Peritumor <= Tumor	0.000653158	0.0075188	Inf	Inf	0.833726	k__Bacteria|p__Proteobacteria|c__Betaproteobacteria|o__Neisseriales|f__Neisseriaceae|g__Neisseria|s__Neisseria_sp_KEM232	0	0	0	0	0	0	0	0	0	0	0	0	0	0	0	0	0	0	0	0
k__Bacteria|p__Proteobacteria|c__Betaproteobacteria|o__Neisseriales|f__Neisseriaceae|g__Neisseria|s__Neisseria_sp_KEM232|t__SGB9427	1	0.999362	57	56	0.0178571	0	0.00155125	0	Peritumor <=> Tumor	0.000775625	0.00892857	0	#NAME?	1	0.372668	0.0136986	66.5	67.411	0	0.0136986	0	0.00119	Peritumor <= Tumor	0.000653158	0.0075188	Inf	Inf	0.833726	k__Bacteria|p__Proteobacteria|c__Betaproteobacteria|o__Neisseriales|f__Neisseriaceae|g__Neisseria|s__Neisseria_sp_KEM232|t__SGB9427	0	0	0	0	0	0	0	0	0	0	0	0	0	0	0	0	0	0	0	0
k__Bacteria|p__Proteobacteria|c__Betaproteobacteria|o__Neisseriales|f__Neisseriaceae|g__Neisseria|s__Neisseria_bacilliformis	1	0.999362	57	56	0.0178571	0	0.000339464	0	Peritumor <=> Tumor	0.000169732	0.00892857	0	#NAME?	1	0.372668	0.0136986	66.5	67.411	0	0.0136986	0	0.000260411	Peritumor <= Tumor	0.000142932	0.0075188	Inf	Inf	0.833726	k__Bacteria|p__Proteobacteria|c__Betaproteobacteria|o__Neisseriales|f__Neisseriaceae|g__Neisseria|s__Neisseria_bacilliformis	0	0	0	0	0	0	0	0	0	0	0	0	0	0	0	0	0	0	0	0
k__Bacteria|p__Proteobacteria|c__Betaproteobacteria|o__Neisseriales|f__Neisseriaceae|g__Neisseria|s__Neisseria_bacilliformis|t__SGB9426	1	0.999362	57	56	0.0178571	0	0.000339464	0	Peritumor <=> Tumor	0.000169732	0.00892857	0	#NAME?	1	0.372668	0.0136986	66.5	67.411	0	0.0136986	0	0.000260411	Peritumor <= Tumor	0.000142932	0.0075188	Inf	Inf	0.833726	k__Bacteria|p__Proteobacteria|c__Betaproteobacteria|o__Neisseriales|f__Neisseriaceae|g__Neisseria|s__Neisseria_bacilliformis|t__SGB9426	0	0	0	0	0	0	0	0	0	0	0	0	0	0	0	0	0	0	0	0
k__Bacteria|p__Bacteroidetes|c__Bacteroidia|o__Bacteroidales|f__Prevotellaceae|g__Prevotella|s__Prevotella_bivia	NaN	1	56.5	56.5	0	0	0	0	Tumor <=> Peritumor	0	0	NaN	NaN	NaN	0.372668	0.0136986	66.5	67.411	0	0.0136986	0	0.038124	Peritumor <= Tumor	0.0209252	0.0075188	Inf	Inf	0.833726	k__Bacteria|p__Bacteroidetes|c__Bacteroidia|o__Bacteroidales|f__Prevotellaceae|g__Prevotella|s__Prevotella_bivia	0	0	0	0	0	0	0	0	0	0	0	0	0	0	0	0	0	0	0	0
k__Bacteria|p__Proteobacteria|c__Gammaproteobacteria|o__Pasteurellales|f__Pasteurellaceae|g__Haemophilus|s__Haemophilus_pittmaniae	NaN	1	56.5	56.5	0	0	0	0	Tumor <=> Peritumor	0	0	NaN	NaN	NaN	0.372668	0.0136986	66.5	67.411	0	0.0136986	0	0.0357284	Peritumor <= Tumor	0.0196103	0.0075188	Inf	Inf	0.833726	k__Bacteria|p__Proteobacteria|c__Gammaproteobacteria|o__Pasteurellales|f__Pasteurellaceae|g__Haemophilus|s__Haemophilus_pittmaniae	0	0	0	0	0	0	0	0	0	0	0	0	0	0	0	0	0	0	0	0
k__Bacteria|p__Bacteroidetes|c__Bacteroidia|o__Bacteroidales|f__Prevotellaceae|g__Prevotella|s__Prevotella_bivia|t__SGB1557	NaN	1	56.5	56.5	0	0	0	0	Tumor <=> Peritumor	0	0	NaN	NaN	NaN	0.372668	0.0136986	66.5	67.411	0	0.0136986	0	0.038124	Peritumor <= Tumor	0.0209252	0.0075188	Inf	Inf	0.833726	k__Bacteria|p__Bacteroidetes|c__Bacteroidia|o__Bacteroidales|f__Prevotellaceae|g__Prevotella|s__Prevotella_bivia|t__SGB1557	0	0	0	0	0	0	0	0	0	0	0	0	0	0	0	0	0	0	0	0
k__Bacteria|p__Proteobacteria|c__Gammaproteobacteria|o__Pasteurellales|f__Pasteurellaceae|g__Haemophilus|s__Haemophilus_pittmaniae|t__SGB9656	NaN	1	56.5	56.5	0	0	0	0	Tumor <=> Peritumor	0	0	NaN	NaN	NaN	0.372668	0.0136986	66.5	67.411	0	0.0136986	0	0.0357284	Peritumor <= Tumor	0.0196103	0.0075188	Inf	Inf	0.833726	k__Bacteria|p__Proteobacteria|c__Gammaproteobacteria|o__Pasteurellales|f__Pasteurellaceae|g__Haemophilus|s__Haemophilus_pittmaniae|t__SGB9656	0	0	0	0	0	0	0	0	0	0	0	0	0	0	0	0	0	0	0	0
k__Bacteria|p__Firmicutes|c__Negativicutes|o__Veillonellales|f__Veillonellaceae|g__Veillonella|s__Veillonella_sp_3310	1	0.999362	57	56	0.0178571	0	0.00103946	0	Peritumor <=> Tumor	0.000519732	0.00892857	0	#NAME?	1	0.372668	0.0136986	66.5	67.411	0	0.0136986	0	0.000797397	Peritumor <= Tumor	0.000437669	0.0075188	Inf	Inf	0.833726	k__Bacteria|p__Firmicutes|c__Negativicutes|o__Veillonellales|f__Veillonellaceae|g__Veillonella|s__Veillonella_sp_3310	0	0	0	0	0	0	0	0	0	0	0	0	0	0	0	0	0	0	0	0
k__Bacteria|p__Firmicutes|c__Negativicutes|o__Veillonellales|f__Veillonellaceae|g__Veillonella|s__Veillonella_sp_3310|t__SGB6930	1	0.999362	57	56	0.0178571	0	0.00103946	0	Peritumor <=> Tumor	0.000519732	0.00892857	0	#NAME?	1	0.372668	0.0136986	66.5	67.411	0	0.0136986	0	0.000797397	Peritumor <= Tumor	0.000437669	0.0075188	Inf	Inf	0.833726	k__Bacteria|p__Firmicutes|c__Negativicutes|o__Veillonellales|f__Veillonellaceae|g__Veillonella|s__Veillonella_sp_3310|t__SGB6930	0	0	0	0	0	0	0	0	0	0	0	0	0	0	0	0	0	0	0	0
k__Bacteria|p__Proteobacteria|c__Deltaproteobacteria|o__Desulfovibrionales|f__Desulfovibrionaceae	1	0.999362	57	56	0.0178571	0	0.00145768	0	Peritumor <=> Tumor	0.000728839	0.00892857	0	#NAME?	1	0.372668	0.0136986	66.5	67.411	0	0.0136986	0	0.00111822	Peritumor <= Tumor	0.000613759	0.0075188	Inf	Inf	0.833726	k__Bacteria|p__Proteobacteria|c__Deltaproteobacteria|o__Desulfovibrionales|f__Desulfovibrionaceae	0	0	0	0	0	0	0	0	0	0	0	0	0	0	0	0	0	0	0	0
k__Bacteria|p__Firmicutes|c__Negativicutes|o__Veillonellales|f__Veillonellaceae|g__Anaeroglobus	1	0.999362	57	56	0.0178571	0	0.00417071	0	Peritumor <=> Tumor	0.00208536	0.00892857	0	#NAME?	1	0.372668	0.0136986	66.5	67.411	0	0.0136986	0	0.00319945	Peritumor <= Tumor	0.00175609	0.0075188	Inf	Inf	0.833726	k__Bacteria|p__Firmicutes|c__Negativicutes|o__Veillonellales|f__Veillonellaceae|g__Anaeroglobus	0	0	0	0	0	0	0	0	0	0	0	0	0	0	0	0	0	0	0	0
k__Bacteria|p__Proteobacteria|c__Deltaproteobacteria|o__Desulfovibrionales|f__Desulfovibrionaceae|g__Desulfovibrio	1	0.999362	57	56	0.0178571	0	0.00145768	0	Peritumor <=> Tumor	0.000728839	0.00892857	0	#NAME?	1	0.372668	0.0136986	66.5	67.411	0	0.0136986	0	0.00111822	Peritumor <= Tumor	0.000613759	0.0075188	Inf	Inf	0.833726	k__Bacteria|p__Proteobacteria|c__Deltaproteobacteria|o__Desulfovibrionales|f__Desulfovibrionaceae|g__Desulfovibrio	0	0	0	0	0	0	0	0	0	0	0	0	0	0	0	0	0	0	0	0
k__Bacteria|p__Firmicutes|c__Negativicutes|o__Veillonellales|f__Veillonellaceae|g__Anaeroglobus|s__Anaeroglobus_geminatus	1	0.999362	57	56	0.0178571	0	0.00417071	0	Peritumor <=> Tumor	0.00208536	0.00892857	0	#NAME?	1	0.372668	0.0136986	66.5	67.411	0	0.0136986	0	0.00319945	Peritumor <= Tumor	0.00175609	0.0075188	Inf	Inf	0.833726	k__Bacteria|p__Firmicutes|c__Negativicutes|o__Veillonellales|f__Veillonellaceae|g__Anaeroglobus|s__Anaeroglobus_geminatus	0	0	0	0	0	0	0	0	0	0	0	0	0	0	0	0	0	0	0	0
k__Bacteria|p__Firmicutes|c__Negativicutes|o__Selenomonadales|f__Selenomonadaceae|g__Selenomonas|s__Selenomonas_massiliensis	1	0.999362	57	56	0.0178571	0	0.00191446	0	Peritumor <=> Tumor	0.000957232	0.00892857	0	#NAME?	1	0.372668	0.0136986	66.5	67.411	0	0.0136986	0	0.00146863	Peritumor <= Tumor	0.00080609	0.0075188	Inf	Inf	0.833726	k__Bacteria|p__Firmicutes|c__Negativicutes|o__Selenomonadales|f__Selenomonadaceae|g__Selenomonas|s__Selenomonas_massiliensis	0	0	0	0	0	0	0	0	0	0	0	0	0	0	0	0	0	0	0	0
k__Bacteria|p__Proteobacteria|c__Deltaproteobacteria|o__Desulfovibrionales|f__Desulfovibrionaceae|g__Desulfovibrio|s__Desulfovibrio_sp_OH1186_COT_070	1	0.999362	57	56	0.0178571	0	0.00145768	0	Peritumor <=> Tumor	0.000728839	0.00892857	0	#NAME?	1	0.372668	0.0136986	66.5	67.411	0	0.0136986	0	0.00111822	Peritumor <= Tumor	0.000613759	0.0075188	Inf	Inf	0.833726	k__Bacteria|p__Proteobacteria|c__Deltaproteobacteria|o__Desulfovibrionales|f__Desulfovibrionaceae|g__Desulfovibrio|s__Desulfovibrio_sp_OH1186_COT_070	0	0	0	0	0	0	0	0	0	0	0	0	0	0	0	0	0	0	0	0
k__Bacteria|p__Bacteroidetes|c__Bacteroidia|o__Bacteroidales|f__Tannerellaceae|g__Tannerella|s__Tannerella_sp_oral_taxon_808	1	0.999362	57	56	0.0178571	0	0.000563036	0	Peritumor <=> Tumor	0.000281518	0.00892857	0	#NAME?	1	0.372668	0.0136986	66.5	67.411	0	0.0136986	0	0.000431918	Peritumor <= Tumor	0.000237068	0.0075188	Inf	Inf	0.833726	k__Bacteria|p__Bacteroidetes|c__Bacteroidia|o__Bacteroidales|f__Tannerellaceae|g__Tannerella|s__Tannerella_sp_oral_taxon_808	0	0	0	0	0	0	0	0	0	0	0	0	0	0	0	0	0	0	0	0
k__Bacteria|p__Candidatus_Saccharibacteria|c__Candidatus_Saccharibacteria_unclassified|o__Candidatus_Saccharibacteria_unclassified|f__Candidatus_Saccharibacteria_unclassified|g__Candidatus_Saccharibacteria_unclassified|s__TM7_phylum_sp_oral_taxon_350	1	0.999362	57	56	0.0178571	0	0.000390536	0	Peritumor <=> Tumor	0.000195268	0.00892857	0	#NAME?	1	0.372668	0.0136986	66.5	67.411	0	0.0136986	0	0.000299589	Peritumor <= Tumor	0.000164436	0.0075188	Inf	Inf	0.833726	k__Bacteria|p__Candidatus_Saccharibacteria|c__Candidatus_Saccharibacteria_unclassified|o__Candidatus_Saccharibacteria_unclassified|f__Candidatus_Saccharibacteria_unclassified|g__Candidatus_Saccharibacteria_unclassified|s__TM7_phylum_sp_oral_taxon_350	0	0	0	0	0	0	0	0	0	0	0	0	0	0	0	0	0	0	0	0
k__Bacteria|p__Candidatus_Saccharibacteria|c__Candidatus_Saccharibacteria_unclassified|o__Candidatus_Saccharibacteria_unclassified|f__Candidatus_Saccharibacteria_unclassified|g__Candidatus_Saccharibacteria_unclassified|s__TM7_phylum_sp_oral_taxon_349	1	0.999362	57	56	0.0178571	0	8.76786e-05	0	Peritumor <=> Tumor	4.38393e-05	0.00892857	0	#NAME?	1	0.372668	0.0136986	66.5	67.411	0	0.0136986	0	6.72603e-05	Peritumor <= Tumor	3.69173e-05	0.0075188	Inf	Inf	0.833726	k__Bacteria|p__Candidatus_Saccharibacteria|c__Candidatus_Saccharibacteria_unclassified|o__Candidatus_Saccharibacteria_unclassified|f__Candidatus_Saccharibacteria_unclassified|g__Candidatus_Saccharibacteria_unclassified|s__TM7_phylum_sp_oral_taxon_349	0	0	0	0	0	0	0	0	0	0	0	0	0	0	0	0	0	0	0	0
k__Bacteria|p__Firmicutes|c__Negativicutes|o__Veillonellales|f__Veillonellaceae|g__Anaeroglobus|s__Anaeroglobus_geminatus|t__SGB5870	1	0.999362	57	56	0.0178571	0	0.00417071	0	Peritumor <=> Tumor	0.00208536	0.00892857	0	#NAME?	1	0.372668	0.0136986	66.5	67.411	0	0.0136986	0	0.00319945	Peritumor <= Tumor	0.00175609	0.0075188	Inf	Inf	0.833726	k__Bacteria|p__Firmicutes|c__Negativicutes|o__Veillonellales|f__Veillonellaceae|g__Anaeroglobus|s__Anaeroglobus_geminatus|t__SGB5870	0	0	0	0	0	0	0	0	0	0	0	0	0	0	0	0	0	0	0	0
k__Bacteria|p__Firmicutes|c__Negativicutes|o__Selenomonadales|f__Selenomonadaceae|g__Selenomonas|s__Selenomonas_massiliensis|t__SGB5886	1	0.999362	57	56	0.0178571	0	0.00191446	0	Peritumor <=> Tumor	0.000957232	0.00892857	0	#NAME?	1	0.372668	0.0136986	66.5	67.411	0	0.0136986	0	0.00146863	Peritumor <= Tumor	0.00080609	0.0075188	Inf	Inf	0.833726	k__Bacteria|p__Firmicutes|c__Negativicutes|o__Selenomonadales|f__Selenomonadaceae|g__Selenomonas|s__Selenomonas_massiliensis|t__SGB5886	0	0	0	0	0	0	0	0	0	0	0	0	0	0	0	0	0	0	0	0
k__Bacteria|p__Proteobacteria|c__Deltaproteobacteria|o__Desulfovibrionales|f__Desulfovibrionaceae|g__Desulfovibrio|s__Desulfovibrio_sp_OH1186_COT_070|t__SGB29646	1	0.999362	57	56	0.0178571	0	0.00145768	0	Peritumor <=> Tumor	0.000728839	0.00892857	0	#NAME?	1	0.372668	0.0136986	66.5	67.411	0	0.0136986	0	0.00111822	Peritumor <= Tumor	0.000613759	0.0075188	Inf	Inf	0.833726	k__Bacteria|p__Proteobacteria|c__Deltaproteobacteria|o__Desulfovibrionales|f__Desulfovibrionaceae|g__Desulfovibrio|s__Desulfovibrio_sp_OH1186_COT_070|t__SGB29646	0	0	0	0	0	0	0	0	0	0	0	0	0	0	0	0	0	0	0	0
k__Bacteria|p__Bacteroidetes|c__Bacteroidia|o__Bacteroidales|f__Tannerellaceae|g__Tannerella|s__Tannerella_sp_oral_taxon_808|t__SGB2047	1	0.999362	57	56	0.0178571	0	0.000563036	0	Peritumor <=> Tumor	0.000281518	0.00892857	0	#NAME?	1	0.372668	0.0136986	66.5	67.411	0	0.0136986	0	0.000431918	Peritumor <= Tumor	0.000237068	0.0075188	Inf	Inf	0.833726	k__Bacteria|p__Bacteroidetes|c__Bacteroidia|o__Bacteroidales|f__Tannerellaceae|g__Tannerella|s__Tannerella_sp_oral_taxon_808|t__SGB2047	0	0	0	0	0	0	0	0	0	0	0	0	0	0	0	0	0	0	0	0
k__Bacteria|p__Candidatus_Saccharibacteria|c__Candidatus_Saccharibacteria_unclassified|o__Candidatus_Saccharibacteria_unclassified|f__Candidatus_Saccharibacteria_unclassified|g__Candidatus_Saccharibacteria_unclassified|s__TM7_phylum_sp_oral_taxon_350|t__SGB19820	1	0.999362	57	56	0.0178571	0	0.000390536	0	Peritumor <=> Tumor	0.000195268	0.00892857	0	#NAME?	1	0.372668	0.0136986	66.5	67.411	0	0.0136986	0	0.000299589	Peritumor <= Tumor	0.000164436	0.0075188	Inf	Inf	0.833726	k__Bacteria|p__Candidatus_Saccharibacteria|c__Candidatus_Saccharibacteria_unclassified|o__Candidatus_Saccharibacteria_unclassified|f__Candidatus_Saccharibacteria_unclassified|g__Candidatus_Saccharibacteria_unclassified|s__TM7_phylum_sp_oral_taxon_350|t__SGB19820	0	0	0	0	0	0	0	0	0	0	0	0	0	0	0	0	0	0	0	0
k__Bacteria|p__Candidatus_Saccharibacteria|c__Candidatus_Saccharibacteria_unclassified|o__Candidatus_Saccharibacteria_unclassified|f__Candidatus_Saccharibacteria_unclassified|g__Candidatus_Saccharibacteria_unclassified|s__TM7_phylum_sp_oral_taxon_349|t__SGB19844	1	0.999362	57	56	0.0178571	0	8.76786e-05	0	Peritumor <=> Tumor	4.38393e-05	0.00892857	0	#NAME?	1	0.372668	0.0136986	66.5	67.411	0	0.0136986	0	6.72603e-05	Peritumor <= Tumor	3.69173e-05	0.0075188	Inf	Inf	0.833726	k__Bacteria|p__Candidatus_Saccharibacteria|c__Candidatus_Saccharibacteria_unclassified|o__Candidatus_Saccharibacteria_unclassified|f__Candidatus_Saccharibacteria_unclassified|g__Candidatus_Saccharibacteria_unclassified|s__TM7_phylum_sp_oral_taxon_349|t__SGB19844	0	0	0	0	0	0	0	0	0	0	0	0	0	0	0	0	0	0	0	0
k__Bacteria|p__Firmicutes|c__Negativicutes|o__Selenomonadales|f__Selenomonadaceae|g__Selenomonas|s__Selenomonas_infelix	1	0.999362	57	56	0.0178571	0	0.0115657	0	Peritumor <=> Tumor	0.00578286	0.00892857	0	#NAME?	1	0.372668	0.0136986	66.5	67.411	0	0.0136986	0	0.00887233	Peritumor <= Tumor	0.00486977	0.0075188	Inf	Inf	0.833726	k__Bacteria|p__Firmicutes|c__Negativicutes|o__Selenomonadales|f__Selenomonadaceae|g__Selenomonas|s__Selenomonas_infelix	0	0	0	0	0	0	0	0	0	0	0	0	0	0	0	0	0	0	0	0
k__Bacteria|p__Firmicutes|c__Negativicutes|o__Selenomonadales|f__Selenomonadaceae|g__Selenomonas|s__Selenomonas_infelix|t__SGB5894	1	0.999362	57	56	0.0178571	0	0.0115657	0	Peritumor <=> Tumor	0.00578286	0.00892857	0	#NAME?	1	0.372668	0.0136986	66.5	67.411	0	0.0136986	0	0.00887233	Peritumor <= Tumor	0.00486977	0.0075188	Inf	Inf	0.833726	k__Bacteria|p__Firmicutes|c__Negativicutes|o__Selenomonadales|f__Selenomonadaceae|g__Selenomonas|s__Selenomonas_infelix|t__SGB5894	0	0	0	0	0	0	0	0	0	0	0	0	0	0	0	0	0	0	0	0
k__Bacteria|p__Actinobacteria|c__Actinomycetia|o__Corynebacteriales|f__Corynebacteriaceae|g__Corynebacterium|s__Corynebacterium_argentoratense	1	1	56	57	0	0.0178571	0	0.00544196	Tumor <=> Peritumor	0.00272098	0.00892857	Inf	Inf	1	0.276632	-0.0166667	67.6083	66.5	0.0166667	0	0.00507917	0	Tumor <= Peritumor	0.00229135	0.0075188	0	#NAME?	0.833726	k__Bacteria|p__Actinobacteria|c__Actinomycetia|o__Corynebacteriales|f__Corynebacteriaceae|g__Corynebacterium|s__Corynebacterium_argentoratense	0	0	0	0	0	0	0	0	0	0	0	0	0	0	0	0	0	0	0	0
k__Bacteria|p__Actinobacteria|c__Actinomycetia|o__Corynebacteriales|f__Corynebacteriaceae|g__Corynebacterium|s__Corynebacterium_argentoratense|t__SGB17009	1	1	56	57	0	0.0178571	0	0.00544196	Tumor <=> Peritumor	0.00272098	0.00892857	Inf	Inf	1	0.276632	-0.0166667	67.6083	66.5	0.0166667	0	0.00507917	0	Tumor <= Peritumor	0.00229135	0.0075188	0	#NAME?	0.833726	k__Bacteria|p__Actinobacteria|c__Actinomycetia|o__Corynebacteriales|f__Corynebacteriaceae|g__Corynebacterium|s__Corynebacterium_argentoratense|t__SGB17009	0	0	0	0	0	0	0	0	0	0	0	0	0	0	0	0	0	0	0	0
k__Bacteria|p__Actinobacteria|c__Actinomycetia|o__Corynebacteriales|f__Corynebacteriaceae|g__Corynebacterium|s__Corynebacterium_matruchotii	1	1	56	57	0	0.0178571	0	0.000196964	Tumor <=> Peritumor	9.84821e-05	0.00892857	Inf	Inf	1	0.276632	-0.0166667	67.6083	66.5	0.0166667	0	0.000183833	0	Tumor <= Peritumor	8.29323e-05	0.0075188	0	#NAME?	0.833726	k__Bacteria|p__Actinobacteria|c__Actinomycetia|o__Corynebacteriales|f__Corynebacteriaceae|g__Corynebacterium|s__Corynebacterium_matruchotii	0	0	0	0	0	0	0	0	0	0	0	0	0	0	0	0	0	0	0	0.01103
k__Bacteria|p__Fusobacteria|c__Fusobacteriia|o__Fusobacteriales|f__Leptotrichiaceae|g__Leptotrichia|s__Leptotrichia_hofstadii	1	1	56	57	0	0.0178571	0	0.000106429	Tumor <=> Peritumor	5.32143e-05	0.00892857	Inf	Inf	1	0.276632	-0.0166667	67.6083	66.5	0.0166667	0	9.93333e-05	0	Tumor <= Peritumor	4.4812e-05	0.0075188	0	#NAME?	0.833726	k__Bacteria|p__Fusobacteria|c__Fusobacteriia|o__Fusobacteriales|f__Leptotrichiaceae|g__Leptotrichia|s__Leptotrichia_hofstadii	0	0	0	0	0	0	0	0	0	0	0	0	0	0	0	0	0	0	0	0.00596
k__Bacteria|p__Actinobacteria|c__Actinomycetia|o__Corynebacteriales|f__Corynebacteriaceae|g__Corynebacterium|s__Corynebacterium_matruchotii|t__SGB17007	1	1	56	57	0	0.0178571	0	0.000196964	Tumor <=> Peritumor	9.84821e-05	0.00892857	Inf	Inf	1	0.276632	-0.0166667	67.6083	66.5	0.0166667	0	0.000183833	0	Tumor <= Peritumor	8.29323e-05	0.0075188	0	#NAME?	0.833726	k__Bacteria|p__Actinobacteria|c__Actinomycetia|o__Corynebacteriales|f__Corynebacteriaceae|g__Corynebacterium|s__Corynebacterium_matruchotii|t__SGB17007	0	0	0	0	0	0	0	0	0	0	0	0	0	0	0	0	0	0	0	0.01103
k__Bacteria|p__Fusobacteria|c__Fusobacteriia|o__Fusobacteriales|f__Leptotrichiaceae|g__Leptotrichia|s__Leptotrichia_hofstadii|t__SGB6062	1	1	56	57	0	0.0178571	0	0.000106429	Tumor <=> Peritumor	5.32143e-05	0.00892857	Inf	Inf	1	0.276632	-0.0166667	67.6083	66.5	0.0166667	0	9.93333e-05	0	Tumor <= Peritumor	4.4812e-05	0.0075188	0	#NAME?	0.833726	k__Bacteria|p__Fusobacteria|c__Fusobacteriia|o__Fusobacteriales|f__Leptotrichiaceae|g__Leptotrichia|s__Leptotrichia_hofstadii|t__SGB6062	0	0	0	0	0	0	0	0	0	0	0	0	0	0	0	0	0	0	0	0.00596
k__Bacteria|p__Firmicutes|c__Bacilli|o__Lactobacillales|f__Lactobacillaceae|g__Weissella	1	1	56	57	0	0.0178571	0	0.00212339	Tumor <=> Peritumor	0.0010617	0.00892857	Inf	Inf	1	0.276632	-0.0166667	67.6083	66.5	0.0166667	0	0.00198183	0	Tumor <= Peritumor	0.00089406	0.0075188	0	#NAME?	0.833726	k__Bacteria|p__Firmicutes|c__Bacilli|o__Lactobacillales|f__Lactobacillaceae|g__Weissella	0	0	0	0	0	0	0	0	0	0	0.11891	0	0	0	0	0	0	0	0	0
k__Bacteria|p__Firmicutes|c__Bacilli|o__Lactobacillales|f__Lactobacillaceae|g__Weissella|s__Weissella_confusa	1	1	56	57	0	0.0178571	0	0.00212339	Tumor <=> Peritumor	0.0010617	0.00892857	Inf	Inf	1	0.276632	-0.0166667	67.6083	66.5	0.0166667	0	0.00198183	0	Tumor <= Peritumor	0.00089406	0.0075188	0	#NAME?	0.833726	k__Bacteria|p__Firmicutes|c__Bacilli|o__Lactobacillales|f__Lactobacillaceae|g__Weissella|s__Weissella_confusa	0	0	0	0	0	0	0	0	0	0	0.11891	0	0	0	0	0	0	0	0	0
k__Bacteria|p__Firmicutes|c__Bacilli|o__Lactobacillales|f__Lactobacillaceae|g__Weissella|s__Weissella_confusa|t__SGB7115	1	1	56	57	0	0.0178571	0	0.00212339	Tumor <=> Peritumor	0.0010617	0.00892857	Inf	Inf	1	0.276632	-0.0166667	67.6083	66.5	0.0166667	0	0.00198183	0	Tumor <= Peritumor	0.00089406	0.0075188	0	#NAME?	0.833726	k__Bacteria|p__Firmicutes|c__Bacilli|o__Lactobacillales|f__Lactobacillaceae|g__Weissella|s__Weissella_confusa|t__SGB7115	0	0	0	0	0	0	0	0	0	0	0.11891	0	0	0	0	0	0	0	0	0
k__Bacteria|p__Bacteroidetes|c__Bacteroidia|o__Bacteroidales|f__Prevotellaceae|g__Prevotella|s__Prevotella_sp_HJM029	1	1	56	57	0	0.0178571	0	0.00179	Tumor <=> Peritumor	0.000895	0.00892857	Inf	Inf	1	0.276632	-0.0166667	67.6083	66.5	0.0166667	0	0.00167067	0	Tumor <= Peritumor	0.000753684	0.0075188	0	#NAME?	0.833726	k__Bacteria|p__Bacteroidetes|c__Bacteroidia|o__Bacteroidales|f__Prevotellaceae|g__Prevotella|s__Prevotella_sp_HJM029	0	0	0	0	0	0	0	0	0	0	0	0	0	0	0	0	0	0	0	0
k__Bacteria|p__Bacteroidetes|c__Bacteroidia|o__Bacteroidales|f__Prevotellaceae|g__Prevotella|s__Prevotella_sp_HJM029|t__SGB1521	1	1	56	57	0	0.0178571	0	0.00179	Tumor <=> Peritumor	0.000895	0.00892857	Inf	Inf	1	0.276632	-0.0166667	67.6083	66.5	0.0166667	0	0.00167067	0	Tumor <= Peritumor	0.000753684	0.0075188	0	#NAME?	0.833726	k__Bacteria|p__Bacteroidetes|c__Bacteroidia|o__Bacteroidales|f__Prevotellaceae|g__Prevotella|s__Prevotella_sp_HJM029|t__SGB1521	0	0	0	0	0	0	0	0	0	0	0	0	0	0	0	0	0	0	0	0
k__Bacteria|p__Proteobacteria|c__Gammaproteobacteria|o__Enterobacterales|f__Enterobacteriaceae|g__Enterobacter	NaN	1	56.5	56.5	0	0	0	0	Tumor <=> Peritumor	0	0	NaN	NaN	NaN	0.276632	-0.0166667	67.6083	66.5	0.0166667	0	0.00632967	0	Tumor <= Peritumor	0.00285549	0.0075188	0	#NAME?	0.833726	k__Bacteria|p__Proteobacteria|c__Gammaproteobacteria|o__Enterobacterales|f__Enterobacteriaceae|g__Enterobacter	0	0	0	0	0	0	0	0	0	0	0	0	0	0	0	0	0	0	0	0
k__Bacteria|p__Proteobacteria|c__Gammaproteobacteria|o__Enterobacterales|f__Enterobacteriaceae|g__Enterobacter|s__Enterobacter_hormaechei	NaN	1	56.5	56.5	0	0	0	0	Tumor <=> Peritumor	0	0	NaN	NaN	NaN	0.276632	-0.0166667	67.6083	66.5	0.0166667	0	0.00632967	0	Tumor <= Peritumor	0.00285549	0.0075188	0	#NAME?	0.833726	k__Bacteria|p__Proteobacteria|c__Gammaproteobacteria|o__Enterobacterales|f__Enterobacteriaceae|g__Enterobacter|s__Enterobacter_hormaechei	0	0	0	0	0	0	0	0	0	0	0	0	0	0	0	0	0	0	0	0
k__Bacteria|p__Proteobacteria|c__Gammaproteobacteria|o__Enterobacterales|f__Enterobacteriaceae|g__Enterobacter|s__Enterobacter_hormaechei|t__SGB10130	NaN	1	56.5	56.5	0	0	0	0	Tumor <=> Peritumor	0	0	NaN	NaN	NaN	0.276632	-0.0166667	67.6083	66.5	0.0166667	0	0.00632967	0	Tumor <= Peritumor	0.00285549	0.0075188	0	#NAME?	0.833726	k__Bacteria|p__Proteobacteria|c__Gammaproteobacteria|o__Enterobacterales|f__Enterobacteriaceae|g__Enterobacter|s__Enterobacter_hormaechei|t__SGB10130	0	0	0	0	0	0	0	0	0	0	0	0	0	0	0	0	0	0	0	0
k__Bacteria|p__Proteobacteria|c__Gammaproteobacteria|o__Xanthomonadales	1	1	56	57	0	0.0178571	0	0.00380786	Tumor <=> Peritumor	0.00190393	0.00892857	Inf	Inf	1	0.276632	-0.0166667	67.6083	66.5	0.0166667	0	0.003554	0	Tumor <= Peritumor	0.00160331	0.0075188	0	#NAME?	0.833726	k__Bacteria|p__Proteobacteria|c__Gammaproteobacteria|o__Xanthomonadales	0	0	0	0	0	0	0	0	0	0	0	0	0	0	0	0	0	0	0	0
k__Bacteria|p__Proteobacteria|c__Gammaproteobacteria|o__Xanthomonadales|f__Xanthomonadaceae	1	1	56	57	0	0.0178571	0	0.00380786	Tumor <=> Peritumor	0.00190393	0.00892857	Inf	Inf	1	0.276632	-0.0166667	67.6083	66.5	0.0166667	0	0.003554	0	Tumor <= Peritumor	0.00160331	0.0075188	0	#NAME?	0.833726	k__Bacteria|p__Proteobacteria|c__Gammaproteobacteria|o__Xanthomonadales|f__Xanthomonadaceae	0	0	0	0	0	0	0	0	0	0	0	0	0	0	0	0	0	0	0	0
k__Bacteria|p__Proteobacteria|c__Gammaproteobacteria|o__Xanthomonadales|f__Xanthomonadaceae|g__Vulcaniibacterium	1	1	56	57	0	0.0178571	0	0.00380786	Tumor <=> Peritumor	0.00190393	0.00892857	Inf	Inf	1	0.276632	-0.0166667	67.6083	66.5	0.0166667	0	0.003554	0	Tumor <= Peritumor	0.00160331	0.0075188	0	#NAME?	0.833726	k__Bacteria|p__Proteobacteria|c__Gammaproteobacteria|o__Xanthomonadales|f__Xanthomonadaceae|g__Vulcaniibacterium	0	0	0	0	0	0	0	0	0	0	0	0	0	0	0	0	0	0	0	0
k__Bacteria|p__Proteobacteria|c__Betaproteobacteria|o__Neisseriales|f__Neisseriaceae|g__Eikenella|s__Eikenella_halliae	1	1	56	57	0	0.0178571	0	0.00928643	Tumor <=> Peritumor	0.00464321	0.00892857	Inf	Inf	1	0.276632	-0.0166667	67.6083	66.5	0.0166667	0	0.00866733	0	Tumor <= Peritumor	0.00391008	0.0075188	0	#NAME?	0.833726	k__Bacteria|p__Proteobacteria|c__Betaproteobacteria|o__Neisseriales|f__Neisseriaceae|g__Eikenella|s__Eikenella_halliae	0	0	0	0	0	0	0	0	0	0	0	0	0	0	0	0	0	0	0	0
k__Bacteria|p__Proteobacteria|c__Gammaproteobacteria|o__Xanthomonadales|f__Xanthomonadaceae|g__Vulcaniibacterium|s__Vulcaniibacterium_thermophilum	1	1	56	57	0	0.0178571	0	0.00380786	Tumor <=> Peritumor	0.00190393	0.00892857	Inf	Inf	1	0.276632	-0.0166667	67.6083	66.5	0.0166667	0	0.003554	0	Tumor <= Peritumor	0.00160331	0.0075188	0	#NAME?	0.833726	k__Bacteria|p__Proteobacteria|c__Gammaproteobacteria|o__Xanthomonadales|f__Xanthomonadaceae|g__Vulcaniibacterium|s__Vulcaniibacterium_thermophilum	0	0	0	0	0	0	0	0	0	0	0	0	0	0	0	0	0	0	0	0
k__Bacteria|p__Bacteroidetes|c__Bacteroidia|o__Bacteroidales|f__Prevotellaceae|g__Prevotella|s__Prevotella_saccharolytica	1	1	56	57	0	0.0178571	0	0.00369214	Tumor <=> Peritumor	0.00184607	0.00892857	Inf	Inf	1	0.276632	-0.0166667	67.6083	66.5	0.0166667	0	0.003446	0	Tumor <= Peritumor	0.00155459	0.0075188	0	#NAME?	0.833726	k__Bacteria|p__Bacteroidetes|c__Bacteroidia|o__Bacteroidales|f__Prevotellaceae|g__Prevotella|s__Prevotella_saccharolytica	0	0	0	0	0	0	0	0	0	0	0	0	0	0	0	0	0	0	0	0
k__Bacteria|p__Proteobacteria|c__Betaproteobacteria|o__Neisseriales|f__Neisseriaceae|g__Eikenella|s__Eikenella_halliae|t__SGB9430	1	1	56	57	0	0.0178571	0	0.00928643	Tumor <=> Peritumor	0.00464321	0.00892857	Inf	Inf	1	0.276632	-0.0166667	67.6083	66.5	0.0166667	0	0.00866733	0	Tumor <= Peritumor	0.00391008	0.0075188	0	#NAME?	0.833726	k__Bacteria|p__Proteobacteria|c__Betaproteobacteria|o__Neisseriales|f__Neisseriaceae|g__Eikenella|s__Eikenella_halliae|t__SGB9430	0	0	0	0	0	0	0	0	0	0	0	0	0	0	0	0	0	0	0	0
k__Bacteria|p__Proteobacteria|c__Gammaproteobacteria|o__Xanthomonadales|f__Xanthomonadaceae|g__Vulcaniibacterium|s__Vulcaniibacterium_thermophilum|t__SGB88954	1	1	56	57	0	0.0178571	0	0.00380786	Tumor <=> Peritumor	0.00190393	0.00892857	Inf	Inf	1	0.276632	-0.0166667	67.6083	66.5	0.0166667	0	0.003554	0	Tumor <= Peritumor	0.00160331	0.0075188	0	#NAME?	0.833726	k__Bacteria|p__Proteobacteria|c__Gammaproteobacteria|o__Xanthomonadales|f__Xanthomonadaceae|g__Vulcaniibacterium|s__Vulcaniibacterium_thermophilum|t__SGB88954	0	0	0	0	0	0	0	0	0	0	0	0	0	0	0	0	0	0	0	0
k__Bacteria|p__Bacteroidetes|c__Bacteroidia|o__Bacteroidales|f__Prevotellaceae|g__Prevotella|s__Prevotella_saccharolytica|t__SGB1454	1	1	56	57	0	0.0178571	0	0.00369214	Tumor <=> Peritumor	0.00184607	0.00892857	Inf	Inf	1	0.276632	-0.0166667	67.6083	66.5	0.0166667	0	0.003446	0	Tumor <= Peritumor	0.00155459	0.0075188	0	#NAME?	0.833726	k__Bacteria|p__Bacteroidetes|c__Bacteroidia|o__Bacteroidales|f__Prevotellaceae|g__Prevotella|s__Prevotella_saccharolytica|t__SGB1454	0	0	0	0	0	0	0	0	0	0	0	0	0	0	0	0	0	0	0	0
k__Bacteria|p__Spirochaetes|c__Spirochaetia|o__Spirochaetales|f__Treponemataceae|g__Treponema|s__Treponema_vincentii|t__SGB3607	NaN	1	56.5	56.5	0	0	0	0	Tumor <=> Peritumor	0	0	NaN	NaN	NaN	0.276632	-0.0166667	67.6083	66.5	0.0166667	0	0.003739	0	Tumor <= Peritumor	0.00168677	0.0075188	0	#NAME?	0.833726	k__Bacteria|p__Spirochaetes|c__Spirochaetia|o__Spirochaetales|f__Treponemataceae|g__Treponema|s__Treponema_vincentii|t__SGB3607	0	0	0	0	0	0	0	0	0	0	0	0	0	0	0	0	0	0	0	0
k__Bacteria|p__Firmicutes|c__Negativicutes|o__Veillonellales|f__Veillonellaceae|g__Allisonella	1	1	56	57	0	0.0178571	0	0.000698393	Tumor <=> Peritumor	0.000349196	0.00892857	Inf	Inf	1	0.276632	-0.0166667	67.6083	66.5	0.0166667	0	0.000651833	0	Tumor <= Peritumor	0.00029406	0.0075188	0	#NAME?	0.833726	k__Bacteria|p__Firmicutes|c__Negativicutes|o__Veillonellales|f__Veillonellaceae|g__Allisonella	0	0	0	0	0	0	0	0	0	0	0	0	0	0	0	0	0	0	0	0
k__Bacteria|p__Firmicutes|c__Negativicutes|o__Veillonellales|f__Veillonellaceae|g__Allisonella|s__Allisonella_histaminiformans	1	1	56	57	0	0.0178571	0	0.000698393	Tumor <=> Peritumor	0.000349196	0.00892857	Inf	Inf	1	0.276632	-0.0166667	67.6083	66.5	0.0166667	0	0.000651833	0	Tumor <= Peritumor	0.00029406	0.0075188	0	#NAME?	0.833726	k__Bacteria|p__Firmicutes|c__Negativicutes|o__Veillonellales|f__Veillonellaceae|g__Allisonella|s__Allisonella_histaminiformans	0	0	0	0	0	0	0	0	0	0	0	0	0	0	0	0	0	0	0	0
k__Bacteria|p__Firmicutes|c__Negativicutes|o__Veillonellales|f__Veillonellaceae|g__Allisonella|s__Allisonella_histaminiformans|t__SGB5843	1	1	56	57	0	0.0178571	0	0.000698393	Tumor <=> Peritumor	0.000349196	0.00892857	Inf	Inf	1	0.276632	-0.0166667	67.6083	66.5	0.0166667	0	0.000651833	0	Tumor <= Peritumor	0.00029406	0.0075188	0	#NAME?	0.833726	k__Bacteria|p__Firmicutes|c__Negativicutes|o__Veillonellales|f__Veillonellaceae|g__Allisonella|s__Allisonella_histaminiformans|t__SGB5843	0	0	0	0	0	0	0	0	0	0	0	0	0	0	0	0	0	0	0	0
k__Bacteria|p__Firmicutes|c__Bacilli|o__Bacillales|f__Bacillaceae	1	1	56	57	0	0.0178571	0	0.19317	Tumor <=> Peritumor	0.0965848	0.00892857	Inf	Inf	1	0.276632	-0.0166667	67.6083	66.5	0.0166667	0	0.180292	0	Tumor <= Peritumor	0.0813346	0.0075188	0	#NAME?	0.833726	k__Bacteria|p__Firmicutes|c__Bacilli|o__Bacillales|f__Bacillaceae	0	0	0	0	0	0	0	0	0	0	0	0	0	0	0	0	0	0	0	0
k__Bacteria|p__Firmicutes|c__Bacilli|o__Bacillales|f__Bacillaceae|g__Bacillus	1	1	56	57	0	0.0178571	0	0.19317	Tumor <=> Peritumor	0.0965848	0.00892857	Inf	Inf	1	0.276632	-0.0166667	67.6083	66.5	0.0166667	0	0.180292	0	Tumor <= Peritumor	0.0813346	0.0075188	0	#NAME?	0.833726	k__Bacteria|p__Firmicutes|c__Bacilli|o__Bacillales|f__Bacillaceae|g__Bacillus	0	0	0	0	0	0	0	0	0	0	0	0	0	0	0	0	0	0	0	0
k__Bacteria|p__Firmicutes|c__Bacilli|o__Bacillales|f__Bacillaceae|g__Bacillus|s__Bacillus_cereus	1	1	56	57	0	0.0178571	0	0.19317	Tumor <=> Peritumor	0.0965848	0.00892857	Inf	Inf	1	0.276632	-0.0166667	67.6083	66.5	0.0166667	0	0.180292	0	Tumor <= Peritumor	0.0813346	0.0075188	0	#NAME?	0.833726	k__Bacteria|p__Firmicutes|c__Bacilli|o__Bacillales|f__Bacillaceae|g__Bacillus|s__Bacillus_cereus	0	0	0	0	0	0	0	0	0	0	0	0	0	0	0	0	0	0	0	0
k__Bacteria|p__Firmicutes|c__Bacilli|o__Bacillales|f__Bacillaceae|g__Bacillus|s__Bacillus_cereus|t__SGB7697	1	1	56	57	0	0.0178571	0	0.165649	Tumor <=> Peritumor	0.0828245	0.00892857	Inf	Inf	1	0.276632	-0.0166667	67.6083	66.5	0.0166667	0	0.154606	0	Tumor <= Peritumor	0.0697469	0.0075188	0	#NAME?	0.833726	k__Bacteria|p__Firmicutes|c__Bacilli|o__Bacillales|f__Bacillaceae|g__Bacillus|s__Bacillus_cereus|t__SGB7697	0	0	0	0	0	0	0	0	0	0	0	0	0	0	0	0	0	0	0	0
k__Bacteria|p__Firmicutes|c__Bacilli|o__Bacillales|f__Bacillaceae|g__Bacillus|s__Bacillus_cereus|t__SGB7703_group	1	1	56	57	0	0.0178571	0	0.0275207	Tumor <=> Peritumor	0.0137604	0.00892857	Inf	Inf	1	0.276632	-0.0166667	67.6083	66.5	0.0166667	0	0.025686	0	Tumor <= Peritumor	0.0115877	0.0075188	0	#NAME?	0.833726	k__Bacteria|p__Firmicutes|c__Bacilli|o__Bacillales|f__Bacillaceae|g__Bacillus|s__Bacillus_cereus|t__SGB7703_group	0	0	0	0	0	0	0	0	0	0	0	0	0	0	0	0	0	0	0	0
k__Bacteria|p__Fusobacteria|c__Fusobacteriia|o__Fusobacteriales|f__Fusobacteriaceae|g__Fusobacterium|s__Fusobacterium_massiliense	1	1	56	57	0	0.0178571	0	0.000239821	Tumor <=> Peritumor	0.000119911	0.00892857	Inf	Inf	1	0.276632	-0.0166667	67.6083	66.5	0.0166667	0	0.000223833	0	Tumor <= Peritumor	0.000100977	0.0075188	0	#NAME?	0.833726	k__Bacteria|p__Fusobacteria|c__Fusobacteriia|o__Fusobacteriales|f__Fusobacteriaceae|g__Fusobacterium|s__Fusobacterium_massiliense	0	0	0	0	0	0	0	0	0	0	0	0	0	0	0	0	0	0	0	0
k__Bacteria|p__Tenericutes|c__Mollicutes|o__Mycoplasmatales|f__Mycoplasmataceae|g__Mycoplasma|s__Mycoplasma_amphoriforme	1	1	56	57	0	0.0178571	0	0.000153393	Tumor <=> Peritumor	7.66964e-05	0.00892857	Inf	Inf	1	0.276632	-0.0166667	67.6083	66.5	0.0166667	0	0.000143167	0	Tumor <= Peritumor	6.45865e-05	0.0075188	0	#NAME?	0.833726	k__Bacteria|p__Tenericutes|c__Mollicutes|o__Mycoplasmatales|f__Mycoplasmataceae|g__Mycoplasma|s__Mycoplasma_amphoriforme	0	0	0	0	0	0	0	0	0	0	0	0	0	0	0	0	0	0	0	0
k__Bacteria|p__Proteobacteria|c__Gammaproteobacteria|o__Moraxellales|f__Moraxellaceae|g__Moraxella|s__Moraxella_lincolnii	1	1	56	57	0	0.0178571	0	5.32143e-05	Tumor <=> Peritumor	2.66071e-05	0.00892857	Inf	Inf	1	0.276632	-0.0166667	67.6083	66.5	0.0166667	0	4.96667e-05	0	Tumor <= Peritumor	2.2406e-05	0.0075188	0	#NAME?	0.833726	k__Bacteria|p__Proteobacteria|c__Gammaproteobacteria|o__Moraxellales|f__Moraxellaceae|g__Moraxella|s__Moraxella_lincolnii	0	0	0	0	0	0	0	0	0	0	0	0	0	0	0	0	0	0	0	0
k__Bacteria|p__Bacteroidetes|c__Bacteroidia|o__Bacteroidales|f__Porphyromonadaceae|g__Porphyromonas|s__Porphyromonas_catoniae	1	1	56	57	0	0.0178571	0	4.76786e-05	Tumor <=> Peritumor	2.38393e-05	0.00892857	Inf	Inf	1	0.276632	-0.0166667	67.6083	66.5	0.0166667	0	4.45e-05	0	Tumor <= Peritumor	2.00752e-05	0.0075188	0	#NAME?	0.833726	k__Bacteria|p__Bacteroidetes|c__Bacteroidia|o__Bacteroidales|f__Porphyromonadaceae|g__Porphyromonas|s__Porphyromonas_catoniae	0	0	0	0	0	0	0	0	0	0	0	0	0	0	0	0	0	0	0	0
k__Bacteria|p__Fusobacteria|c__Fusobacteriia|o__Fusobacteriales|f__Fusobacteriaceae|g__Fusobacterium|s__Fusobacterium_massiliense|t__SGB5987	1	1	56	57	0	0.0178571	0	0.000239821	Tumor <=> Peritumor	0.000119911	0.00892857	Inf	Inf	1	0.276632	-0.0166667	67.6083	66.5	0.0166667	0	0.000223833	0	Tumor <= Peritumor	0.000100977	0.0075188	0	#NAME?	0.833726	k__Bacteria|p__Fusobacteria|c__Fusobacteriia|o__Fusobacteriales|f__Fusobacteriaceae|g__Fusobacterium|s__Fusobacterium_massiliense|t__SGB5987	0	0	0	0	0	0	0	0	0	0	0	0	0	0	0	0	0	0	0	0
k__Bacteria|p__Tenericutes|c__Mollicutes|o__Mycoplasmatales|f__Mycoplasmataceae|g__Mycoplasma|s__Mycoplasma_amphoriforme|t__SGB58372	1	1	56	57	0	0.0178571	0	0.000153393	Tumor <=> Peritumor	7.66964e-05	0.00892857	Inf	Inf	1	0.276632	-0.0166667	67.6083	66.5	0.0166667	0	0.000143167	0	Tumor <= Peritumor	6.45865e-05	0.0075188	0	#NAME?	0.833726	k__Bacteria|p__Tenericutes|c__Mollicutes|o__Mycoplasmatales|f__Mycoplasmataceae|g__Mycoplasma|s__Mycoplasma_amphoriforme|t__SGB58372	0	0	0	0	0	0	0	0	0	0	0	0	0	0	0	0	0	0	0	0
k__Bacteria|p__Proteobacteria|c__Gammaproteobacteria|o__Moraxellales|f__Moraxellaceae|g__Moraxella|s__Moraxella_lincolnii|t__SGB10432	1	1	56	57	0	0.0178571	0	5.32143e-05	Tumor <=> Peritumor	2.66071e-05	0.00892857	Inf	Inf	1	0.276632	-0.0166667	67.6083	66.5	0.0166667	0	4.96667e-05	0	Tumor <= Peritumor	2.2406e-05	0.0075188	0	#NAME?	0.833726	k__Bacteria|p__Proteobacteria|c__Gammaproteobacteria|o__Moraxellales|f__Moraxellaceae|g__Moraxella|s__Moraxella_lincolnii|t__SGB10432	0	0	0	0	0	0	0	0	0	0	0	0	0	0	0	0	0	0	0	0
k__Bacteria|p__Bacteroidetes|c__Bacteroidia|o__Bacteroidales|f__Porphyromonadaceae|g__Porphyromonas|s__Porphyromonas_catoniae|t__SGB2036	1	1	56	57	0	0.0178571	0	4.76786e-05	Tumor <=> Peritumor	2.38393e-05	0.00892857	Inf	Inf	1	0.276632	-0.0166667	67.6083	66.5	0.0166667	0	4.45e-05	0	Tumor <= Peritumor	2.00752e-05	0.0075188	0	#NAME?	0.833726	k__Bacteria|p__Bacteroidetes|c__Bacteroidia|o__Bacteroidales|f__Porphyromonadaceae|g__Porphyromonas|s__Porphyromonas_catoniae|t__SGB2036	0	0	0	0	0	0	0	0	0	0	0	0	0	0	0	0	0	0	0	0
k__Bacteria|p__Firmicutes|c__Bacilli|o__Lactobacillales|f__Lactobacillaceae|g__Limosilactobacillus|s__Limosilactobacillus_pontis	1	1	56	57	0	0.0178571	0	0.000151607	Tumor <=> Peritumor	7.58036e-05	0.00892857	Inf	Inf	1	0.276632	-0.0166667	67.6083	66.5	0.0166667	0	0.0001415	0	Tumor <= Peritumor	6.38346e-05	0.0075188	0	#NAME?	0.833726	k__Bacteria|p__Firmicutes|c__Bacilli|o__Lactobacillales|f__Lactobacillaceae|g__Limosilactobacillus|s__Limosilactobacillus_pontis	0	0	0	0	0	0	0	0	0	0	0	0	0	0	0	0	0	0	0	0
k__Bacteria|p__Firmicutes|c__Bacilli|o__Lactobacillales|f__Lactobacillaceae|g__Limosilactobacillus|s__Limosilactobacillus_pontis|t__SGB25003	1	1	56	57	0	0.0178571	0	0.000151607	Tumor <=> Peritumor	7.58036e-05	0.00892857	Inf	Inf	1	0.276632	-0.0166667	67.6083	66.5	0.0166667	0	0.0001415	0	Tumor <= Peritumor	6.38346e-05	0.0075188	0	#NAME?	0.833726	k__Bacteria|p__Firmicutes|c__Bacilli|o__Lactobacillales|f__Lactobacillaceae|g__Limosilactobacillus|s__Limosilactobacillus_pontis|t__SGB25003	0	0	0	0	0	0	0	0	0	0	0	0	0	0	0	0	0	0	0	0
k__Bacteria|p__Firmicutes|c__Bacilli|o__Lactobacillales|f__Lactobacillaceae|g__Lactobacillus|s__Lactobacillus_helveticus	1	0.999362	56.5089	56.4911	0.0178571	0.0178571	0.359646	0.0681773	Peritumor <=> Tumor	0.213912	0.0178571	0.189568	-2.39921	1	0.90609	-0.00273973	67.1	66.9178	0.0166667	0.0136986	0.0636322	0.275893	Peritumor <= Tumor	0.180136	0.0150376	4.33574	2.11628	0.945437	k__Bacteria|p__Firmicutes|c__Bacilli|o__Lactobacillales|f__Lactobacillaceae|g__Lactobacillus|s__Lactobacillus_helveticus	0	0	0	0	3.81793	0	0	0	0	0	0	0	0	0	0	0	0	0	0	0
k__Bacteria|p__Firmicutes|c__Bacilli|o__Lactobacillales|f__Lactobacillaceae|g__Lactobacillus|s__Lactobacillus_helveticus|t__SGB7048	1	0.999362	56.5089	56.4911	0.0178571	0.0178571	0.359646	0.0681773	Peritumor <=> Tumor	0.213912	0.0178571	0.189568	-2.39921	1	0.90609	-0.00273973	67.1	66.9178	0.0166667	0.0136986	0.0636322	0.275893	Peritumor <= Tumor	0.180136	0.0150376	4.33574	2.11628	0.945437	k__Bacteria|p__Firmicutes|c__Bacilli|o__Lactobacillales|f__Lactobacillaceae|g__Lactobacillus|s__Lactobacillus_helveticus|t__SGB7048	0	0	0	0	3.81793	0	0	0	0	0	0	0	0	0	0	0	0	0	0	0
k__Bacteria|p__Firmicutes|c__Clostridia|o__Eubacteriales|f__Lachnospiraceae|g__Oribacterium|s__Oribacterium_sp_oral_taxon_078	0.371093	0.998087	57.5	55.5	0.0357143	0	0.00979786	0	Peritumor <= Tumor	0.00489893	0.0178571	0	#NAME?	0.917231	0.201869	0.0273973	66	67.8219	0	0.0273973	0	0.00751616	Peritumor <= Tumor	0.00412541	0.0150376	Inf	Inf	0.833726	k__Bacteria|p__Firmicutes|c__Clostridia|o__Eubacteriales|f__Lachnospiraceae|g__Oribacterium|s__Oribacterium_sp_oral_taxon_078	0	0	0	0	0	0	0	0	0	0	0	0	0	0	0	0	0	0	0	0
k__Bacteria|p__Actinobacteria|c__Coriobacteriia|o__Coriobacteriales|f__Atopobiaceae|g__Olsenella|s__Olsenella_uli	0.371093	0.998087	57.5	55.5	0.0357143	0	0.00233804	0	Peritumor <= Tumor	0.00116902	0.0178571	0	#NAME?	0.917231	0.201869	0.0273973	66	67.8219	0	0.0273973	0	0.00179356	Peritumor <= Tumor	0.000984436	0.0150376	Inf	Inf	0.833726	k__Bacteria|p__Actinobacteria|c__Coriobacteriia|o__Coriobacteriales|f__Atopobiaceae|g__Olsenella|s__Olsenella_uli	0	0	0	0	0	0	0	0	0	0	0	0	0	0	0	0	0	0	0	0
k__Bacteria|p__Bacteroidetes|c__Bacteroidia|o__Bacteroidales|f__Prevotellaceae|g__Prevotella|s__Prevotella_maculosa	0.371093	0.998087	57.5	55.5	0.0357143	0	0.00054625	0	Peritumor <= Tumor	0.000273125	0.0178571	0	#NAME?	0.917231	0.201869	0.0273973	66	67.8219	0	0.0273973	0	0.000419041	Peritumor <= Tumor	0.00023	0.0150376	Inf	Inf	0.833726	k__Bacteria|p__Bacteroidetes|c__Bacteroidia|o__Bacteroidales|f__Prevotellaceae|g__Prevotella|s__Prevotella_maculosa	0	0	0	0	0	0	0	0	0	0	0	0	0	0	0	0	0	0	0	0
k__Bacteria|p__Firmicutes|c__Clostridia|o__Eubacteriales|f__Lachnospiraceae|g__Oribacterium|s__Oribacterium_sp_oral_taxon_078|t__SGB7282	0.371093	0.998087	57.5	55.5	0.0357143	0	0.00979786	0	Peritumor <= Tumor	0.00489893	0.0178571	0	#NAME?	0.917231	0.201869	0.0273973	66	67.8219	0	0.0273973	0	0.00751616	Peritumor <= Tumor	0.00412541	0.0150376	Inf	Inf	0.833726	k__Bacteria|p__Firmicutes|c__Clostridia|o__Eubacteriales|f__Lachnospiraceae|g__Oribacterium|s__Oribacterium_sp_oral_taxon_078|t__SGB7282	0	0	0	0	0	0	0	0	0	0	0	0	0	0	0	0	0	0	0	0
k__Bacteria|p__Actinobacteria|c__Coriobacteriia|o__Coriobacteriales|f__Atopobiaceae|g__Olsenella|s__Olsenella_uli|t__SGB14386	0.371093	0.998087	57.5	55.5	0.0357143	0	0.00233804	0	Peritumor <= Tumor	0.00116902	0.0178571	0	#NAME?	0.917231	0.201869	0.0273973	66	67.8219	0	0.0273973	0	0.00179356	Peritumor <= Tumor	0.000984436	0.0150376	Inf	Inf	0.833726	k__Bacteria|p__Actinobacteria|c__Coriobacteriia|o__Coriobacteriales|f__Atopobiaceae|g__Olsenella|s__Olsenella_uli|t__SGB14386	0	0	0	0	0	0	0	0	0	0	0	0	0	0	0	0	0	0	0	0
k__Bacteria|p__Bacteroidetes|c__Bacteroidia|o__Bacteroidales|f__Prevotellaceae|g__Prevotella|s__Prevotella_maculosa|t__SGB1524	0.371093	0.998087	57.5	55.5	0.0357143	0	0.00054625	0	Peritumor <= Tumor	0.000273125	0.0178571	0	#NAME?	0.917231	0.201869	0.0273973	66	67.8219	0	0.0273973	0	0.000419041	Peritumor <= Tumor	0.00023	0.0150376	Inf	Inf	0.833726	k__Bacteria|p__Bacteroidetes|c__Bacteroidia|o__Bacteroidales|f__Prevotellaceae|g__Prevotella|s__Prevotella_maculosa|t__SGB1524	0	0	0	0	0	0	0	0	0	0	0	0	0	0	0	0	0	0	0	0
k__Bacteria|p__Firmicutes|c__Bacilli|o__Lactobacillales|f__Lactobacillaceae|g__Lactobacillus|s__Lactobacillus_kitasatonis	1	1	56.4911	56.5089	0.0178571	0.0178571	0.671148	0.76501	Tumor <=> Peritumor	0.718079	0.0178571	1.13985	0.188848	1	0.889117	-0.00319635	67.1167	66.9041	0.0166667	0.0136986	0.714009	0.514853	Tumor <= Peritumor	0.604698	0.0150376	0.721073	-0.471782	0.945437	k__Bacteria|p__Firmicutes|c__Bacilli|o__Lactobacillales|f__Lactobacillaceae|g__Lactobacillus|s__Lactobacillus_kitasatonis	0	0	0	0	0	0	0	0	0	0	0	0	0	0	0	0	0	0	0	42.8406
k__Bacteria|p__Firmicutes|c__Bacilli|o__Lactobacillales|f__Lactobacillaceae|g__Lactobacillus|s__Lactobacillus_kitasatonis|t__SGB7051	1	1	56.4911	56.5089	0.0178571	0.0178571	0.671148	0.76501	Tumor <=> Peritumor	0.718079	0.0178571	1.13985	0.188848	1	0.889117	-0.00319635	67.1167	66.9041	0.0166667	0.0136986	0.714009	0.514853	Tumor <= Peritumor	0.604698	0.0150376	0.721073	-0.471782	0.945437	k__Bacteria|p__Firmicutes|c__Bacilli|o__Lactobacillales|f__Lactobacillaceae|g__Lactobacillus|s__Lactobacillus_kitasatonis|t__SGB7051	0	0	0	0	0	0	0	0	0	0	0	0	0	0	0	0	0	0	0	42.8406
k__Bacteria|p__Fusobacteria|c__Fusobacteriia|o__Fusobacteriales|f__Leptotrichiaceae|g__Sneathia	1	1	56.4911	56.5089	0.0178571	0.0178571	0.0672707	0.101099	Tumor <=> Peritumor	0.0841851	0.0178571	1.50287	0.587725	1	0.889117	-0.00319635	67.1167	66.9041	0.0166667	0.0136986	0.0943595	0.0516049	Tumor <= Peritumor	0.0708927	0.0150376	0.546897	-0.870659	0.945437	k__Bacteria|p__Fusobacteria|c__Fusobacteriia|o__Fusobacteriales|f__Leptotrichiaceae|g__Sneathia	0	0	0	0	0	0	0	0	0	0	0	0	0	0	0	0	0	0	0	0
k__Bacteria|p__Actinobacteria|c__Actinomycetia|o__Bifidobacteriales|f__Bifidobacteriaceae|g__Gardnerella	1	1	56.4911	56.5089	0.0178571	0.0178571	0.0137102	0.0321691	Tumor <=> Peritumor	0.0229396	0.0178571	2.34637	1.23043	1	0.889117	-0.00319635	67.1167	66.9041	0.0166667	0.0136986	0.0300245	0.0105174	Tumor <= Peritumor	0.0193176	0.0150376	0.350294	-1.51336	0.945437	k__Bacteria|p__Actinobacteria|c__Actinomycetia|o__Bifidobacteriales|f__Bifidobacteriaceae|g__Gardnerella	0	0	0	0	0	0	0	0	0	0	0	0	0	0	0	0	0	0	0	0
k__Bacteria|p__Fusobacteria|c__Fusobacteriia|o__Fusobacteriales|f__Leptotrichiaceae|g__Sneathia|s__Sneathia_vaginalis	1	1	56.4911	56.5089	0.0178571	0.0178571	0.0672707	0.101099	Tumor <=> Peritumor	0.0841851	0.0178571	1.50287	0.587725	1	0.889117	-0.00319635	67.1167	66.9041	0.0166667	0.0136986	0.0943595	0.0516049	Tumor <= Peritumor	0.0708927	0.0150376	0.546897	-0.870659	0.945437	k__Bacteria|p__Fusobacteria|c__Fusobacteriia|o__Fusobacteriales|f__Leptotrichiaceae|g__Sneathia|s__Sneathia_vaginalis	0	0	0	0	0	0	0	0	0	0	0	0	0	0	0	0	0	0	0	0
k__Bacteria|p__Tenericutes|c__Mollicutes|o__Mycoplasmatales|f__Mycoplasmataceae|g__Mycoplasma|s__Mycoplasma_hominis	1	1	56.4911	56.5089	0.0178571	0.0178571	0.0290036	0.0512079	Tumor <=> Peritumor	0.0401057	0.0178571	1.76557	0.820135	1	0.889117	-0.00319635	67.1167	66.9041	0.0166667	0.0136986	0.047794	0.0222493	Tumor <= Peritumor	0.0337732	0.0150376	0.465525	-1.10307	0.945437	k__Bacteria|p__Tenericutes|c__Mollicutes|o__Mycoplasmatales|f__Mycoplasmataceae|g__Mycoplasma|s__Mycoplasma_hominis	0	0	0	0	0	0	0	0	0	0	0	0	0	0	0	0	0	0	0	0
k__Bacteria|p__Actinobacteria|c__Actinomycetia|o__Bifidobacteriales|f__Bifidobacteriaceae|g__Gardnerella|s__Gardnerella_vaginalis	1	1	56.4911	56.5089	0.0178571	0.0178571	0.0137102	0.0321691	Tumor <=> Peritumor	0.0229396	0.0178571	2.34637	1.23043	1	0.889117	-0.00319635	67.1167	66.9041	0.0166667	0.0136986	0.0300245	0.0105174	Tumor <= Peritumor	0.0193176	0.0150376	0.350294	-1.51336	0.945437	k__Bacteria|p__Actinobacteria|c__Actinomycetia|o__Bifidobacteriales|f__Bifidobacteriaceae|g__Gardnerella|s__Gardnerella_vaginalis	0	0	0	0	0	0	0	0	0	0	0	0	0	0	0	0	0	0	0	0
k__Bacteria|p__Fusobacteria|c__Fusobacteriia|o__Fusobacteriales|f__Leptotrichiaceae|g__Leptotrichia|s__Leptotrichia_sp_oral_taxon_223	1	0.999362	56.5089	56.4911	0.0178571	0.0178571	0.00663071	0.00467321	Peritumor <=> Tumor	0.00565196	0.0178571	0.704783	-0.504749	1	0.90609	-0.00273973	67.1	66.9178	0.0166667	0.0136986	0.00436167	0.00508658	Peritumor <= Tumor	0.00475955	0.0150376	1.1662	0.221815	0.945437	k__Bacteria|p__Fusobacteria|c__Fusobacteriia|o__Fusobacteriales|f__Leptotrichiaceae|g__Leptotrichia|s__Leptotrichia_sp_oral_taxon_223	0	0	0	0	0	0	0	0	0	0	0	0	0	0	0	0	0	0	0	0
k__Bacteria|p__Fusobacteria|c__Fusobacteriia|o__Fusobacteriales|f__Leptotrichiaceae|g__Sneathia|s__Sneathia_vaginalis|t__SGB6044	1	1	56.4911	56.5089	0.0178571	0.0178571	0.0672707	0.101099	Tumor <=> Peritumor	0.0841851	0.0178571	1.50287	0.587725	1	0.889117	-0.00319635	67.1167	66.9041	0.0166667	0.0136986	0.0943595	0.0516049	Tumor <= Peritumor	0.0708927	0.0150376	0.546897	-0.870659	0.945437	k__Bacteria|p__Fusobacteria|c__Fusobacteriia|o__Fusobacteriales|f__Leptotrichiaceae|g__Sneathia|s__Sneathia_vaginalis|t__SGB6044	0	0	0	0	0	0	0	0	0	0	0	0	0	0	0	0	0	0	0	0
k__Bacteria|p__Tenericutes|c__Mollicutes|o__Mycoplasmatales|f__Mycoplasmataceae|g__Mycoplasma|s__Mycoplasma_hominis|t__SGB5926	1	1	56.4911	56.5089	0.0178571	0.0178571	0.0290036	0.0512079	Tumor <=> Peritumor	0.0401057	0.0178571	1.76557	0.820135	1	0.889117	-0.00319635	67.1167	66.9041	0.0166667	0.0136986	0.047794	0.0222493	Tumor <= Peritumor	0.0337732	0.0150376	0.465525	-1.10307	0.945437	k__Bacteria|p__Tenericutes|c__Mollicutes|o__Mycoplasmatales|f__Mycoplasmataceae|g__Mycoplasma|s__Mycoplasma_hominis|t__SGB5926	0	0	0	0	0	0	0	0	0	0	0	0	0	0	0	0	0	0	0	0
k__Bacteria|p__Actinobacteria|c__Actinomycetia|o__Bifidobacteriales|f__Bifidobacteriaceae|g__Gardnerella|s__Gardnerella_vaginalis|t__SGB17305	1	1	56.4911	56.5089	0.0178571	0.0178571	0.0137102	0.0321691	Tumor <=> Peritumor	0.0229396	0.0178571	2.34637	1.23043	1	0.889117	-0.00319635	67.1167	66.9041	0.0166667	0.0136986	0.0300245	0.0105174	Tumor <= Peritumor	0.0193176	0.0150376	0.350294	-1.51336	0.945437	k__Bacteria|p__Actinobacteria|c__Actinomycetia|o__Bifidobacteriales|f__Bifidobacteriaceae|g__Gardnerella|s__Gardnerella_vaginalis|t__SGB17305	0	0	0	0	0	0	0	0	0	0	0	0	0	0	0	0	0	0	0	0
k__Bacteria|p__Fusobacteria|c__Fusobacteriia|o__Fusobacteriales|f__Leptotrichiaceae|g__Leptotrichia|s__Leptotrichia_sp_oral_taxon_223|t__SGB77498	1	0.999362	56.5089	56.4911	0.0178571	0.0178571	0.00663071	0.00467321	Peritumor <=> Tumor	0.00565196	0.0178571	0.704783	-0.504749	1	0.90609	-0.00273973	67.1	66.9178	0.0166667	0.0136986	0.00436167	0.00508658	Peritumor <= Tumor	0.00475955	0.0150376	1.1662	0.221815	0.945437	k__Bacteria|p__Fusobacteria|c__Fusobacteriia|o__Fusobacteriales|f__Leptotrichiaceae|g__Leptotrichia|s__Leptotrichia_sp_oral_taxon_223|t__SGB77498	0	0	0	0	0	0	0	0	0	0	0	0	0	0	0	0	0	0	0	0
k__Bacteria|p__Firmicutes|c__Clostridia|o__Eubacteriales|f__Eubacteriales_Family_XIII_Incertae_Sedis|g__Eubacteriales_Family_XIII_Incertae_Sedis_unclassified|s__Eubacterium_brachy	1	0.999362	56.4911	56.5089	0.0178571	0.0178571	0.00175054	0.00638179	Tumor <=> Peritumor	0.00406616	0.0178571	3.64562	1.86616	1	0.889117	-0.00319635	67.1167	66.9041	0.0166667	0.0136986	0.00595633	0.00134288	Tumor <= Peritumor	0.00342414	0.0150376	0.225454	-2.1491	0.945437	k__Bacteria|p__Firmicutes|c__Clostridia|o__Eubacteriales|f__Eubacteriales_Family_XIII_Incertae_Sedis|g__Eubacteriales_Family_XIII_Incertae_Sedis_unclassified|s__Eubacterium_brachy	0	0	0	0	0	0	0	0	0	0	0	0	0	0	0	0	0	0	0	0
k__Bacteria|p__Candidatus_Saccharibacteria|c__Candidatus_Saccharibacteria_unclassified|o__Candidatus_Saccharibacteria_unclassified|f__Candidatus_Saccharibacteria_unclassified|g__Candidatus_Saccharibacteria_unclassified|s__TM7_phylum_sp_oral_taxon_348	1	0.999362	57	56	0.0178571	0	0.001625	0	Peritumor <=> Tumor	0.0008125	0.00892857	0	#NAME?	1	0.889117	-0.00319635	67.1167	66.9041	0.0166667	0.0136986	0.002115	0.00124658	Tumor <= Peritumor	0.00163835	0.0150376	0.589397	-0.762688	0.945437	k__Bacteria|p__Candidatus_Saccharibacteria|c__Candidatus_Saccharibacteria_unclassified|o__Candidatus_Saccharibacteria_unclassified|f__Candidatus_Saccharibacteria_unclassified|g__Candidatus_Saccharibacteria_unclassified|s__TM7_phylum_sp_oral_taxon_348	0	0	0	0	0	0	0	0	0	0	0	0	0	0	0	0.1269	0	0	0	0
k__Bacteria|p__Firmicutes|c__Clostridia|o__Eubacteriales|f__Eubacteriales_Family_XIII_Incertae_Sedis|g__Eubacteriales_Family_XIII_Incertae_Sedis_unclassified|s__Eubacterium_brachy|t__SGB3931	1	0.999362	56.4911	56.5089	0.0178571	0.0178571	0.00175054	0.00638179	Tumor <=> Peritumor	0.00406616	0.0178571	3.64562	1.86616	1	0.889117	-0.00319635	67.1167	66.9041	0.0166667	0.0136986	0.00595633	0.00134288	Tumor <= Peritumor	0.00342414	0.0150376	0.225454	-2.1491	0.945437	k__Bacteria|p__Firmicutes|c__Clostridia|o__Eubacteriales|f__Eubacteriales_Family_XIII_Incertae_Sedis|g__Eubacteriales_Family_XIII_Incertae_Sedis_unclassified|s__Eubacterium_brachy|t__SGB3931	0	0	0	0	0	0	0	0	0	0	0	0	0	0	0	0	0	0	0	0
k__Bacteria|p__Candidatus_Saccharibacteria|c__Candidatus_Saccharibacteria_unclassified|o__Candidatus_Saccharibacteria_unclassified|f__Candidatus_Saccharibacteria_unclassified|g__Candidatus_Saccharibacteria_unclassified|s__TM7_phylum_sp_oral_taxon_348|t__SGB19880	1	0.999362	57	56	0.0178571	0	0.001625	0	Peritumor <=> Tumor	0.0008125	0.00892857	0	#NAME?	1	0.889117	-0.00319635	67.1167	66.9041	0.0166667	0.0136986	0.002115	0.00124658	Tumor <= Peritumor	0.00163835	0.0150376	0.589397	-0.762688	0.945437	k__Bacteria|p__Candidatus_Saccharibacteria|c__Candidatus_Saccharibacteria_unclassified|o__Candidatus_Saccharibacteria_unclassified|f__Candidatus_Saccharibacteria_unclassified|g__Candidatus_Saccharibacteria_unclassified|s__TM7_phylum_sp_oral_taxon_348|t__SGB19880	0	0	0	0	0	0	0	0	0	0	0	0	0	0	0	0.1269	0	0	0	0
k__Bacteria|p__Firmicutes|c__Clostridia|o__Eubacteriales|f__Lachnospiraceae|g__Lachnoanaerobaculum|s__Lachnoanaerobaculum_saburreum	0.371093	0.998087	57.5	55.5	0.0357143	0	0.01844	0	Peritumor <= Tumor	0.00922	0.0178571	0	#NAME?	0.917231	0.201869	0.0273973	66	67.8219	0	0.0273973	0	0.0141458	Peritumor <= Tumor	0.00776421	0.0150376	Inf	Inf	0.833726	k__Bacteria|p__Firmicutes|c__Clostridia|o__Eubacteriales|f__Lachnospiraceae|g__Lachnoanaerobaculum|s__Lachnoanaerobaculum_saburreum	0	0	0	0	0	0	0	0	0	0	0	0	0	0	0	0	0	0	0	0
k__Bacteria|p__Firmicutes|c__Clostridia|o__Eubacteriales|f__Lachnospiraceae|g__Lachnoanaerobaculum|s__Lachnoanaerobaculum_saburreum|t__SGB4481	0.371093	0.998087	57.5	55.5	0.0357143	0	0.01844	0	Peritumor <= Tumor	0.00922	0.0178571	0	#NAME?	0.917231	0.201869	0.0273973	66	67.8219	0	0.0273973	0	0.0141458	Peritumor <= Tumor	0.00776421	0.0150376	Inf	Inf	0.833726	k__Bacteria|p__Firmicutes|c__Clostridia|o__Eubacteriales|f__Lachnospiraceae|g__Lachnoanaerobaculum|s__Lachnoanaerobaculum_saburreum|t__SGB4481	0	0	0	0	0	0	0	0	0	0	0	0	0	0	0	0	0	0	0	0
k__Bacteria|p__Fusobacteria|c__Fusobacteriia|o__Fusobacteriales|f__Fusobacteriaceae|g__Fusobacterium|s__Fusobacterium_necrophorum	1	0.999362	56.5089	56.4911	0.0178571	0.0178571	0.0919555	0.0690545	Peritumor <=> Tumor	0.080505	0.0178571	0.750955	-0.413202	1	0.90609	-0.00273973	67.1	66.9178	0.0166667	0.0136986	0.0644508	0.0705412	Peritumor <= Tumor	0.0677937	0.0150376	1.0945	0.130268	0.945437	k__Bacteria|p__Fusobacteria|c__Fusobacteriia|o__Fusobacteriales|f__Fusobacteriaceae|g__Fusobacterium|s__Fusobacterium_necrophorum	0	0	0	0	0	0	0	0	0	0	0	0	0	0	0	0	0	0	0	0
k__Bacteria|p__Fusobacteria|c__Fusobacteriia|o__Fusobacteriales|f__Fusobacteriaceae|g__Fusobacterium|s__Fusobacterium_necrophorum|t__SGB5986	1	0.999362	56.5089	56.4911	0.0178571	0.0178571	0.0919555	0.0690545	Peritumor <=> Tumor	0.080505	0.0178571	0.750955	-0.413202	1	0.90609	-0.00273973	67.1	66.9178	0.0166667	0.0136986	0.0644508	0.0705412	Peritumor <= Tumor	0.0677937	0.0150376	1.0945	0.130268	0.945437	k__Bacteria|p__Fusobacteria|c__Fusobacteriia|o__Fusobacteriales|f__Fusobacteriaceae|g__Fusobacterium|s__Fusobacterium_necrophorum|t__SGB5986	0	0	0	0	0	0	0	0	0	0	0	0	0	0	0	0	0	0	0	0
k__Eukaryota|p__Ascomycota|c__Saccharomycetes|o__Saccharomycetales|f__Saccharomycetaceae	1	1	56.4911	56.5089	0.0178571	0.0178571	0.0006775	0.00162393	Tumor <=> Peritumor	0.00115071	0.0178571	2.39694	1.2612	1	0.889117	-0.00319635	67.1167	66.9041	0.0166667	0.0136986	0.00151567	0.000519726	Tumor <= Peritumor	0.000969023	0.0150376	0.342903	-1.54413	0.945437	k__Eukaryota|p__Ascomycota|c__Saccharomycetes|o__Saccharomycetales|f__Saccharomycetaceae	0	0	0	0	0	0	0	0	0	0	0	0	0	0	0	0	0	0	0	0
k__Eukaryota|p__Ascomycota|c__Saccharomycetes|o__Saccharomycetales|f__Saccharomycetaceae|g__Saccharomyces	1	1	56.4911	56.5089	0.0178571	0.0178571	0.0006775	0.00162393	Tumor <=> Peritumor	0.00115071	0.0178571	2.39694	1.2612	1	0.889117	-0.00319635	67.1167	66.9041	0.0166667	0.0136986	0.00151567	0.000519726	Tumor <= Peritumor	0.000969023	0.0150376	0.342903	-1.54413	0.945437	k__Eukaryota|p__Ascomycota|c__Saccharomycetes|o__Saccharomycetales|f__Saccharomycetaceae|g__Saccharomyces	0	0	0	0	0	0	0	0	0	0	0	0	0	0	0	0	0	0	0	0
k__Bacteria|p__Firmicutes|c__Bacilli|o__Lactobacillales|f__Lactobacillaceae|g__Lactobacillus|s__Lactobacillus_amylolyticus	1	1	56.4911	56.5089	0.0178571	0.0178571	0.562059	0.698371	Tumor <=> Peritumor	0.630215	0.0178571	1.24252	0.313272	1	0.889117	-0.00319635	67.1167	66.9041	0.0166667	0.0136986	0.651813	0.431169	Tumor <= Peritumor	0.530708	0.0150376	0.661491	-0.596206	0.945437	k__Bacteria|p__Firmicutes|c__Bacilli|o__Lactobacillales|f__Lactobacillaceae|g__Lactobacillus|s__Lactobacillus_amylolyticus	0	0	0	0	0	0	0	0	0	0	0	0	0	0	0	0	0	0	0	0
k__Bacteria|p__Firmicutes|c__Bacilli|o__Lactobacillales|f__Lactobacillaceae|g__Lactobacillus|s__Lactobacillus_delbrueckii	1	0.999362	56.5089	56.4911	0.0178571	0.0178571	0.104367	0.0212048	Peritumor <=> Tumor	0.062786	0.0178571	0.203175	-2.2992	1	0.90609	-0.00273973	67.1	66.9178	0.0166667	0.0136986	0.0197912	0.0800625	Peritumor <= Tumor	0.0528724	0.0150376	4.04536	2.01627	0.945437	k__Bacteria|p__Firmicutes|c__Bacilli|o__Lactobacillales|f__Lactobacillaceae|g__Lactobacillus|s__Lactobacillus_delbrueckii	0	0	0	0	0	0	0	0	0	0	0	0	0	0	0	0	0	0	0	0
k__Bacteria|p__Firmicutes|c__Bacilli|o__Lactobacillales|f__Lactobacillaceae|g__Limosilactobacillus|s__Limosilactobacillus_panis	1	1	56.4911	56.5089	0.0178571	0.0178571	0.0132789	0.0271966	Tumor <=> Peritumor	0.0202378	0.0178571	2.0481	1.03429	1	0.889117	-0.00319635	67.1167	66.9041	0.0166667	0.0136986	0.0253835	0.0101866	Tumor <= Peritumor	0.0170423	0.0150376	0.401307	-1.31722	0.945437	k__Bacteria|p__Firmicutes|c__Bacilli|o__Lactobacillales|f__Lactobacillaceae|g__Limosilactobacillus|s__Limosilactobacillus_panis	0	0	0	0	0	0	0	0	0	0	0	0	0	0	0	0	0	0	0	0
k__Eukaryota|p__Ascomycota|c__Saccharomycetes|o__Saccharomycetales|f__Saccharomycetaceae|g__Saccharomyces|s__Saccharomyces_cerevisiae	1	1	56.4911	56.5089	0.0178571	0.0178571	0.0006775	0.00162393	Tumor <=> Peritumor	0.00115071	0.0178571	2.39694	1.2612	1	0.889117	-0.00319635	67.1167	66.9041	0.0166667	0.0136986	0.00151567	0.000519726	Tumor <= Peritumor	0.000969023	0.0150376	0.342903	-1.54413	0.945437	k__Eukaryota|p__Ascomycota|c__Saccharomycetes|o__Saccharomycetales|f__Saccharomycetaceae|g__Saccharomyces|s__Saccharomyces_cerevisiae	0	0	0	0	0	0	0	0	0	0	0	0	0	0	0	0	0	0	0	0
k__Bacteria|p__Actinobacteria|c__Actinomycetia|o__Bifidobacteriales|f__Bifidobacteriaceae|g__Scardovia|s__Scardovia_inopinata	1	1	56.4911	56.5089	0.0178571	0.0178571	9.83929e-05	0.000513214	Tumor <=> Peritumor	0.000305804	0.0178571	5.21597	2.38294	1	0.889117	-0.00319635	67.1167	66.9041	0.0166667	0.0136986	0.000479	7.54795e-05	Tumor <= Peritumor	0.000257519	0.0150376	0.157577	-2.66587	0.945437	k__Bacteria|p__Actinobacteria|c__Actinomycetia|o__Bifidobacteriales|f__Bifidobacteriaceae|g__Scardovia|s__Scardovia_inopinata	0	0	0	0	0	0	0	0	0	0	0	0	0	0	0	0	0	0	0	0
k__Bacteria|p__Firmicutes|c__Bacilli|o__Lactobacillales|f__Lactobacillaceae|g__Lactobacillus|s__Lactobacillus_amylolyticus|t__SGB7053	1	1	56.4911	56.5089	0.0178571	0.0178571	0.562059	0.698371	Tumor <=> Peritumor	0.630215	0.0178571	1.24252	0.313272	1	0.889117	-0.00319635	67.1167	66.9041	0.0166667	0.0136986	0.651813	0.431169	Tumor <= Peritumor	0.530708	0.0150376	0.661491	-0.596206	0.945437	k__Bacteria|p__Firmicutes|c__Bacilli|o__Lactobacillales|f__Lactobacillaceae|g__Lactobacillus|s__Lactobacillus_amylolyticus|t__SGB7053	0	0	0	0	0	0	0	0	0	0	0	0	0	0	0	0	0	0	0	0
k__Bacteria|p__Firmicutes|c__Bacilli|o__Lactobacillales|f__Lactobacillaceae|g__Lactobacillus|s__Lactobacillus_delbrueckii|t__SGB7020	1	0.999362	56.5089	56.4911	0.0178571	0.0178571	0.104367	0.0212048	Peritumor <=> Tumor	0.062786	0.0178571	0.203175	-2.2992	1	0.90609	-0.00273973	67.1	66.9178	0.0166667	0.0136986	0.0197912	0.0800625	Peritumor <= Tumor	0.0528724	0.0150376	4.04536	2.01627	0.945437	k__Bacteria|p__Firmicutes|c__Bacilli|o__Lactobacillales|f__Lactobacillaceae|g__Lactobacillus|s__Lactobacillus_delbrueckii|t__SGB7020	0	0	0	0	0	0	0	0	0	0	0	0	0	0	0	0	0	0	0	0
k__Bacteria|p__Firmicutes|c__Bacilli|o__Lactobacillales|f__Lactobacillaceae|g__Limosilactobacillus|s__Limosilactobacillus_panis|t__SGB7094	1	1	56.4911	56.5089	0.0178571	0.0178571	0.0132789	0.0271966	Tumor <=> Peritumor	0.0202378	0.0178571	2.0481	1.03429	1	0.889117	-0.00319635	67.1167	66.9041	0.0166667	0.0136986	0.0253835	0.0101866	Tumor <= Peritumor	0.0170423	0.0150376	0.401307	-1.31722	0.945437	k__Bacteria|p__Firmicutes|c__Bacilli|o__Lactobacillales|f__Lactobacillaceae|g__Limosilactobacillus|s__Limosilactobacillus_panis|t__SGB7094	0	0	0	0	0	0	0	0	0	0	0	0	0	0	0	0	0	0	0	0
k__Eukaryota|p__Ascomycota|c__Saccharomycetes|o__Saccharomycetales|f__Saccharomycetaceae|g__Saccharomyces|s__Saccharomyces_cerevisiae|t__EUK4932	1	1	56.4911	56.5089	0.0178571	0.0178571	0.0006775	0.00162393	Tumor <=> Peritumor	0.00115071	0.0178571	2.39694	1.2612	1	0.889117	-0.00319635	67.1167	66.9041	0.0166667	0.0136986	0.00151567	0.000519726	Tumor <= Peritumor	0.000969023	0.0150376	0.342903	-1.54413	0.945437	k__Eukaryota|p__Ascomycota|c__Saccharomycetes|o__Saccharomycetales|f__Saccharomycetaceae|g__Saccharomyces|s__Saccharomyces_cerevisiae|t__EUK4932	0	0	0	0	0	0	0	0	0	0	0	0	0	0	0	0	0	0	0	0
k__Bacteria|p__Actinobacteria|c__Actinomycetia|o__Bifidobacteriales|f__Bifidobacteriaceae|g__Scardovia|s__Scardovia_inopinata|t__SGB15493	1	1	56.4911	56.5089	0.0178571	0.0178571	9.83929e-05	0.000513214	Tumor <=> Peritumor	0.000305804	0.0178571	5.21597	2.38294	1	0.889117	-0.00319635	67.1167	66.9041	0.0166667	0.0136986	0.000479	7.54795e-05	Tumor <= Peritumor	0.000257519	0.0150376	0.157577	-2.66587	0.945437	k__Bacteria|p__Actinobacteria|c__Actinomycetia|o__Bifidobacteriales|f__Bifidobacteriaceae|g__Scardovia|s__Scardovia_inopinata|t__SGB15493	0	0	0	0	0	0	0	0	0	0	0	0	0	0	0	0	0	0	0	0
k__Bacteria|p__Firmicutes|c__Clostridia|o__Eubacteriales|f__Peptostreptococcaceae|g__Peptostreptococcaceae_unclassified	1	0.999362	56.5089	56.4911	0.0178571	0.0178571	0.101799	0.0159916	Peritumor <=> Tumor	0.0588955	0.0178571	0.157089	-2.67034	1	0.90609	-0.00273973	67.1	66.9178	0.0166667	0.0136986	0.0149255	0.0780927	Peritumor <= Tumor	0.0495962	0.0150376	5.23217	2.38741	0.945437	k__Bacteria|p__Firmicutes|c__Clostridia|o__Eubacteriales|f__Peptostreptococcaceae|g__Peptostreptococcaceae_unclassified	0	0	0	0	0	0	0	0	0	0	0	0	0	0	0	0	0	0	0	0
k__Bacteria|p__Firmicutes|c__Clostridia|o__Eubacteriales|f__Peptostreptococcaceae|g__Peptostreptococcaceae_unclassified|s__Peptostreptococcaceae_bacterium_AS15	1	0.999362	56.5089	56.4911	0.0178571	0.0178571	0.101799	0.0159916	Peritumor <=> Tumor	0.0588955	0.0178571	0.157089	-2.67034	1	0.90609	-0.00273973	67.1	66.9178	0.0166667	0.0136986	0.0149255	0.0780927	Peritumor <= Tumor	0.0495962	0.0150376	5.23217	2.38741	0.945437	k__Bacteria|p__Firmicutes|c__Clostridia|o__Eubacteriales|f__Peptostreptococcaceae|g__Peptostreptococcaceae_unclassified|s__Peptostreptococcaceae_bacterium_AS15	0	0	0	0	0	0	0	0	0	0	0	0	0	0	0	0	0	0	0	0
k__Bacteria|p__Firmicutes|c__Bacilli|o__Lactobacillales|f__Streptococcaceae|g__Streptococcus|s__Streptococcus_pyogenes	1	1	56.4911	56.5089	0.0178571	0.0178571	0.0524789	0.06708	Tumor <=> Peritumor	0.0597795	0.0178571	1.27823	0.354144	1	0.889117	-0.00319635	67.1167	66.9041	0.0166667	0.0136986	0.062608	0.0402578	Tumor <= Peritumor	0.0503406	0.0150376	0.643014	-0.637078	0.945437	k__Bacteria|p__Firmicutes|c__Bacilli|o__Lactobacillales|f__Streptococcaceae|g__Streptococcus|s__Streptococcus_pyogenes	0	0	0	0	0	0	0	0	0	0	0	0	0	0	0	0	0	0	0	0
k__Bacteria|p__Spirochaetes|c__Spirochaetia|o__Spirochaetales|f__Treponemataceae|g__Treponema|s__Treponema_putidum	1	0.998724	56.5089	56.4911	0.0178571	0.0178571	0.0205971	0.000198036	Peritumor <=> Tumor	0.0103976	0.0178571	0.00961472	-6.70054	1	0.90609	-0.00273973	67.1	66.9178	0.0166667	0.0136986	0.000184833	0.0158005	Peritumor <= Tumor	0.00875586	0.0150376	85.4854	6.41761	0.945437	k__Bacteria|p__Spirochaetes|c__Spirochaetia|o__Spirochaetales|f__Treponemataceae|g__Treponema|s__Treponema_putidum	0	0	0	0	0	0	0	0	0	0	0	0	0	0	0	0	0	0	0	0
k__Bacteria|p__Firmicutes|c__Tissierellia|o__Tissierellales|f__Peptoniphilaceae|g__Parvimonas|s__Parvimonas_sp_oral_taxon_110	1	0.999362	57	56	0.0178571	0	0.00158054	0	Peritumor <=> Tumor	0.000790268	0.00892857	0	#NAME?	1	0.889117	-0.00319635	67.1167	66.9041	0.0166667	0.0136986	0.0806182	0.00121247	Tumor <= Peritumor	0.0370346	0.0150376	0.0150396	-6.05509	0.945437	k__Bacteria|p__Firmicutes|c__Tissierellia|o__Tissierellales|f__Peptoniphilaceae|g__Parvimonas|s__Parvimonas_sp_oral_taxon_110	0	0	0	0	0	0	0	0	0	0	0	0	0	0	0	0	0	0	0	0
k__Bacteria|p__Bacteroidetes|c__Bacteroidia|o__Bacteroidales|f__Prevotellaceae|g__Prevotella|s__Prevotella_fusca	1	0.999362	56.4911	56.5089	0.0178571	0.0178571	0.000425536	0.00220268	Tumor <=> Peritumor	0.00131411	0.0178571	5.17625	2.37191	1	0.889117	-0.00319635	67.1167	66.9041	0.0166667	0.0136986	0.00205583	0.000326438	Tumor <= Peritumor	0.00110662	0.0150376	0.158786	-2.65484	0.945437	k__Bacteria|p__Bacteroidetes|c__Bacteroidia|o__Bacteroidales|f__Prevotellaceae|g__Prevotella|s__Prevotella_fusca	0	0	0	0	0	0	0	0	0	0	0	0	0	0	0	0	0	0	0	0
k__Bacteria|p__Firmicutes|c__Clostridia|o__Eubacteriales|f__Peptostreptococcaceae|g__Peptostreptococcaceae_unclassified|s__Peptostreptococcaceae_bacterium_AS15|t__SGB6620	1	0.999362	56.5089	56.4911	0.0178571	0.0178571	0.101799	0.0159916	Peritumor <=> Tumor	0.0588955	0.0178571	0.157089	-2.67034	1	0.90609	-0.00273973	67.1	66.9178	0.0166667	0.0136986	0.0149255	0.0780927	Peritumor <= Tumor	0.0495962	0.0150376	5.23217	2.38741	0.945437	k__Bacteria|p__Firmicutes|c__Clostridia|o__Eubacteriales|f__Peptostreptococcaceae|g__Peptostreptococcaceae_unclassified|s__Peptostreptococcaceae_bacterium_AS15|t__SGB6620	0	0	0	0	0	0	0	0	0	0	0	0	0	0	0	0	0	0	0	0
k__Bacteria|p__Firmicutes|c__Bacilli|o__Lactobacillales|f__Streptococcaceae|g__Streptococcus|s__Streptococcus_pyogenes|t__SGB8218	1	1	56.4911	56.5089	0.0178571	0.0178571	0.0524789	0.06708	Tumor <=> Peritumor	0.0597795	0.0178571	1.27823	0.354144	1	0.889117	-0.00319635	67.1167	66.9041	0.0166667	0.0136986	0.062608	0.0402578	Tumor <= Peritumor	0.0503406	0.0150376	0.643014	-0.637078	0.945437	k__Bacteria|p__Firmicutes|c__Bacilli|o__Lactobacillales|f__Streptococcaceae|g__Streptococcus|s__Streptococcus_pyogenes|t__SGB8218	0	0	0	0	0	0	0	0	0	0	0	0	0	0	0	0	0	0	0	0
k__Bacteria|p__Spirochaetes|c__Spirochaetia|o__Spirochaetales|f__Treponemataceae|g__Treponema|s__Treponema_putidum|t__SGB3616	1	0.998724	56.5089	56.4911	0.0178571	0.0178571	0.0205971	0.000198036	Peritumor <=> Tumor	0.0103976	0.0178571	0.00961472	-6.70054	1	0.90609	-0.00273973	67.1	66.9178	0.0166667	0.0136986	0.000184833	0.0158005	Peritumor <= Tumor	0.00875586	0.0150376	85.4854	6.41761	0.945437	k__Bacteria|p__Spirochaetes|c__Spirochaetia|o__Spirochaetales|f__Treponemataceae|g__Treponema|s__Treponema_putidum|t__SGB3616	0	0	0	0	0	0	0	0	0	0	0	0	0	0	0	0	0	0	0	0
k__Bacteria|p__Firmicutes|c__Tissierellia|o__Tissierellales|f__Peptoniphilaceae|g__Parvimonas|s__Parvimonas_sp_oral_taxon_110|t__SGB6654	1	0.999362	57	56	0.0178571	0	0.00158054	0	Peritumor <=> Tumor	0.000790268	0.00892857	0	#NAME?	1	0.889117	-0.00319635	67.1167	66.9041	0.0166667	0.0136986	0.0806182	0.00121247	Tumor <= Peritumor	0.0370346	0.0150376	0.0150396	-6.05509	0.945437	k__Bacteria|p__Firmicutes|c__Tissierellia|o__Tissierellales|f__Peptoniphilaceae|g__Parvimonas|s__Parvimonas_sp_oral_taxon_110|t__SGB6654	0	0	0	0	0	0	0	0	0	0	0	0	0	0	0	0	0	0	0	0
k__Bacteria|p__Bacteroidetes|c__Bacteroidia|o__Bacteroidales|f__Prevotellaceae|g__Prevotella|s__Prevotella_fusca|t__SGB1556	1	0.999362	56.4911	56.5089	0.0178571	0.0178571	0.000425536	0.00220268	Tumor <=> Peritumor	0.00131411	0.0178571	5.17625	2.37191	1	0.889117	-0.00319635	67.1167	66.9041	0.0166667	0.0136986	0.00205583	0.000326438	Tumor <= Peritumor	0.00110662	0.0150376	0.158786	-2.65484	0.945437	k__Bacteria|p__Bacteroidetes|c__Bacteroidia|o__Bacteroidales|f__Prevotellaceae|g__Prevotella|s__Prevotella_fusca|t__SGB1556	0	0	0	0	0	0	0	0	0	0	0	0	0	0	0	0	0	0	0	0
k__Bacteria|p__Firmicutes|c__Clostridia|o__Eubacteriales|f__Clostridiaceae|g__Clostridium|s__Clostridium_massiliamazoniense	1	0.999362	56.5089	56.4911	0.0178571	0.0178571	0.00511161	0.00203179	Peritumor <=> Tumor	0.0035717	0.0178571	0.397485	-1.33103	1	0.90609	-0.00273973	67.1	66.9178	0.0166667	0.0136986	0.00189633	0.00392123	Peritumor <= Tumor	0.00300774	0.0150376	2.0678	1.04809	0.945437	k__Bacteria|p__Firmicutes|c__Clostridia|o__Eubacteriales|f__Clostridiaceae|g__Clostridium|s__Clostridium_massiliamazoniense	0.11378	0	0	0	0	0	0	0	0	0	0	0	0	0	0	0	0	0	0	0
k__Bacteria|p__Firmicutes|c__Clostridia|o__Eubacteriales|f__Clostridiaceae|g__Clostridium|s__Clostridium_massiliamazoniense|t__SGB29082	1	0.999362	56.5089	56.4911	0.0178571	0.0178571	0.00511161	0.00203179	Peritumor <=> Tumor	0.0035717	0.0178571	0.397485	-1.33103	1	0.90609	-0.00273973	67.1	66.9178	0.0166667	0.0136986	0.00189633	0.00392123	Peritumor <= Tumor	0.00300774	0.0150376	2.0678	1.04809	0.945437	k__Bacteria|p__Firmicutes|c__Clostridia|o__Eubacteriales|f__Clostridiaceae|g__Clostridium|s__Clostridium_massiliamazoniense|t__SGB29082	0.11378	0	0	0	0	0	0	0	0	0	0	0	0	0	0	0	0	0	0	0
k__Bacteria|p__Firmicutes|c__Bacilli|o__Lactobacillales|f__Streptococcaceae|g__Streptococcus|s__Streptococcus_agalactiae	1	1	56.4911	56.5089	0.0178571	0.0178571	0.163909	0.332279	Tumor <=> Peritumor	0.248094	0.0178571	2.02721	1.0195	1	0.889117	-0.00319635	67.1167	66.9041	0.0166667	0.0136986	0.310127	0.125738	Tumor <= Peritumor	0.208921	0.0150376	0.405442	-1.30243	0.945437	k__Bacteria|p__Firmicutes|c__Bacilli|o__Lactobacillales|f__Streptococcaceae|g__Streptococcus|s__Streptococcus_agalactiae	0	0	0	0	0	0	0	0	0	0	0	0	0	0	0	0	0	0	0	0
k__Bacteria|p__Firmicutes|c__Bacilli|o__Lactobacillales|f__Streptococcaceae|g__Streptococcus|s__Streptococcus_agalactiae|t__SGB8216	1	1	56.4911	56.5089	0.0178571	0.0178571	0.163909	0.332279	Tumor <=> Peritumor	0.248094	0.0178571	2.02721	1.0195	1	0.889117	-0.00319635	67.1167	66.9041	0.0166667	0.0136986	0.310127	0.125738	Tumor <= Peritumor	0.208921	0.0150376	0.405442	-1.30243	0.945437	k__Bacteria|p__Firmicutes|c__Bacilli|o__Lactobacillales|f__Streptococcaceae|g__Streptococcus|s__Streptococcus_agalactiae|t__SGB8216	0	0	0	0	0	0	0	0	0	0	0	0	0	0	0	0	0	0	0	0
k__Bacteria|p__Firmicutes|c__Negativicutes|o__Selenomonadales|f__Selenomonadaceae|g__Centipeda	0.371093	0.998087	57.5	55.5	0.0357143	0	0.0060125	0	Peritumor <= Tumor	0.00300625	0.0178571	0	#NAME?	0.917231	0.201869	0.0273973	66	67.8219	0	0.0273973	0	0.00461233	Peritumor <= Tumor	0.00253158	0.0150376	Inf	Inf	0.833726	k__Bacteria|p__Firmicutes|c__Negativicutes|o__Selenomonadales|f__Selenomonadaceae|g__Centipeda	0	0	0	0	0	0	0	0	0	0	0	0	0	0	0	0	0	0	0	0
k__Bacteria|p__Firmicutes|c__Negativicutes|o__Selenomonadales|f__Selenomonadaceae|g__Centipeda|s__Centipeda_periodontii	0.371093	0.998087	57.5	55.5	0.0357143	0	0.0060125	0	Peritumor <= Tumor	0.00300625	0.0178571	0	#NAME?	0.917231	0.201869	0.0273973	66	67.8219	0	0.0273973	0	0.00461233	Peritumor <= Tumor	0.00253158	0.0150376	Inf	Inf	0.833726	k__Bacteria|p__Firmicutes|c__Negativicutes|o__Selenomonadales|f__Selenomonadaceae|g__Centipeda|s__Centipeda_periodontii	0	0	0	0	0	0	0	0	0	0	0	0	0	0	0	0	0	0	0	0
k__Bacteria|p__Firmicutes|c__Negativicutes|o__Selenomonadales|f__Selenomonadaceae|g__Centipeda|s__Centipeda_periodontii|t__SGB5887	0.371093	0.998087	57.5	55.5	0.0357143	0	0.0060125	0	Peritumor <= Tumor	0.00300625	0.0178571	0	#NAME?	0.917231	0.201869	0.0273973	66	67.8219	0	0.0273973	0	0.00461233	Peritumor <= Tumor	0.00253158	0.0150376	Inf	Inf	0.833726	k__Bacteria|p__Firmicutes|c__Negativicutes|o__Selenomonadales|f__Selenomonadaceae|g__Centipeda|s__Centipeda_periodontii|t__SGB5887	0	0	0	0	0	0	0	0	0	0	0	0	0	0	0	0	0	0	0	0
k__Bacteria|p__Actinobacteria|c__Coriobacteriia|o__Eggerthellales|f__Eggerthellaceae|g__Cryptobacterium	0.371093	0.998087	57.5	55.5	0.0357143	0	0.00525411	0	Peritumor <= Tumor	0.00262705	0.0178571	0	#NAME?	0.917231	0.201869	0.0273973	66	67.8219	0	0.0273973	0	0.00403055	Peritumor <= Tumor	0.00221226	0.0150376	Inf	Inf	0.833726	k__Bacteria|p__Actinobacteria|c__Coriobacteriia|o__Eggerthellales|f__Eggerthellaceae|g__Cryptobacterium	0	0	0	0	0	0	0	0	0	0	0	0	0	0	0	0	0	0	0	0
k__Bacteria|p__Firmicutes|c__Bacilli|o__Lactobacillales|f__Streptococcaceae|g__Streptococcus|s__Streptococcus_pasteurianus	1	0.999362	56.5089	56.4911	0.0178571	0.0178571	0.00541571	0.00349304	Peritumor <=> Tumor	0.00445438	0.0178571	0.644982	-0.63267	1	0.90609	-0.00273973	67.1	66.9178	0.0166667	0.0136986	0.00326017	0.00415452	Peritumor <= Tumor	0.00375105	0.0150376	1.27433	0.349736	0.945437	k__Bacteria|p__Firmicutes|c__Bacilli|o__Lactobacillales|f__Streptococcaceae|g__Streptococcus|s__Streptococcus_pasteurianus	0	0	0	0	0	0	0	0	0	0	0	0	0	0	0	0	0	0	0	0
k__Bacteria|p__Actinobacteria|c__Coriobacteriia|o__Eggerthellales|f__Eggerthellaceae|g__Cryptobacterium|s__Cryptobacterium_curtum	0.371093	0.998087	57.5	55.5	0.0357143	0	0.00525411	0	Peritumor <= Tumor	0.00262705	0.0178571	0	#NAME?	0.917231	0.201869	0.0273973	66	67.8219	0	0.0273973	0	0.00403055	Peritumor <= Tumor	0.00221226	0.0150376	Inf	Inf	0.833726	k__Bacteria|p__Actinobacteria|c__Coriobacteriia|o__Eggerthellales|f__Eggerthellaceae|g__Cryptobacterium|s__Cryptobacterium_curtum	0	0	0	0	0	0	0	0	0	0	0	0	0	0	0	0	0	0	0	0
k__Bacteria|p__Firmicutes|c__Bacilli|o__Lactobacillales|f__Streptococcaceae|g__Streptococcus|s__Streptococcus_pasteurianus|t__SGB8018	1	0.999362	56.5089	56.4911	0.0178571	0.0178571	0.00541571	0.00349304	Peritumor <=> Tumor	0.00445438	0.0178571	0.644982	-0.63267	1	0.90609	-0.00273973	67.1	66.9178	0.0166667	0.0136986	0.00326017	0.00415452	Peritumor <= Tumor	0.00375105	0.0150376	1.27433	0.349736	0.945437	k__Bacteria|p__Firmicutes|c__Bacilli|o__Lactobacillales|f__Streptococcaceae|g__Streptococcus|s__Streptococcus_pasteurianus|t__SGB8018	0	0	0	0	0	0	0	0	0	0	0	0	0	0	0	0	0	0	0	0
k__Bacteria|p__Actinobacteria|c__Coriobacteriia|o__Eggerthellales|f__Eggerthellaceae|g__Cryptobacterium|s__Cryptobacterium_curtum|t__SGB962	0.371093	0.998087	57.5	55.5	0.0357143	0	0.00525411	0	Peritumor <= Tumor	0.00262705	0.0178571	0	#NAME?	0.917231	0.201869	0.0273973	66	67.8219	0	0.0273973	0	0.00403055	Peritumor <= Tumor	0.00221226	0.0150376	Inf	Inf	0.833726	k__Bacteria|p__Actinobacteria|c__Coriobacteriia|o__Eggerthellales|f__Eggerthellaceae|g__Cryptobacterium|s__Cryptobacterium_curtum|t__SGB962	0	0	0	0	0	0	0	0	0	0	0	0	0	0	0	0	0	0	0	0
k__Bacteria|p__Bacteroidetes|c__Flavobacteriia|o__Flavobacteriales|f__Flavobacteriaceae|g__Capnocytophaga|s__Capnocytophaga_bilenii	1	1	56.4911	56.5089	0.0178571	0.0178571	0.0280262	0.0383295	Tumor <=> Peritumor	0.0331779	0.0178571	1.36763	0.451675	1	0.889117	-0.00319635	67.1167	66.9041	0.0166667	0.0136986	0.0357742	0.0214996	Tumor <= Peritumor	0.0279392	0.0150376	0.600981	-0.734609	0.945437	k__Bacteria|p__Bacteroidetes|c__Flavobacteriia|o__Flavobacteriales|f__Flavobacteriaceae|g__Capnocytophaga|s__Capnocytophaga_bilenii	0	0	0	0	0	0	0	0	0	0	0	0	0	0	0	0	0	0	0	0
k__Bacteria|p__Bacteroidetes|c__Bacteroidia|o__Bacteroidales|f__Prevotellaceae|g__Prevotella|s__Prevotella_scopos	1	0.999362	56.5089	56.4911	0.0178571	0.0178571	0.0122605	0.00712036	Peritumor <=> Tumor	0.00969045	0.0178571	0.580754	-0.784001	1	0.90609	-0.00273973	67.1	66.9178	0.0166667	0.0136986	0.00664567	0.00940534	Peritumor <= Tumor	0.00816038	0.0150376	1.41526	0.501067	0.945437	k__Bacteria|p__Bacteroidetes|c__Bacteroidia|o__Bacteroidales|f__Prevotellaceae|g__Prevotella|s__Prevotella_scopos	0	0	0	0	0	0	0	0	0	0	0	0	0	0	0	0	0	0	0	0
k__Bacteria|p__Bacteroidetes|c__Flavobacteriia|o__Flavobacteriales|f__Flavobacteriaceae|g__Capnocytophaga|s__Capnocytophaga_bilenii|t__SGB2489	1	1	56.4911	56.5089	0.0178571	0.0178571	0.0280262	0.0383295	Tumor <=> Peritumor	0.0331779	0.0178571	1.36763	0.451675	1	0.889117	-0.00319635	67.1167	66.9041	0.0166667	0.0136986	0.0357742	0.0214996	Tumor <= Peritumor	0.0279392	0.0150376	0.600981	-0.734609	0.945437	k__Bacteria|p__Bacteroidetes|c__Flavobacteriia|o__Flavobacteriales|f__Flavobacteriaceae|g__Capnocytophaga|s__Capnocytophaga_bilenii|t__SGB2489	0	0	0	0	0	0	0	0	0	0	0	0	0	0	0	0	0	0	0	0
k__Bacteria|p__Bacteroidetes|c__Bacteroidia|o__Bacteroidales|f__Prevotellaceae|g__Prevotella|s__Prevotella_scopos|t__SGB1544	1	0.999362	56.5089	56.4911	0.0178571	0.0178571	0.0122605	0.00712036	Peritumor <=> Tumor	0.00969045	0.0178571	0.580754	-0.784001	1	0.90609	-0.00273973	67.1	66.9178	0.0166667	0.0136986	0.00664567	0.00940534	Peritumor <= Tumor	0.00816038	0.0150376	1.41526	0.501067	0.945437	k__Bacteria|p__Bacteroidetes|c__Bacteroidia|o__Bacteroidales|f__Prevotellaceae|g__Prevotella|s__Prevotella_scopos|t__SGB1544	0	0	0	0	0	0	0	0	0	0	0	0	0	0	0	0	0	0	0	0
k__Bacteria|p__Fusobacteria|c__Fusobacteriia|o__Fusobacteriales|f__Leptotrichiaceae|g__Pseudostreptobacillus	1	0.998724	56.5089	56.4911	0.0178571	0.0178571	0.000518036	0.000478214	Peritumor <=> Tumor	0.000498125	0.0178571	0.92313	-0.115394	1	0.90609	-0.00273973	67.1	66.9178	0.0166667	0.0136986	0.000446333	0.000397397	Tumor <= Peritumor	0.000419474	0.0150376	0.89036	-0.16754	0.945437	k__Bacteria|p__Fusobacteria|c__Fusobacteriia|o__Fusobacteriales|f__Leptotrichiaceae|g__Pseudostreptobacillus	0	0	0	0	0	0	0	0	0	0	0	0	0	0	0	0	0	0	0	0
k__Bacteria|p__Fusobacteria|c__Fusobacteriia|o__Fusobacteriales|f__Leptotrichiaceae|g__Pseudostreptobacillus|s__Pseudostreptobacillus_hongkongensis	1	0.998724	56.5089	56.4911	0.0178571	0.0178571	0.000518036	0.000478214	Peritumor <=> Tumor	0.000498125	0.0178571	0.92313	-0.115394	1	0.90609	-0.00273973	67.1	66.9178	0.0166667	0.0136986	0.000446333	0.000397397	Tumor <= Peritumor	0.000419474	0.0150376	0.89036	-0.16754	0.945437	k__Bacteria|p__Fusobacteria|c__Fusobacteriia|o__Fusobacteriales|f__Leptotrichiaceae|g__Pseudostreptobacillus|s__Pseudostreptobacillus_hongkongensis	0	0	0	0	0	0	0	0	0	0	0	0	0	0	0	0	0	0	0	0
k__Bacteria|p__Fusobacteria|c__Fusobacteriia|o__Fusobacteriales|f__Leptotrichiaceae|g__Pseudostreptobacillus|s__Pseudostreptobacillus_hongkongensis|t__SGB29040	1	0.998724	56.5089	56.4911	0.0178571	0.0178571	0.000518036	0.000478214	Peritumor <=> Tumor	0.000498125	0.0178571	0.92313	-0.115394	1	0.90609	-0.00273973	67.1	66.9178	0.0166667	0.0136986	0.000446333	0.000397397	Tumor <= Peritumor	0.000419474	0.0150376	0.89036	-0.16754	0.945437	k__Bacteria|p__Fusobacteria|c__Fusobacteriia|o__Fusobacteriales|f__Leptotrichiaceae|g__Pseudostreptobacillus|s__Pseudostreptobacillus_hongkongensis|t__SGB29040	0	0	0	0	0	0	0	0	0	0	0	0	0	0	0	0	0	0	0	0
k__Bacteria|p__Synergistetes|c__Synergistia|o__Synergistales|f__Synergistaceae|g__Pyramidobacter	1	0.999362	56.5089	56.4911	0.0178571	0.0178571	0.0137596	0.00344304	Peritumor <=> Tumor	0.00860134	0.0178571	0.250227	-1.99869	1	0.90609	-0.00273973	67.1	66.9178	0.0166667	0.0136986	0.0032135	0.0105553	Peritumor <= Tumor	0.00724323	0.0150376	3.28469	1.71576	0.945437	k__Bacteria|p__Synergistetes|c__Synergistia|o__Synergistales|f__Synergistaceae|g__Pyramidobacter	0	0	0	0	0	0	0	0	0	0	0	0	0	0	0	0	0	0	0	0
k__Bacteria|p__Firmicutes|c__Tissierellia|o__Tissierellales|f__Peptoniphilaceae|g__Parvimonas|s__Parvimonas_sp_oral_taxon_393	1	1	56.4911	56.5089	0.0178571	0.0178571	0.02136	0.0293566	Tumor <=> Peritumor	0.0253583	0.0178571	1.37437	0.458774	1	0.889117	-0.00319635	67.1167	66.9041	0.0166667	0.0136986	0.0273995	0.0163858	Tumor <= Peritumor	0.0213544	0.0150376	0.598031	-0.741708	0.945437	k__Bacteria|p__Firmicutes|c__Tissierellia|o__Tissierellales|f__Peptoniphilaceae|g__Parvimonas|s__Parvimonas_sp_oral_taxon_393	0	0	0	0	0	0	0	0	0	0	0	0	0	0	0	0	0	0	0	0
k__Bacteria|p__Synergistetes|c__Synergistia|o__Synergistales|f__Synergistaceae|g__Pyramidobacter|s__Pyramidobacter_piscolens	1	0.999362	56.5089	56.4911	0.0178571	0.0178571	0.0137596	0.00344304	Peritumor <=> Tumor	0.00860134	0.0178571	0.250227	-1.99869	1	0.90609	-0.00273973	67.1	66.9178	0.0166667	0.0136986	0.0032135	0.0105553	Peritumor <= Tumor	0.00724323	0.0150376	3.28469	1.71576	0.945437	k__Bacteria|p__Synergistetes|c__Synergistia|o__Synergistales|f__Synergistaceae|g__Pyramidobacter|s__Pyramidobacter_piscolens	0	0	0	0	0	0	0	0	0	0	0	0	0	0	0	0	0	0	0	0
k__Bacteria|p__Firmicutes|c__Tissierellia|o__Tissierellales|f__Peptoniphilaceae|g__Parvimonas|s__Parvimonas_sp_oral_taxon_393|t__SGB6652	1	1	56.4911	56.5089	0.0178571	0.0178571	0.02136	0.0293566	Tumor <=> Peritumor	0.0253583	0.0178571	1.37437	0.458774	1	0.889117	-0.00319635	67.1167	66.9041	0.0166667	0.0136986	0.0273995	0.0163858	Tumor <= Peritumor	0.0213544	0.0150376	0.598031	-0.741708	0.945437	k__Bacteria|p__Firmicutes|c__Tissierellia|o__Tissierellales|f__Peptoniphilaceae|g__Parvimonas|s__Parvimonas_sp_oral_taxon_393|t__SGB6652	0	0	0	0	0	0	0	0	0	0	0	0	0	0	0	0	0	0	0	0
k__Bacteria|p__Synergistetes|c__Synergistia|o__Synergistales|f__Synergistaceae|g__Pyramidobacter|s__Pyramidobacter_piscolens|t__SGB15497	1	0.999362	56.5089	56.4911	0.0178571	0.0178571	0.0137596	0.00344304	Peritumor <=> Tumor	0.00860134	0.0178571	0.250227	-1.99869	1	0.90609	-0.00273973	67.1	66.9178	0.0166667	0.0136986	0.0032135	0.0105553	Peritumor <= Tumor	0.00724323	0.0150376	3.28469	1.71576	0.945437	k__Bacteria|p__Synergistetes|c__Synergistia|o__Synergistales|f__Synergistaceae|g__Pyramidobacter|s__Pyramidobacter_piscolens|t__SGB15497	0	0	0	0	0	0	0	0	0	0	0	0	0	0	0	0	0	0	0	0
k__Bacteria|p__Candidatus_Absconditabacteria	1	0.998724	56.5089	56.4911	0.0178571	0.0178571	0.0030375	0.00114411	Peritumor <=> Tumor	0.0020908	0.0178571	0.376661	-1.40866	1	0.90609	-0.00273973	67.1	66.9178	0.0166667	0.0136986	0.00106783	0.00233014	Peritumor <= Tumor	0.00176068	0.0150376	2.18212	1.12573	0.945437	k__Bacteria|p__Candidatus_Absconditabacteria	0	0	0	0	0	0	0	0	0	0	0	0	0	0	0	0	0	0	0	0
k__Bacteria|p__Candidatus_Absconditabacteria|c__Candidatus_Absconditabacteria_unclassified	1	0.998724	56.5089	56.4911	0.0178571	0.0178571	0.0030375	0.00114411	Peritumor <=> Tumor	0.0020908	0.0178571	0.376661	-1.40866	1	0.90609	-0.00273973	67.1	66.9178	0.0166667	0.0136986	0.00106783	0.00233014	Peritumor <= Tumor	0.00176068	0.0150376	2.18212	1.12573	0.945437	k__Bacteria|p__Candidatus_Absconditabacteria|c__Candidatus_Absconditabacteria_unclassified	0	0	0	0	0	0	0	0	0	0	0	0	0	0	0	0	0	0	0	0
k__Bacteria|p__Candidatus_Absconditabacteria|c__Candidatus_Absconditabacteria_unclassified|o__Candidatus_Absconditabacteria_unclassified	1	0.998724	56.5089	56.4911	0.0178571	0.0178571	0.0030375	0.00114411	Peritumor <=> Tumor	0.0020908	0.0178571	0.376661	-1.40866	1	0.90609	-0.00273973	67.1	66.9178	0.0166667	0.0136986	0.00106783	0.00233014	Peritumor <= Tumor	0.00176068	0.0150376	2.18212	1.12573	0.945437	k__Bacteria|p__Candidatus_Absconditabacteria|c__Candidatus_Absconditabacteria_unclassified|o__Candidatus_Absconditabacteria_unclassified	0	0	0	0	0	0	0	0	0	0	0	0	0	0	0	0	0	0	0	0
k__Bacteria|p__Candidatus_Absconditabacteria|c__Candidatus_Absconditabacteria_unclassified|o__Candidatus_Absconditabacteria_unclassified|f__Candidatus_Absconditabacteria_unclassified	1	0.998724	56.5089	56.4911	0.0178571	0.0178571	0.0030375	0.00114411	Peritumor <=> Tumor	0.0020908	0.0178571	0.376661	-1.40866	1	0.90609	-0.00273973	67.1	66.9178	0.0166667	0.0136986	0.00106783	0.00233014	Peritumor <= Tumor	0.00176068	0.0150376	2.18212	1.12573	0.945437	k__Bacteria|p__Candidatus_Absconditabacteria|c__Candidatus_Absconditabacteria_unclassified|o__Candidatus_Absconditabacteria_unclassified|f__Candidatus_Absconditabacteria_unclassified	0	0	0	0	0	0	0	0	0	0	0	0	0	0	0	0	0	0	0	0
k__Bacteria|p__Candidatus_Absconditabacteria|c__Candidatus_Absconditabacteria_unclassified|o__Candidatus_Absconditabacteria_unclassified|f__Candidatus_Absconditabacteria_unclassified|g__Candidatus_Absconditabacteria_unclassified	1	0.998724	56.5089	56.4911	0.0178571	0.0178571	0.0030375	0.00114411	Peritumor <=> Tumor	0.0020908	0.0178571	0.376661	-1.40866	1	0.90609	-0.00273973	67.1	66.9178	0.0166667	0.0136986	0.00106783	0.00233014	Peritumor <= Tumor	0.00176068	0.0150376	2.18212	1.12573	0.945437	k__Bacteria|p__Candidatus_Absconditabacteria|c__Candidatus_Absconditabacteria_unclassified|o__Candidatus_Absconditabacteria_unclassified|f__Candidatus_Absconditabacteria_unclassified|g__Candidatus_Absconditabacteria_unclassified	0	0	0	0	0	0	0	0	0	0	0	0	0	0	0	0	0	0	0	0
k__Bacteria|p__Proteobacteria|c__Epsilonproteobacteria|o__Campylobacterales|f__Campylobacteraceae|g__Campylobacter|s__Campylobacter_showae	1	0.998724	56.5089	56.4911	0.0178571	0.0178571	0.00483232	0.000116607	Peritumor <=> Tumor	0.00247446	0.0178571	0.0241307	-5.37299	1	0.90609	-0.00273973	67.1	66.9178	0.0166667	0.0136986	0.000108833	0.00370699	Peritumor <= Tumor	0.00208376	0.0150376	34.0611	5.09005	0.945437	k__Bacteria|p__Proteobacteria|c__Epsilonproteobacteria|o__Campylobacterales|f__Campylobacteraceae|g__Campylobacter|s__Campylobacter_showae	0	0	0	0	0	0	0	0	0	0	0	0	0	0	0	0	0	0	0	0
k__Bacteria|p__Candidatus_Absconditabacteria|c__Candidatus_Absconditabacteria_unclassified|o__Candidatus_Absconditabacteria_unclassified|f__Candidatus_Absconditabacteria_unclassified|g__Candidatus_Absconditabacteria_unclassified|s__SR1_bacterium_human_oral_taxon_HOT_345	1	0.998724	56.5089	56.4911	0.0178571	0.0178571	0.0030375	0.00114411	Peritumor <=> Tumor	0.0020908	0.0178571	0.376661	-1.40866	1	0.90609	-0.00273973	67.1	66.9178	0.0166667	0.0136986	0.00106783	0.00233014	Peritumor <= Tumor	0.00176068	0.0150376	2.18212	1.12573	0.945437	k__Bacteria|p__Candidatus_Absconditabacteria|c__Candidatus_Absconditabacteria_unclassified|o__Candidatus_Absconditabacteria_unclassified|f__Candidatus_Absconditabacteria_unclassified|g__Candidatus_Absconditabacteria_unclassified|s__SR1_bacterium_human_oral_taxon_HOT_345	0	0	0	0	0	0	0	0	0	0	0	0	0	0	0	0	0	0	0	0
k__Bacteria|p__Fusobacteria|c__Fusobacteriia|o__Fusobacteriales|f__Fusobacteriaceae|g__Fusobacterium|s__Fusobacterium_hwasookii	1	0.998724	56.5089	56.4911	0.0178571	0.0178571	0.00262232	0.000852321	Peritumor <=> Tumor	0.00173732	0.0178571	0.325026	-1.62138	1	0.90609	-0.00273973	67.1	66.9178	0.0166667	0.0136986	0.0007955	0.00201164	Peritumor <= Tumor	0.00146301	0.0150376	2.52878	1.33844	0.945437	k__Bacteria|p__Fusobacteria|c__Fusobacteriia|o__Fusobacteriales|f__Fusobacteriaceae|g__Fusobacterium|s__Fusobacterium_hwasookii	0	0	0	0	0	0	0	0	0	0	0	0	0	0	0	0	0	0	0	0
k__Bacteria|p__Firmicutes|c__Negativicutes|o__Selenomonadales|f__Selenomonadaceae|g__Selenomonas|s__Selenomonas_sp_oral_taxon_920	0.371093	0.998087	57.5	55.5	0.0357143	0	0.0068175	0	Peritumor <= Tumor	0.00340875	0.0178571	0	#NAME?	0.917231	0.201869	0.0273973	66	67.8219	0	0.0273973	0	0.00522986	Peritumor <= Tumor	0.00287053	0.0150376	Inf	Inf	0.833726	k__Bacteria|p__Firmicutes|c__Negativicutes|o__Selenomonadales|f__Selenomonadaceae|g__Selenomonas|s__Selenomonas_sp_oral_taxon_920	0	0	0	0	0	0	0	0	0	0	0	0	0	0	0	0	0	0	0	0
k__Bacteria|p__Proteobacteria|c__Epsilonproteobacteria|o__Campylobacterales|f__Campylobacteraceae|g__Campylobacter|s__Campylobacter_showae|t__SGB19322_group	1	0.998724	56.5089	56.4911	0.0178571	0.0178571	0.00483232	0.000116607	Peritumor <=> Tumor	0.00247446	0.0178571	0.0241307	-5.37299	1	0.90609	-0.00273973	67.1	66.9178	0.0166667	0.0136986	0.000108833	0.00370699	Peritumor <= Tumor	0.00208376	0.0150376	34.0611	5.09005	0.945437	k__Bacteria|p__Proteobacteria|c__Epsilonproteobacteria|o__Campylobacterales|f__Campylobacteraceae|g__Campylobacter|s__Campylobacter_showae|t__SGB19322_group	0	0	0	0	0	0	0	0	0	0	0	0	0	0	0	0	0	0	0	0
k__Bacteria|p__Candidatus_Absconditabacteria|c__Candidatus_Absconditabacteria_unclassified|o__Candidatus_Absconditabacteria_unclassified|f__Candidatus_Absconditabacteria_unclassified|g__Candidatus_Absconditabacteria_unclassified|s__SR1_bacterium_human_oral_taxon_HOT_345|t__SGB6893	1	0.998724	56.5089	56.4911	0.0178571	0.0178571	0.0030375	0.00114411	Peritumor <=> Tumor	0.0020908	0.0178571	0.376661	-1.40866	1	0.90609	-0.00273973	67.1	66.9178	0.0166667	0.0136986	0.00106783	0.00233014	Peritumor <= Tumor	0.00176068	0.0150376	2.18212	1.12573	0.945437	k__Bacteria|p__Candidatus_Absconditabacteria|c__Candidatus_Absconditabacteria_unclassified|o__Candidatus_Absconditabacteria_unclassified|f__Candidatus_Absconditabacteria_unclassified|g__Candidatus_Absconditabacteria_unclassified|s__SR1_bacterium_human_oral_taxon_HOT_345|t__SGB6893	0	0	0	0	0	0	0	0	0	0	0	0	0	0	0	0	0	0	0	0
k__Bacteria|p__Fusobacteria|c__Fusobacteriia|o__Fusobacteriales|f__Fusobacteriaceae|g__Fusobacterium|s__Fusobacterium_hwasookii|t__SGB5997	1	0.998724	56.5089	56.4911	0.0178571	0.0178571	0.00262232	0.000852321	Peritumor <=> Tumor	0.00173732	0.0178571	0.325026	-1.62138	1	0.90609	-0.00273973	67.1	66.9178	0.0166667	0.0136986	0.0007955	0.00201164	Peritumor <= Tumor	0.00146301	0.0150376	2.52878	1.33844	0.945437	k__Bacteria|p__Fusobacteria|c__Fusobacteriia|o__Fusobacteriales|f__Fusobacteriaceae|g__Fusobacterium|s__Fusobacterium_hwasookii|t__SGB5997	0	0	0	0	0	0	0	0	0	0	0	0	0	0	0	0	0	0	0	0
k__Bacteria|p__Firmicutes|c__Negativicutes|o__Selenomonadales|f__Selenomonadaceae|g__Selenomonas|s__Selenomonas_sp_oral_taxon_920|t__SGB25061	0.371093	0.998087	57.5	55.5	0.0357143	0	0.0068175	0	Peritumor <= Tumor	0.00340875	0.0178571	0	#NAME?	0.917231	0.201869	0.0273973	66	67.8219	0	0.0273973	0	0.00522986	Peritumor <= Tumor	0.00287053	0.0150376	Inf	Inf	0.833726	k__Bacteria|p__Firmicutes|c__Negativicutes|o__Selenomonadales|f__Selenomonadaceae|g__Selenomonas|s__Selenomonas_sp_oral_taxon_920|t__SGB25061	0	0	0	0	0	0	0	0	0	0	0	0	0	0	0	0	0	0	0	0
k__Bacteria|p__Firmicutes|c__Bacilli|o__Lactobacillales|f__Lactobacillaceae|g__Ligilactobacillus|s__Ligilactobacillus_aviarius	1	1	56.4911	56.5089	0.0178571	0.0178571	0.127663	0.394716	Tumor <=> Peritumor	0.26119	0.0178571	3.09186	1.62848	1	0.889117	-0.00319635	67.1167	66.9041	0.0166667	0.0136986	0.368402	0.0979332	Tumor <= Peritumor	0.219949	0.0150376	0.265832	-1.91141	0.945437	k__Bacteria|p__Firmicutes|c__Bacilli|o__Lactobacillales|f__Lactobacillaceae|g__Ligilactobacillus|s__Ligilactobacillus_aviarius	0	0	0	0	0	0	0	0	0	0	0	0	0	0	0	0	0	0	0	0
k__Bacteria|p__Firmicutes|c__Bacilli|o__Lactobacillales|f__Lactobacillaceae|g__Ligilactobacillus|s__Ligilactobacillus_aviarius|t__SGB7086	1	1	56.4911	56.5089	0.0178571	0.0178571	0.127663	0.394716	Tumor <=> Peritumor	0.26119	0.0178571	3.09186	1.62848	1	0.889117	-0.00319635	67.1167	66.9041	0.0166667	0.0136986	0.368402	0.0979332	Tumor <= Peritumor	0.219949	0.0150376	0.265832	-1.91141	0.945437	k__Bacteria|p__Firmicutes|c__Bacilli|o__Lactobacillales|f__Lactobacillaceae|g__Ligilactobacillus|s__Ligilactobacillus_aviarius|t__SGB7086	0	0	0	0	0	0	0	0	0	0	0	0	0	0	0	0	0	0	0	0
k__Bacteria|p__Firmicutes|c__Bacilli|o__Lactobacillales|f__Streptococcaceae|g__Streptococcus|s__Streptococcus_gordonii|t__SGB8054	1	1	56.4911	56.5089	0.0178571	0.0178571	0.000121607	0.00184964	Tumor <=> Peritumor	0.000985625	0.0178571	15.21	3.92695	1	0.889117	-0.00319635	67.1167	66.9041	0.0166667	0.0136986	0.00172633	9.32877e-05	Tumor <= Peritumor	0.00083	0.0150376	0.054038	-4.20988	0.945437	k__Bacteria|p__Firmicutes|c__Bacilli|o__Lactobacillales|f__Streptococcaceae|g__Streptococcus|s__Streptococcus_gordonii|t__SGB8054	0	0	0	0	0	0	0	0	0	0	0	0	0	0	0	0	0	0	0	0
k__Bacteria|p__Actinobacteria|c__Actinomycetia|o__Corynebacteriales|f__Corynebacteriaceae	0.371093	1	55.5	57.5	0	0.0357143	0	0.00563893	Tumor <= Peritumor	0.00281946	0.0178571	Inf	Inf	0.917231	0.119925	-0.0333333	68.2167	66	0.0333333	0	0.005263	0	Tumor <= Peritumor	0.00237429	0.0150376	0	#NAME?	0.833726	k__Bacteria|p__Actinobacteria|c__Actinomycetia|o__Corynebacteriales|f__Corynebacteriaceae	0	0	0	0	0	0	0	0	0	0	0	0	0	0	0	0	0	0	0	0.01103
k__Bacteria|p__Actinobacteria|c__Actinomycetia|o__Corynebacteriales|f__Corynebacteriaceae|g__Corynebacterium	0.371093	1	55.5	57.5	0	0.0357143	0	0.00563893	Tumor <= Peritumor	0.00281946	0.0178571	Inf	Inf	0.917231	0.119925	-0.0333333	68.2167	66	0.0333333	0	0.005263	0	Tumor <= Peritumor	0.00237429	0.0150376	0	#NAME?	0.833726	k__Bacteria|p__Actinobacteria|c__Actinomycetia|o__Corynebacteriales|f__Corynebacteriaceae|g__Corynebacterium	0	0	0	0	0	0	0	0	0	0	0	0	0	0	0	0	0	0	0	0.01103
k__Bacteria|p__Proteobacteria|c__Deltaproteobacteria|o__Desulfovibrionales|f__Desulfomicrobiaceae	0.371093	1	55.5	57.5	0	0.0357143	0	0.00150679	Tumor <= Peritumor	0.000753393	0.0178571	Inf	Inf	0.917231	0.119925	-0.0333333	68.2167	66	0.0333333	0	0.00140633	0	Tumor <= Peritumor	0.000634436	0.0150376	0	#NAME?	0.833726	k__Bacteria|p__Proteobacteria|c__Deltaproteobacteria|o__Desulfovibrionales|f__Desulfomicrobiaceae	0	0	0	0	0	0	0	0	0	0	0	0	0	0	0	0	0	0	0	0.03754
k__Bacteria|p__Proteobacteria|c__Deltaproteobacteria|o__Desulfovibrionales|f__Desulfomicrobiaceae|g__Desulfomicrobium	0.371093	1	55.5	57.5	0	0.0357143	0	0.00150679	Tumor <= Peritumor	0.000753393	0.0178571	Inf	Inf	0.917231	0.119925	-0.0333333	68.2167	66	0.0333333	0	0.00140633	0	Tumor <= Peritumor	0.000634436	0.0150376	0	#NAME?	0.833726	k__Bacteria|p__Proteobacteria|c__Deltaproteobacteria|o__Desulfovibrionales|f__Desulfomicrobiaceae|g__Desulfomicrobium	0	0	0	0	0	0	0	0	0	0	0	0	0	0	0	0	0	0	0	0.03754
k__Bacteria|p__Proteobacteria|c__Deltaproteobacteria|o__Desulfovibrionales|f__Desulfomicrobiaceae|g__Desulfomicrobium|s__Desulfomicrobium_orale	0.371093	1	55.5	57.5	0	0.0357143	0	0.00150679	Tumor <= Peritumor	0.000753393	0.0178571	Inf	Inf	0.917231	0.119925	-0.0333333	68.2167	66	0.0333333	0	0.00140633	0	Tumor <= Peritumor	0.000634436	0.0150376	0	#NAME?	0.833726	k__Bacteria|p__Proteobacteria|c__Deltaproteobacteria|o__Desulfovibrionales|f__Desulfomicrobiaceae|g__Desulfomicrobium|s__Desulfomicrobium_orale	0	0	0	0	0	0	0	0	0	0	0	0	0	0	0	0	0	0	0	0.03754
k__Bacteria|p__Proteobacteria|c__Deltaproteobacteria|o__Desulfovibrionales|f__Desulfomicrobiaceae|g__Desulfomicrobium|s__Desulfomicrobium_orale|t__SGB22210	0.371093	1	55.5	57.5	0	0.0357143	0	0.00150679	Tumor <= Peritumor	0.000753393	0.0178571	Inf	Inf	0.917231	0.119925	-0.0333333	68.2167	66	0.0333333	0	0.00140633	0	Tumor <= Peritumor	0.000634436	0.0150376	0	#NAME?	0.833726	k__Bacteria|p__Proteobacteria|c__Deltaproteobacteria|o__Desulfovibrionales|f__Desulfomicrobiaceae|g__Desulfomicrobium|s__Desulfomicrobium_orale|t__SGB22210	0	0	0	0	0	0	0	0	0	0	0	0	0	0	0	0	0	0	0	0.03754
k__Bacteria|p__Firmicutes|c__Clostridia|o__Eubacteriales|f__Lachnospiraceae|g__Lachnoanaerobaculum|s__Lachnoanaerobaculum_sp_ICM7	0.371093	1	55.5	57.5	0	0.0357143	0	0.000588929	Tumor <= Peritumor	0.000294464	0.0178571	Inf	Inf	0.917231	0.119925	-0.0333333	68.2167	66	0.0333333	0	0.000549667	0	Tumor <= Peritumor	0.00024797	0.0150376	0	#NAME?	0.833726	k__Bacteria|p__Firmicutes|c__Clostridia|o__Eubacteriales|f__Lachnospiraceae|g__Lachnoanaerobaculum|s__Lachnoanaerobaculum_sp_ICM7	0	0	0	0	0	0	0	0	0	0	0	0	0	0	0	0	0	0	0	0
k__Bacteria|p__Firmicutes|c__Clostridia|o__Eubacteriales|f__Lachnospiraceae|g__Lachnoanaerobaculum|s__Lachnoanaerobaculum_sp_ICM7|t__SGB4494_group	0.371093	1	55.5	57.5	0	0.0357143	0	0.000588929	Tumor <= Peritumor	0.000294464	0.0178571	Inf	Inf	0.917231	0.119925	-0.0333333	68.2167	66	0.0333333	0	0.000549667	0	Tumor <= Peritumor	0.00024797	0.0150376	0	#NAME?	0.833726	k__Bacteria|p__Firmicutes|c__Clostridia|o__Eubacteriales|f__Lachnospiraceae|g__Lachnoanaerobaculum|s__Lachnoanaerobaculum_sp_ICM7|t__SGB4494_group	0	0	0	0	0	0	0	0	0	0	0	0	0	0	0	0	0	0	0	0
k__Bacteria|p__Firmicutes|c__Bacilli|o__Lactobacillales|f__Lactobacillaceae|g__Fructilactobacillus	1	0.998724	56.0179	56.9821	0.0178571	0.0357143	0.0272911	0.00781929	Peritumor <=> Tumor	0.0175552	0.0267857	0.286514	-1.80332	1	0.465658	-0.0191781	67.7	66.4247	0.0333333	0.0136986	0.007298	0.0209356	Peritumor <= Tumor	0.0147833	0.0225564	2.86868	1.52039	0.89051	k__Bacteria|p__Firmicutes|c__Bacilli|o__Lactobacillales|f__Lactobacillaceae|g__Fructilactobacillus	0	0	0	0	0.30021	0	0	0	0	0	0	0	0	0	0	0	0	0	0	0.13767
k__Bacteria|p__Firmicutes|c__Bacilli|o__Lactobacillales|f__Lactobacillaceae|g__Fructilactobacillus|s__Fructilactobacillus_sanfranciscensis	1	0.998724	56.0179	56.9821	0.0178571	0.0357143	0.0272911	0.00781929	Peritumor <=> Tumor	0.0175552	0.0267857	0.286514	-1.80332	1	0.465658	-0.0191781	67.7	66.4247	0.0333333	0.0136986	0.007298	0.0209356	Peritumor <= Tumor	0.0147833	0.0225564	2.86868	1.52039	0.89051	k__Bacteria|p__Firmicutes|c__Bacilli|o__Lactobacillales|f__Lactobacillaceae|g__Fructilactobacillus|s__Fructilactobacillus_sanfranciscensis	0	0	0	0	0.30021	0	0	0	0	0	0	0	0	0	0	0	0	0	0	0.13767
k__Bacteria|p__Firmicutes|c__Bacilli|o__Lactobacillales|f__Lactobacillaceae|g__Fructilactobacillus|s__Fructilactobacillus_sanfranciscensis|t__SGB7164	1	0.998724	56.0179	56.9821	0.0178571	0.0357143	0.0272911	0.00781929	Peritumor <=> Tumor	0.0175552	0.0267857	0.286514	-1.80332	1	0.465658	-0.0191781	67.7	66.4247	0.0333333	0.0136986	0.007298	0.0209356	Peritumor <= Tumor	0.0147833	0.0225564	2.86868	1.52039	0.89051	k__Bacteria|p__Firmicutes|c__Bacilli|o__Lactobacillales|f__Lactobacillaceae|g__Fructilactobacillus|s__Fructilactobacillus_sanfranciscensis|t__SGB7164	0	0	0	0	0.30021	0	0	0	0	0	0	0	0	0	0	0	0	0	0	0.13767
k__Bacteria|p__Bacteroidetes|c__Bacteroidia|o__Bacteroidales|f__Prevotellaceae|g__Prevotella|s__Prevotella_enoeca	0.181449	0.996173	58	55	0.0535714	0	0.00440607	0	Peritumor <= Tumor	0.00220304	0.0267857	0	#NAME?	0.841376	0.115628	0.0410959	65.5	68.2329	0	0.0410959	0	0.00338	Peritumor <= Tumor	0.00185519	0.0225564	Inf	Inf	0.833726	k__Bacteria|p__Bacteroidetes|c__Bacteroidia|o__Bacteroidales|f__Prevotellaceae|g__Prevotella|s__Prevotella_enoeca	0	0	0	0	0	0	0	0	0	0	0	0	0	0	0	0	0	0	0	0
k__Bacteria|p__Firmicutes|c__Clostridia|o__Eubacteriales|f__Lachnospiraceae|g__Lachnospiraceae_unclassified|s__Lachnospiraceae_bacterium_oral_taxon_500	0.422678	0.996811	57.0179	55.9821	0.0357143	0.0178571	0.017243	7.80357e-05	Peritumor <= Tumor	0.00866054	0.0267857	0.00452564	-7.78766	0.988765	0.673087	0.0111872	66.5917	67.3356	0.0166667	0.0273973	7.28333e-05	0.0132275	Peritumor <= Tumor	0.00729308	0.0225564	181.614	7.50473	0.945437	k__Bacteria|p__Firmicutes|c__Clostridia|o__Eubacteriales|f__Lachnospiraceae|g__Lachnospiraceae_unclassified|s__Lachnospiraceae_bacterium_oral_taxon_500	0	0	0	0	0	0	0	0	0	0	0	0	0	0	0	0	0	0	0	0
k__Bacteria|p__Bacteroidetes|c__Bacteroidia|o__Bacteroidales|f__Prevotellaceae|g__Prevotella|s__Prevotella_enoeca|t__SGB1527	0.181449	0.996173	58	55	0.0535714	0	0.00440607	0	Peritumor <= Tumor	0.00220304	0.0267857	0	#NAME?	0.841376	0.115628	0.0410959	65.5	68.2329	0	0.0410959	0	0.00338	Peritumor <= Tumor	0.00185519	0.0225564	Inf	Inf	0.833726	k__Bacteria|p__Bacteroidetes|c__Bacteroidia|o__Bacteroidales|f__Prevotellaceae|g__Prevotella|s__Prevotella_enoeca|t__SGB1527	0	0	0	0	0	0	0	0	0	0	0	0	0	0	0	0	0	0	0	0
k__Bacteria|p__Firmicutes|c__Clostridia|o__Eubacteriales|f__Lachnospiraceae|g__Lachnospiraceae_unclassified|s__Lachnospiraceae_bacterium_oral_taxon_500|t__SGB24947	0.422678	0.996811	57.0179	55.9821	0.0357143	0.0178571	0.017243	7.80357e-05	Peritumor <= Tumor	0.00866054	0.0267857	0.00452564	-7.78766	0.988765	0.673087	0.0111872	66.5917	67.3356	0.0166667	0.0273973	7.28333e-05	0.0132275	Peritumor <= Tumor	0.00729308	0.0225564	181.614	7.50473	0.945437	k__Bacteria|p__Firmicutes|c__Clostridia|o__Eubacteriales|f__Lachnospiraceae|g__Lachnospiraceae_unclassified|s__Lachnospiraceae_bacterium_oral_taxon_500|t__SGB24947	0	0	0	0	0	0	0	0	0	0	0	0	0	0	0	0	0	0	0	0
k__Bacteria|p__Synergistetes	0.371093	0.998087	57	56	0.0357143	0.0178571	0.0140434	0.00344304	Peritumor <= Tumor	0.00874321	0.0267857	0.245171	-2.02814	0.917231	0.685966	0.0107306	66.6083	67.3219	0.0166667	0.0273973	0.0032135	0.010773	Peritumor <= Tumor	0.00736271	0.0225564	3.35242	1.7452	0.945437	k__Bacteria|p__Synergistetes	0	0	0	0	0	0	0	0	0	0	0	0	0	0	0	0	0	0	0	0
k__Bacteria|p__Synergistetes|c__Synergistia	0.371093	0.998087	57	56	0.0357143	0.0178571	0.0140434	0.00344304	Peritumor <= Tumor	0.00874321	0.0267857	0.245171	-2.02814	0.917231	0.685966	0.0107306	66.6083	67.3219	0.0166667	0.0273973	0.0032135	0.010773	Peritumor <= Tumor	0.00736271	0.0225564	3.35242	1.7452	0.945437	k__Bacteria|p__Synergistetes|c__Synergistia	0	0	0	0	0	0	0	0	0	0	0	0	0	0	0	0	0	0	0	0
k__Bacteria|p__Synergistetes|c__Synergistia|o__Synergistales	0.371093	0.998087	57	56	0.0357143	0.0178571	0.0140434	0.00344304	Peritumor <= Tumor	0.00874321	0.0267857	0.245171	-2.02814	0.917231	0.685966	0.0107306	66.6083	67.3219	0.0166667	0.0273973	0.0032135	0.010773	Peritumor <= Tumor	0.00736271	0.0225564	3.35242	1.7452	0.945437	k__Bacteria|p__Synergistetes|c__Synergistia|o__Synergistales	0	0	0	0	0	0	0	0	0	0	0	0	0	0	0	0	0	0	0	0
k__Bacteria|p__Synergistetes|c__Synergistia|o__Synergistales|f__Synergistaceae	0.371093	0.998087	57	56	0.0357143	0.0178571	0.0140434	0.00344304	Peritumor <= Tumor	0.00874321	0.0267857	0.245171	-2.02814	0.917231	0.685966	0.0107306	66.6083	67.3219	0.0166667	0.0273973	0.0032135	0.010773	Peritumor <= Tumor	0.00736271	0.0225564	3.35242	1.7452	0.945437	k__Bacteria|p__Synergistetes|c__Synergistia|o__Synergistales|f__Synergistaceae	0	0	0	0	0	0	0	0	0	0	0	0	0	0	0	0	0	0	0	0
k__Bacteria|p__Firmicutes|c__Negativicutes|o__Selenomonadales|f__Selenomonadaceae|g__Mitsuokella	0.181449	0.996173	58	55	0.0535714	0	0.00132804	0	Peritumor <= Tumor	0.000664018	0.0267857	0	#NAME?	0.841376	0.115628	0.0410959	65.5	68.2329	0	0.0410959	0	0.00101877	Peritumor <= Tumor	0.000559173	0.0225564	Inf	Inf	0.833726	k__Bacteria|p__Firmicutes|c__Negativicutes|o__Selenomonadales|f__Selenomonadaceae|g__Mitsuokella	0	0	0	0	0	0	0	0	0	0	0	0	0	0	0	0	0	0	0	0
k__Bacteria|p__Fusobacteria|c__Fusobacteriia|o__Fusobacteriales|f__Leptotrichiaceae|g__Leptotrichia|s__Leptotrichia_buccalis	0.371093	0.998087	57.0179	55.9821	0.0357143	0.0178571	0.00483411	0.000572321	Peritumor <= Tumor	0.00270321	0.0267857	0.118392	-3.07835	0.917231	0.673087	0.0111872	66.5917	67.3356	0.0166667	0.0273973	0.000534167	0.00370836	Peritumor <= Tumor	0.00227639	0.0225564	6.94232	2.79542	0.945437	k__Bacteria|p__Fusobacteria|c__Fusobacteriia|o__Fusobacteriales|f__Leptotrichiaceae|g__Leptotrichia|s__Leptotrichia_buccalis	0	0	0	0	0	0	0	0	0	0	0	0	0	0	0	0	0	0	0	0
k__Bacteria|p__Bacteroidetes|c__Bacteroidia|o__Bacteroidales|f__Prevotellaceae|g__Prevotella|s__Prevotella_buccae	0.181449	0.996173	58	55	0.0535714	0	0.00635607	0	Peritumor <= Tumor	0.00317804	0.0267857	0	#NAME?	0.841376	0.115628	0.0410959	65.5	68.2329	0	0.0410959	0	0.00487589	Peritumor <= Tumor	0.00267624	0.0225564	Inf	Inf	0.833726	k__Bacteria|p__Bacteroidetes|c__Bacteroidia|o__Bacteroidales|f__Prevotellaceae|g__Prevotella|s__Prevotella_buccae	0	0	0	0	0	0	0	0	0	0	0	0	0	0	0	0	0	0	0	0
k__Bacteria|p__Firmicutes|c__Clostridia|o__Eubacteriales|f__Eubacteriales_Family_XIII_Incertae_Sedis|g__Eubacteriales_Family_XIII_Incertae_Sedis_unclassified|s__Eubacterium_infirmum	0.422678	0.996811	57.0179	55.9821	0.0357143	0.0178571	0.0034725	1.39286e-05	Peritumor <= Tumor	0.00174321	0.0267857	0.00401111	-7.96178	0.988765	0.673087	0.0111872	66.5917	67.3356	0.0166667	0.0273973	1.3e-05	0.00266384	Peritumor <= Tumor	0.00146797	0.0225564	204.91	7.67885	0.945437	k__Bacteria|p__Firmicutes|c__Clostridia|o__Eubacteriales|f__Eubacteriales_Family_XIII_Incertae_Sedis|g__Eubacteriales_Family_XIII_Incertae_Sedis_unclassified|s__Eubacterium_infirmum	0	0	0	0	0	0	0	0	0	0	0	0	0	0	0	0	0	0	0	0
k__Bacteria|p__Firmicutes|c__Clostridia|o__Eubacteriales|f__Peptostreptococcaceae|g__Peptostreptococcus|s__Peptostreptococcus_anaerobius	0.371093	0.998087	57	56	0.0357143	0.0178571	0.0441086	0.0289905	Peritumor <= Tumor	0.0365496	0.0267857	0.657254	-0.605477	0.917231	0.685966	0.0107306	66.6083	67.3219	0.0166667	0.0273973	0.0270578	0.0338367	Peritumor <= Tumor	0.0307786	0.0225564	1.25053	0.322543	0.945437	k__Bacteria|p__Firmicutes|c__Clostridia|o__Eubacteriales|f__Peptostreptococcaceae|g__Peptostreptococcus|s__Peptostreptococcus_anaerobius	0	0	0	0	0	0	0	0	0	0	0	0	0	0	0	0	0	0	0	0
k__Bacteria|p__Firmicutes|c__Negativicutes|o__Selenomonadales|f__Selenomonadaceae|g__Selenomonas|s__Selenomonas_felix	1	0.998087	56.9821	56.0179	0.0357143	0.0178571	0.00120893	0.00248393	Tumor <=> Peritumor	0.00184643	0.0267857	2.05465	1.03889	1	0.698937	0.010274	66.625	67.3082	0.0166667	0.0273973	0.00231833	0.000927397	Tumor <= Peritumor	0.00155489	0.0225564	0.400028	-1.32183	0.945437	k__Bacteria|p__Firmicutes|c__Negativicutes|o__Selenomonadales|f__Selenomonadaceae|g__Selenomonas|s__Selenomonas_felix	0	0	0	0	0	0	0	0	0	0	0	0	0	0	0	0	0	0	0	0
k__Bacteria|p__Firmicutes|c__Negativicutes|o__Selenomonadales|f__Selenomonadaceae|g__Mitsuokella|s__Mitsuokella_sp_oral_taxon_131	0.181449	0.996173	58	55	0.0535714	0	0.00132804	0	Peritumor <= Tumor	0.000664018	0.0267857	0	#NAME?	0.841376	0.115628	0.0410959	65.5	68.2329	0	0.0410959	0	0.00101877	Peritumor <= Tumor	0.000559173	0.0225564	Inf	Inf	0.833726	k__Bacteria|p__Firmicutes|c__Negativicutes|o__Selenomonadales|f__Selenomonadaceae|g__Mitsuokella|s__Mitsuokella_sp_oral_taxon_131	0	0	0	0	0	0	0	0	0	0	0	0	0	0	0	0	0	0	0	0
k__Bacteria|p__Fusobacteria|c__Fusobacteriia|o__Fusobacteriales|f__Leptotrichiaceae|g__Leptotrichia|s__Leptotrichia_buccalis|t__SGB6058	0.371093	0.998087	57.0179	55.9821	0.0357143	0.0178571	0.00483411	0.000572321	Peritumor <= Tumor	0.00270321	0.0267857	0.118392	-3.07835	0.917231	0.673087	0.0111872	66.5917	67.3356	0.0166667	0.0273973	0.000534167	0.00370836	Peritumor <= Tumor	0.00227639	0.0225564	6.94232	2.79542	0.945437	k__Bacteria|p__Fusobacteria|c__Fusobacteriia|o__Fusobacteriales|f__Leptotrichiaceae|g__Leptotrichia|s__Leptotrichia_buccalis|t__SGB6058	0	0	0	0	0	0	0	0	0	0	0	0	0	0	0	0	0	0	0	0
k__Bacteria|p__Bacteroidetes|c__Bacteroidia|o__Bacteroidales|f__Prevotellaceae|g__Prevotella|s__Prevotella_buccae|t__SGB1531	0.181449	0.996173	58	55	0.0535714	0	0.00635607	0	Peritumor <= Tumor	0.00317804	0.0267857	0	#NAME?	0.841376	0.115628	0.0410959	65.5	68.2329	0	0.0410959	0	0.00487589	Peritumor <= Tumor	0.00267624	0.0225564	Inf	Inf	0.833726	k__Bacteria|p__Bacteroidetes|c__Bacteroidia|o__Bacteroidales|f__Prevotellaceae|g__Prevotella|s__Prevotella_buccae|t__SGB1531	0	0	0	0	0	0	0	0	0	0	0	0	0	0	0	0	0	0	0	0
k__Bacteria|p__Firmicutes|c__Clostridia|o__Eubacteriales|f__Eubacteriales_Family_XIII_Incertae_Sedis|g__Eubacteriales_Family_XIII_Incertae_Sedis_unclassified|s__Eubacterium_infirmum|t__SGB3936	0.422678	0.996811	57.0179	55.9821	0.0357143	0.0178571	0.0034725	1.39286e-05	Peritumor <= Tumor	0.00174321	0.0267857	0.00401111	-7.96178	0.988765	0.673087	0.0111872	66.5917	67.3356	0.0166667	0.0273973	1.3e-05	0.00266384	Peritumor <= Tumor	0.00146797	0.0225564	204.91	7.67885	0.945437	k__Bacteria|p__Firmicutes|c__Clostridia|o__Eubacteriales|f__Eubacteriales_Family_XIII_Incertae_Sedis|g__Eubacteriales_Family_XIII_Incertae_Sedis_unclassified|s__Eubacterium_infirmum|t__SGB3936	0	0	0	0	0	0	0	0	0	0	0	0	0	0	0	0	0	0	0	0
k__Bacteria|p__Firmicutes|c__Clostridia|o__Eubacteriales|f__Peptostreptococcaceae|g__Peptostreptococcus|s__Peptostreptococcus_anaerobius|t__SGB746	0.371093	0.998087	57	56	0.0357143	0.0178571	0.0441086	0.0289905	Peritumor <= Tumor	0.0365496	0.0267857	0.657254	-0.605477	0.917231	0.685966	0.0107306	66.6083	67.3219	0.0166667	0.0273973	0.0270578	0.0338367	Peritumor <= Tumor	0.0307786	0.0225564	1.25053	0.322543	0.945437	k__Bacteria|p__Firmicutes|c__Clostridia|o__Eubacteriales|f__Peptostreptococcaceae|g__Peptostreptococcus|s__Peptostreptococcus_anaerobius|t__SGB746	0	0	0	0	0	0	0	0	0	0	0	0	0	0	0	0	0	0	0	0
k__Bacteria|p__Firmicutes|c__Negativicutes|o__Selenomonadales|f__Selenomonadaceae|g__Selenomonas|s__Selenomonas_felix|t__SGB5881	1	0.998087	56.9821	56.0179	0.0357143	0.0178571	0.00120893	0.00248393	Tumor <=> Peritumor	0.00184643	0.0267857	2.05465	1.03889	1	0.698937	0.010274	66.625	67.3082	0.0166667	0.0273973	0.00231833	0.000927397	Tumor <= Peritumor	0.00155489	0.0225564	0.400028	-1.32183	0.945437	k__Bacteria|p__Firmicutes|c__Negativicutes|o__Selenomonadales|f__Selenomonadaceae|g__Selenomonas|s__Selenomonas_felix|t__SGB5881	0	0	0	0	0	0	0	0	0	0	0	0	0	0	0	0	0	0	0	0
k__Bacteria|p__Firmicutes|c__Negativicutes|o__Selenomonadales|f__Selenomonadaceae|g__Mitsuokella|s__Mitsuokella_sp_oral_taxon_131|t__SGB5901	0.181449	0.996173	58	55	0.0535714	0	0.00132804	0	Peritumor <= Tumor	0.000664018	0.0267857	0	#NAME?	0.841376	0.115628	0.0410959	65.5	68.2329	0	0.0410959	0	0.00101877	Peritumor <= Tumor	0.000559173	0.0225564	Inf	Inf	0.833726	k__Bacteria|p__Firmicutes|c__Negativicutes|o__Selenomonadales|f__Selenomonadaceae|g__Mitsuokella|s__Mitsuokella_sp_oral_taxon_131|t__SGB5901	0	0	0	0	0	0	0	0	0	0	0	0	0	0	0	0	0	0	0	0
k__Eukaryota	1	0.998724	56.9821	56.0179	0.0357143	0.0178571	0.00180071	0.00162393	Peritumor <=> Tumor	0.00171232	0.0267857	0.901825	-0.149081	1	0.698937	0.010274	66.625	67.3082	0.0166667	0.0273973	0.00151567	0.00138137	Tumor <= Peritumor	0.00144195	0.0225564	0.911394	-0.133853	0.945437	k__Eukaryota	0	0	0	0	0	0	0	0	0	0	0	0	0	0	0	0	0	0	0	0
k__Eukaryota|p__Ascomycota	1	0.998724	56.9821	56.0179	0.0357143	0.0178571	0.00180071	0.00162393	Peritumor <=> Tumor	0.00171232	0.0267857	0.901825	-0.149081	1	0.698937	0.010274	66.625	67.3082	0.0166667	0.0273973	0.00151567	0.00138137	Tumor <= Peritumor	0.00144195	0.0225564	0.911394	-0.133853	0.945437	k__Eukaryota|p__Ascomycota	0	0	0	0	0	0	0	0	0	0	0	0	0	0	0	0	0	0	0	0
k__Eukaryota|p__Ascomycota|c__Saccharomycetes	1	0.998724	56.9821	56.0179	0.0357143	0.0178571	0.00180071	0.00162393	Peritumor <=> Tumor	0.00171232	0.0267857	0.901825	-0.149081	1	0.698937	0.010274	66.625	67.3082	0.0166667	0.0273973	0.00151567	0.00138137	Tumor <= Peritumor	0.00144195	0.0225564	0.911394	-0.133853	0.945437	k__Eukaryota|p__Ascomycota|c__Saccharomycetes	0	0	0	0	0	0	0	0	0	0	0	0	0	0	0	0	0	0	0	0
k__Eukaryota|p__Ascomycota|c__Saccharomycetes|o__Saccharomycetales	1	0.998724	56.9821	56.0179	0.0357143	0.0178571	0.00180071	0.00162393	Peritumor <=> Tumor	0.00171232	0.0267857	0.901825	-0.149081	1	0.698937	0.010274	66.625	67.3082	0.0166667	0.0273973	0.00151567	0.00138137	Tumor <= Peritumor	0.00144195	0.0225564	0.911394	-0.133853	0.945437	k__Eukaryota|p__Ascomycota|c__Saccharomycetes|o__Saccharomycetales	0	0	0	0	0	0	0	0	0	0	0	0	0	0	0	0	0	0	0	0
k__Bacteria|p__Actinobacteria|c__Actinomycetia|o__Bifidobacteriales|f__Bifidobacteriaceae|g__Scardovia	1	0.998724	56.9821	56.0179	0.0357143	0.0178571	0.00351536	0.00268018	Peritumor <=> Tumor	0.00309777	0.0267857	0.76242	-0.391342	1	0.698937	0.010274	66.625	67.3082	0.0166667	0.0273973	0.0025015	0.00269671	Peritumor <= Tumor	0.00260865	0.0225564	1.07804	0.108408	0.945437	k__Bacteria|p__Actinobacteria|c__Actinomycetia|o__Bifidobacteriales|f__Bifidobacteriaceae|g__Scardovia	0	0	0	0	0	0	0	0	0	0	0	0	0	0	0	0	0	0	0	0
k__Bacteria|p__Actinobacteria|c__Actinomycetia|o__Bifidobacteriales|f__Bifidobacteriaceae|g__Scardovia|s__Scardovia_wiggsiae	1	0.998724	57	56	0.0357143	0.0178571	0.00341696	0.00216696	Peritumor <=> Tumor	0.00279196	0.0267857	0.634178	-0.65704	1	0.685966	0.0107306	66.6083	67.3219	0.0166667	0.0273973	0.0020225	0.00262123	Peritumor <= Tumor	0.00235113	0.0225564	1.29604	0.374106	0.945437	k__Bacteria|p__Actinobacteria|c__Actinomycetia|o__Bifidobacteriales|f__Bifidobacteriaceae|g__Scardovia|s__Scardovia_wiggsiae	0	0	0	0	0	0	0	0	0	0	0	0	0	0	0	0	0	0	0	0
k__Bacteria|p__Firmicutes|c__Bacilli|o__Lactobacillales|f__Streptococcaceae|g__Streptococcus|s__Streptococcus_mutans	1	0.998087	56.0179	56.9821	0.0178571	0.0357143	0.00197429	0.00209714	Tumor <=> Peritumor	0.00203571	0.0267857	1.06223	0.0870944	1	0.465658	-0.0191781	67.7	66.4247	0.0333333	0.0136986	0.00195733	0.00151452	Tumor <= Peritumor	0.00171429	0.0225564	0.773767	-0.370028	0.89051	k__Bacteria|p__Firmicutes|c__Bacilli|o__Lactobacillales|f__Streptococcaceae|g__Streptococcus|s__Streptococcus_mutans	0	0	0	0	0	0	0	0	0	0	0	0	0	0	0	0	0	0	0	0.08285
k__Bacteria|p__Actinobacteria|c__Actinomycetia|o__Actinomycetales|f__Actinomycetaceae|g__Actinomyces|s__Actinomyces_oris	0.422678	0.996811	57.0179	55.9821	0.0357143	0.0178571	0.00266232	0.000204286	Peritumor <= Tumor	0.0014333	0.0267857	0.0767322	-3.70402	0.988765	0.673087	0.0111872	66.5917	67.3356	0.0166667	0.0273973	0.000190667	0.00204233	Peritumor <= Tumor	0.00120699	0.0225564	10.7115	3.42109	0.945437	k__Bacteria|p__Actinobacteria|c__Actinomycetia|o__Actinomycetales|f__Actinomycetaceae|g__Actinomyces|s__Actinomyces_oris	0	0	0	0	0	0	0	0	0	0	0	0	0	0	0	0	0	0	0	0
k__Bacteria|p__Fusobacteria|c__Fusobacteriia|o__Fusobacteriales|f__Leptotrichiaceae|g__Leptotrichia|s__Leptotrichia_massiliensis	1	0.998087	56.9821	56.0179	0.0357143	0.0178571	0.000995179	0.0101809	Tumor <=> Peritumor	0.00558804	0.0267857	10.2302	3.35476	1	0.698937	0.010274	66.625	67.3082	0.0166667	0.0273973	0.00950217	0.000763425	Tumor <= Peritumor	0.00470571	0.0225564	0.0803422	-3.6377	0.945437	k__Bacteria|p__Fusobacteria|c__Fusobacteriia|o__Fusobacteriales|f__Leptotrichiaceae|g__Leptotrichia|s__Leptotrichia_massiliensis	0	0	0	0	0	0	0	0	0	0	0	0	0	0	0	0	0	0	0	0
k__Bacteria|p__Actinobacteria|c__Actinomycetia|o__Bifidobacteriales|f__Bifidobacteriaceae|g__Scardovia|s__Scardovia_wiggsiae|t__SGB15494	1	0.998724	57	56	0.0357143	0.0178571	0.00341696	0.00216696	Peritumor <=> Tumor	0.00279196	0.0267857	0.634178	-0.65704	1	0.685966	0.0107306	66.6083	67.3219	0.0166667	0.0273973	0.0020225	0.00262123	Peritumor <= Tumor	0.00235113	0.0225564	1.29604	0.374106	0.945437	k__Bacteria|p__Actinobacteria|c__Actinomycetia|o__Bifidobacteriales|f__Bifidobacteriaceae|g__Scardovia|s__Scardovia_wiggsiae|t__SGB15494	0	0	0	0	0	0	0	0	0	0	0	0	0	0	0	0	0	0	0	0
k__Bacteria|p__Firmicutes|c__Bacilli|o__Lactobacillales|f__Streptococcaceae|g__Streptococcus|s__Streptococcus_mutans|t__SGB8000	1	0.998087	56.0179	56.9821	0.0178571	0.0357143	0.00197429	0.00209714	Tumor <=> Peritumor	0.00203571	0.0267857	1.06223	0.0870944	1	0.465658	-0.0191781	67.7	66.4247	0.0333333	0.0136986	0.00195733	0.00151452	Tumor <= Peritumor	0.00171429	0.0225564	0.773767	-0.370028	0.89051	k__Bacteria|p__Firmicutes|c__Bacilli|o__Lactobacillales|f__Streptococcaceae|g__Streptococcus|s__Streptococcus_mutans|t__SGB8000	0	0	0	0	0	0	0	0	0	0	0	0	0	0	0	0	0	0	0	0.08285
k__Bacteria|p__Actinobacteria|c__Actinomycetia|o__Actinomycetales|f__Actinomycetaceae|g__Actinomyces|s__Actinomyces_oris|t__SGB15878	0.422678	0.996811	57.0179	55.9821	0.0357143	0.0178571	0.00266232	0.000204286	Peritumor <= Tumor	0.0014333	0.0267857	0.0767322	-3.70402	0.988765	0.673087	0.0111872	66.5917	67.3356	0.0166667	0.0273973	0.000190667	0.00204233	Peritumor <= Tumor	0.00120699	0.0225564	10.7115	3.42109	0.945437	k__Bacteria|p__Actinobacteria|c__Actinomycetia|o__Actinomycetales|f__Actinomycetaceae|g__Actinomyces|s__Actinomyces_oris|t__SGB15878	0	0	0	0	0	0	0	0	0	0	0	0	0	0	0	0	0	0	0	0
k__Bacteria|p__Fusobacteria|c__Fusobacteriia|o__Fusobacteriales|f__Leptotrichiaceae|g__Leptotrichia|s__Leptotrichia_massiliensis|t__SGB6063	1	0.998087	56.9821	56.0179	0.0357143	0.0178571	0.000995179	0.0101809	Tumor <=> Peritumor	0.00558804	0.0267857	10.2302	3.35476	1	0.698937	0.010274	66.625	67.3082	0.0166667	0.0273973	0.00950217	0.000763425	Tumor <= Peritumor	0.00470571	0.0225564	0.0803422	-3.6377	0.945437	k__Bacteria|p__Fusobacteria|c__Fusobacteriia|o__Fusobacteriales|f__Leptotrichiaceae|g__Leptotrichia|s__Leptotrichia_massiliensis|t__SGB6063	0	0	0	0	0	0	0	0	0	0	0	0	0	0	0	0	0	0	0	0
k__Bacteria|p__Firmicutes|c__Bacilli|o__Lactobacillales|f__Streptococcaceae|g__Streptococcus|s__Streptococcus_gallolyticus	0.371093	0.998087	57.0179	55.9821	0.0357143	0.0178571	0.0326761	0.00485875	Peritumor <= Tumor	0.0187674	0.0267857	0.148694	-2.74958	0.917231	0.673087	0.0111872	66.5917	67.3356	0.0166667	0.0273973	0.00453483	0.0250666	Peritumor <= Tumor	0.0158041	0.0225564	5.52756	2.46664	0.945437	k__Bacteria|p__Firmicutes|c__Bacilli|o__Lactobacillales|f__Streptococcaceae|g__Streptococcus|s__Streptococcus_gallolyticus	0	0	0	0	0	0	0	0	0	0	0	0	0	0	0	0	0	0	0	0
k__Bacteria|p__Firmicutes|c__Bacilli|o__Lactobacillales|f__Streptococcaceae|g__Streptococcus|s__Streptococcus_gallolyticus|t__SGB97147	0.371093	0.998087	57.0179	55.9821	0.0357143	0.0178571	0.0326761	0.00485875	Peritumor <= Tumor	0.0187674	0.0267857	0.148694	-2.74958	0.917231	0.673087	0.0111872	66.5917	67.3356	0.0166667	0.0273973	0.00453483	0.0250666	Peritumor <= Tumor	0.0158041	0.0225564	5.52756	2.46664	0.945437	k__Bacteria|p__Firmicutes|c__Bacilli|o__Lactobacillales|f__Streptococcaceae|g__Streptococcus|s__Streptococcus_gallolyticus|t__SGB97147	0	0	0	0	0	0	0	0	0	0	0	0	0	0	0	0	0	0	0	0
k__Bacteria|p__Proteobacteria|c__Betaproteobacteria|o__Neisseriales|f__Neisseriaceae|g__Neisseria|s__Neisseria_meningitidis	0.371093	1	56	57	0.0178571	0.0357143	0.00800268	0.00906536	Tumor <= Peritumor	0.00853402	0.0267857	1.13279	0.179881	0.917231	0.454978	-0.0196347	67.7167	66.411	0.0333333	0.0136986	0.008461	0.00613904	Tumor <= Peritumor	0.00718654	0.0225564	0.725569	-0.462815	0.89051	k__Bacteria|p__Proteobacteria|c__Betaproteobacteria|o__Neisseriales|f__Neisseriaceae|g__Neisseria|s__Neisseria_meningitidis	0	0	0	0	0	0	0	0	0	0	0	0	0	0	0	0	0	0	0	0
k__Bacteria|p__Proteobacteria|c__Betaproteobacteria|o__Neisseriales|f__Neisseriaceae|g__Neisseria|s__Neisseria_meningitidis|t__SGB9461	0.371093	1	56	57	0.0178571	0.0357143	0.00800268	0.00906536	Tumor <= Peritumor	0.00853402	0.0267857	1.13279	0.179881	0.917231	0.454978	-0.0196347	67.7167	66.411	0.0333333	0.0136986	0.008461	0.00613904	Tumor <= Peritumor	0.00718654	0.0225564	0.725569	-0.462815	0.89051	k__Bacteria|p__Proteobacteria|c__Betaproteobacteria|o__Neisseriales|f__Neisseriaceae|g__Neisseria|s__Neisseria_meningitidis|t__SGB9461	0	0	0	0	0	0	0	0	0	0	0	0	0	0	0	0	0	0	0	0
k__Bacteria|p__Firmicutes|c__Bacilli|o__Lactobacillales|f__Lactobacillaceae|g__Lactobacillus|s__Lactobacillus_ultunensis	1	0.999362	56.5089	56.4911	0.0178571	0.0178571	0.0200332	7.92857e-05	Peritumor <=> Tumor	0.0100562	0.0178571	0.00395771	-7.98112	1	0.673087	0.0111872	66.5917	67.3356	0.0166667	0.0273973	7.4e-05	0.262537	Peritumor <= Tumor	0.144132	0.0225564	3547.79	11.7927	0.945437	k__Bacteria|p__Firmicutes|c__Bacilli|o__Lactobacillales|f__Lactobacillaceae|g__Lactobacillus|s__Lactobacillus_ultunensis	0	0	0	0	0	0	0	0	0	0	0	0	0	0	0	0	0	0	0	0
k__Bacteria|p__Firmicutes|c__Bacilli|o__Lactobacillales|f__Lactobacillaceae|g__Lactobacillus|s__Lactobacillus_ultunensis|t__SGB7049	1	0.999362	56.5089	56.4911	0.0178571	0.0178571	0.0200332	7.92857e-05	Peritumor <=> Tumor	0.0100562	0.0178571	0.00395771	-7.98112	1	0.673087	0.0111872	66.5917	67.3356	0.0166667	0.0273973	7.4e-05	0.262537	Peritumor <= Tumor	0.144132	0.0225564	3547.79	11.7927	0.945437	k__Bacteria|p__Firmicutes|c__Bacilli|o__Lactobacillales|f__Lactobacillaceae|g__Lactobacillus|s__Lactobacillus_ultunensis|t__SGB7049	0	0	0	0	0	0	0	0	0	0	0	0	0	0	0	0	0	0	0	0
k__Bacteria|p__Firmicutes|c__Clostridia|o__Eubacteriales|f__Lachnospiraceae|g__Catonella	0.181449	0.996173	58	55	0.0535714	0	0.00336732	0	Peritumor <= Tumor	0.00168366	0.0267857	0	#NAME?	0.841376	0.115628	0.0410959	65.5	68.2329	0	0.0410959	0	0.00258315	Peritumor <= Tumor	0.00141782	0.0225564	Inf	Inf	0.833726	k__Bacteria|p__Firmicutes|c__Clostridia|o__Eubacteriales|f__Lachnospiraceae|g__Catonella	0	0	0	0	0	0	0	0	0	0	0	0	0	0	0	0	0	0	0	0
k__Bacteria|p__Firmicutes|c__Clostridia|o__Eubacteriales|f__Lachnospiraceae|g__Catonella|s__Catonella_morbi	0.181449	0.996173	58	55	0.0535714	0	0.00336732	0	Peritumor <= Tumor	0.00168366	0.0267857	0	#NAME?	0.841376	0.115628	0.0410959	65.5	68.2329	0	0.0410959	0	0.00258315	Peritumor <= Tumor	0.00141782	0.0225564	Inf	Inf	0.833726	k__Bacteria|p__Firmicutes|c__Clostridia|o__Eubacteriales|f__Lachnospiraceae|g__Catonella|s__Catonella_morbi	0	0	0	0	0	0	0	0	0	0	0	0	0	0	0	0	0	0	0	0
k__Bacteria|p__Firmicutes|c__Clostridia|o__Eubacteriales|f__Lachnospiraceae|g__Catonella|s__Catonella_morbi|t__SGB4503	0.181449	0.996173	58	55	0.0535714	0	0.00336732	0	Peritumor <= Tumor	0.00168366	0.0267857	0	#NAME?	0.841376	0.115628	0.0410959	65.5	68.2329	0	0.0410959	0	0.00258315	Peritumor <= Tumor	0.00141782	0.0225564	Inf	Inf	0.833726	k__Bacteria|p__Firmicutes|c__Clostridia|o__Eubacteriales|f__Lachnospiraceae|g__Catonella|s__Catonella_morbi|t__SGB4503	0	0	0	0	0	0	0	0	0	0	0	0	0	0	0	0	0	0	0	0
k__Bacteria|p__Bacteroidetes|c__Flavobacteriia|o__Flavobacteriales|f__Flavobacteriaceae|g__Capnocytophaga|s__Capnocytophaga_granulosa	0.371093	0.998087	57.0179	55.9821	0.0357143	0.0178571	0.00102107	8.125e-05	Peritumor <= Tumor	0.000551161	0.0267857	0.0795733	-3.65157	0.917231	0.673087	0.0111872	66.5917	67.3356	0.0166667	0.0273973	7.58333e-05	0.000783288	Peritumor <= Tumor	0.000464135	0.0225564	10.3291	3.36864	0.945437	k__Bacteria|p__Bacteroidetes|c__Flavobacteriia|o__Flavobacteriales|f__Flavobacteriaceae|g__Capnocytophaga|s__Capnocytophaga_granulosa	0	0	0	0	0	0	0	0	0	0	0	0	0	0	0	0	0	0	0	0
k__Bacteria|p__Bacteroidetes|c__Flavobacteriia|o__Flavobacteriales|f__Flavobacteriaceae|g__Capnocytophaga|s__Capnocytophaga_granulosa|t__SGB2483	0.371093	0.998087	57.0179	55.9821	0.0357143	0.0178571	0.00102107	8.125e-05	Peritumor <= Tumor	0.000551161	0.0267857	0.0795733	-3.65157	0.917231	0.673087	0.0111872	66.5917	67.3356	0.0166667	0.0273973	7.58333e-05	0.000783288	Peritumor <= Tumor	0.000464135	0.0225564	10.3291	3.36864	0.945437	k__Bacteria|p__Bacteroidetes|c__Flavobacteriia|o__Flavobacteriales|f__Flavobacteriaceae|g__Capnocytophaga|s__Capnocytophaga_granulosa|t__SGB2483	0	0	0	0	0	0	0	0	0	0	0	0	0	0	0	0	0	0	0	0
k__Bacteria|p__Proteobacteria|c__Gammaproteobacteria|o__Pasteurellales|f__Pasteurellaceae|g__Haemophilus|s__Haemophilus_parainfluenzae|t__SGB9657	1	1	56.4911	56.5089	0.0178571	0.0178571	0.238374	0.29364	Tumor <=> Peritumor	0.266007	0.0178571	1.23185	0.300824	1	0.698937	0.010274	66.625	67.3082	0.0166667	0.0273973	0.274064	0.185628	Tumor <= Peritumor	0.225524	0.0225564	0.677315	-0.562102	0.945437	k__Bacteria|p__Proteobacteria|c__Gammaproteobacteria|o__Pasteurellales|f__Pasteurellaceae|g__Haemophilus|s__Haemophilus_parainfluenzae|t__SGB9657	0	0	0	0	0	0	0	0	0	0	0	0	0	0	0	0	0	0	0	0
k__Bacteria|p__Proteobacteria|c__Betaproteobacteria|o__Burkholderiales	1	0.998724	57	56	0.0357143	0.0178571	0.0192788	0.00299179	Peritumor <=> Tumor	0.0111353	0.0267857	0.155186	-2.68793	1	0.685966	0.0107306	66.6083	67.3219	0.0166667	0.0273973	0.00279233	0.0147892	Peritumor <= Tumor	0.00937707	0.0225564	5.29635	2.405	0.945437	k__Bacteria|p__Proteobacteria|c__Betaproteobacteria|o__Burkholderiales	0	0	0	0	0	0	0	0	0	0	0	0	0	0	0	0	0	0	0	0
k__Bacteria|p__Proteobacteria|c__Betaproteobacteria|o__Burkholderiales|f__Burkholderiaceae	1	0.998724	57	56	0.0357143	0.0178571	0.0192788	0.00299179	Peritumor <=> Tumor	0.0111353	0.0267857	0.155186	-2.68793	1	0.685966	0.0107306	66.6083	67.3219	0.0166667	0.0273973	0.00279233	0.0147892	Peritumor <= Tumor	0.00937707	0.0225564	5.29635	2.405	0.945437	k__Bacteria|p__Proteobacteria|c__Betaproteobacteria|o__Burkholderiales|f__Burkholderiaceae	0	0	0	0	0	0	0	0	0	0	0	0	0	0	0	0	0	0	0	0
k__Bacteria|p__Proteobacteria|c__Betaproteobacteria|o__Burkholderiales|f__Burkholderiaceae|g__Lautropia	1	0.998724	57	56	0.0357143	0.0178571	0.0192788	0.00299179	Peritumor <=> Tumor	0.0111353	0.0267857	0.155186	-2.68793	1	0.685966	0.0107306	66.6083	67.3219	0.0166667	0.0273973	0.00279233	0.0147892	Peritumor <= Tumor	0.00937707	0.0225564	5.29635	2.405	0.945437	k__Bacteria|p__Proteobacteria|c__Betaproteobacteria|o__Burkholderiales|f__Burkholderiaceae|g__Lautropia	0	0	0	0	0	0	0	0	0	0	0	0	0	0	0	0	0	0	0	0
k__Bacteria|p__Proteobacteria|c__Betaproteobacteria|o__Burkholderiales|f__Burkholderiaceae|g__Lautropia|s__Lautropia_mirabilis	1	0.998724	57	56	0.0357143	0.0178571	0.0192788	0.00299179	Peritumor <=> Tumor	0.0111353	0.0267857	0.155186	-2.68793	1	0.685966	0.0107306	66.6083	67.3219	0.0166667	0.0273973	0.00279233	0.0147892	Peritumor <= Tumor	0.00937707	0.0225564	5.29635	2.405	0.945437	k__Bacteria|p__Proteobacteria|c__Betaproteobacteria|o__Burkholderiales|f__Burkholderiaceae|g__Lautropia|s__Lautropia_mirabilis	0	0	0	0	0	0	0	0	0	0	0	0	0	0	0	0	0	0	0	0
k__Bacteria|p__Proteobacteria|c__Betaproteobacteria|o__Burkholderiales|f__Burkholderiaceae|g__Lautropia|s__Lautropia_mirabilis|t__SGB13165	1	0.998724	57	56	0.0357143	0.0178571	0.0192788	0.00299179	Peritumor <=> Tumor	0.0111353	0.0267857	0.155186	-2.68793	1	0.685966	0.0107306	66.6083	67.3219	0.0166667	0.0273973	0.00279233	0.0147892	Peritumor <= Tumor	0.00937707	0.0225564	5.29635	2.405	0.945437	k__Bacteria|p__Proteobacteria|c__Betaproteobacteria|o__Burkholderiales|f__Burkholderiaceae|g__Lautropia|s__Lautropia_mirabilis|t__SGB13165	0	0	0	0	0	0	0	0	0	0	0	0	0	0	0	0	0	0	0	0
k__Bacteria|p__Tenericutes|c__Mollicutes|o__Mycoplasmatales|f__Mycoplasmataceae|g__Ureaplasma	0.371093	0.998087	57.0179	55.9821	0.0357143	0.0178571	0.220734	0.00356446	Peritumor <= Tumor	0.112149	0.0267857	0.0161482	-5.95248	0.917231	0.673087	0.0111872	66.5917	67.3356	0.0166667	0.0273973	0.00332683	0.169331	Peritumor <= Tumor	0.0944417	0.0225564	50.8984	5.66955	0.945437	k__Bacteria|p__Tenericutes|c__Mollicutes|o__Mycoplasmatales|f__Mycoplasmataceae|g__Ureaplasma	0	0	0	0	0	0	0	0	0	0	0	0	0	0	0.19961	0	0	0	0	0
k__Bacteria|p__Tenericutes|c__Mollicutes|o__Mycoplasmatales|f__Mycoplasmataceae|g__Ureaplasma|s__Ureaplasma_urealyticum	0.371093	0.998087	57.0179	55.9821	0.0357143	0.0178571	0.220734	0.00356446	Peritumor <= Tumor	0.112149	0.0267857	0.0161482	-5.95248	0.917231	0.673087	0.0111872	66.5917	67.3356	0.0166667	0.0273973	0.00332683	0.169331	Peritumor <= Tumor	0.0944417	0.0225564	50.8984	5.66955	0.945437	k__Bacteria|p__Tenericutes|c__Mollicutes|o__Mycoplasmatales|f__Mycoplasmataceae|g__Ureaplasma|s__Ureaplasma_urealyticum	0	0	0	0	0	0	0	0	0	0	0	0	0	0	0.19961	0	0	0	0	0
k__Bacteria|p__Tenericutes|c__Mollicutes|o__Mycoplasmatales|f__Mycoplasmataceae|g__Ureaplasma|s__Ureaplasma_urealyticum|t__SGB5567	0.371093	0.998087	57.0179	55.9821	0.0357143	0.0178571	0.220734	0.00356446	Peritumor <= Tumor	0.112149	0.0267857	0.0161482	-5.95248	0.917231	0.673087	0.0111872	66.5917	67.3356	0.0166667	0.0273973	0.00332683	0.169331	Peritumor <= Tumor	0.0944417	0.0225564	50.8984	5.66955	0.945437	k__Bacteria|p__Tenericutes|c__Mollicutes|o__Mycoplasmatales|f__Mycoplasmataceae|g__Ureaplasma|s__Ureaplasma_urealyticum|t__SGB5567	0	0	0	0	0	0	0	0	0	0	0	0	0	0	0.19961	0	0	0	0	0
k__Bacteria|p__Firmicutes|c__Clostridia|o__Eubacteriales|f__Clostridiaceae|g__Clostridium|s__Clostridium_perfringens	1	0.999362	56.5089	56.4911	0.0178571	0.0178571	0.361236	0.326904	Peritumor <=> Tumor	0.34407	0.0178571	0.904959	-0.144076	1	0.685966	0.0107306	66.6083	67.3219	0.0166667	0.0273973	0.305111	0.279115	Tumor <= Peritumor	0.290842	0.0225564	0.914801	-0.12847	0.945437	k__Bacteria|p__Firmicutes|c__Clostridia|o__Eubacteriales|f__Clostridiaceae|g__Clostridium|s__Clostridium_perfringens	0	0	0	0	0	0	0	0	0	0	0	0	0	0	0	0	0	0	0	0
k__Bacteria|p__Firmicutes|c__Clostridia|o__Eubacteriales|f__Clostridiaceae|g__Clostridium|s__Clostridium_perfringens|t__SGB6191	1	0.999362	56.5089	56.4911	0.0178571	0.0178571	0.361236	0.326904	Peritumor <=> Tumor	0.34407	0.0178571	0.904959	-0.144076	1	0.685966	0.0107306	66.6083	67.3219	0.0166667	0.0273973	0.305111	0.279115	Tumor <= Peritumor	0.290842	0.0225564	0.914801	-0.12847	0.945437	k__Bacteria|p__Firmicutes|c__Clostridia|o__Eubacteriales|f__Clostridiaceae|g__Clostridium|s__Clostridium_perfringens|t__SGB6191	0	0	0	0	0	0	0	0	0	0	0	0	0	0	0	0	0	0	0	0
k__Bacteria|p__Candidatus_Saccharibacteria|c__Candidatus_Nanosyncoccalia	1	0.998724	56.5089	56.4911	0.0178571	0.0178571	0.000267857	9.375e-05	Peritumor <=> Tumor	0.000180804	0.0178571	0.35	-1.51457	1	0.673087	0.0111872	66.5917	67.3356	0.0166667	0.0273973	8.75e-05	0.0301492	Peritumor <= Tumor	0.0165875	0.0225564	344.562	8.42862	0.945437	k__Bacteria|p__Candidatus_Saccharibacteria|c__Candidatus_Nanosyncoccalia	0	0	0	0	0	0	0	0	0	0	0	0	0	0	0	0	0	0	0	0
k__Bacteria|p__Candidatus_Saccharibacteria|c__Candidatus_Nanosyncoccalia|o__Candidatus_Nanogingivales	1	0.998724	56.5089	56.4911	0.0178571	0.0178571	0.000267857	9.375e-05	Peritumor <=> Tumor	0.000180804	0.0178571	0.35	-1.51457	1	0.673087	0.0111872	66.5917	67.3356	0.0166667	0.0273973	8.75e-05	0.0301492	Peritumor <= Tumor	0.0165875	0.0225564	344.562	8.42862	0.945437	k__Bacteria|p__Candidatus_Saccharibacteria|c__Candidatus_Nanosyncoccalia|o__Candidatus_Nanogingivales	0	0	0	0	0	0	0	0	0	0	0	0	0	0	0	0	0	0	0	0
k__Bacteria|p__Candidatus_Saccharibacteria|c__Candidatus_Nanosyncoccalia|o__Candidatus_Nanogingivales|f__Candidatus_Nanogingivalaceae	1	0.998724	56.5089	56.4911	0.0178571	0.0178571	0.000267857	9.375e-05	Peritumor <=> Tumor	0.000180804	0.0178571	0.35	-1.51457	1	0.673087	0.0111872	66.5917	67.3356	0.0166667	0.0273973	8.75e-05	0.0301492	Peritumor <= Tumor	0.0165875	0.0225564	344.562	8.42862	0.945437	k__Bacteria|p__Candidatus_Saccharibacteria|c__Candidatus_Nanosyncoccalia|o__Candidatus_Nanogingivales|f__Candidatus_Nanogingivalaceae	0	0	0	0	0	0	0	0	0	0	0	0	0	0	0	0	0	0	0	0
k__Bacteria|p__Candidatus_Saccharibacteria|c__Candidatus_Nanosyncoccalia|o__Candidatus_Nanogingivales|f__Candidatus_Nanogingivalaceae|g__Candidatus_Nanogingivalis	1	0.998724	56.5089	56.4911	0.0178571	0.0178571	0.000267857	9.375e-05	Peritumor <=> Tumor	0.000180804	0.0178571	0.35	-1.51457	1	0.673087	0.0111872	66.5917	67.3356	0.0166667	0.0273973	8.75e-05	0.0301492	Peritumor <= Tumor	0.0165875	0.0225564	344.562	8.42862	0.945437	k__Bacteria|p__Candidatus_Saccharibacteria|c__Candidatus_Nanosyncoccalia|o__Candidatus_Nanogingivales|f__Candidatus_Nanogingivalaceae|g__Candidatus_Nanogingivalis	0	0	0	0	0	0	0	0	0	0	0	0	0	0	0	0	0	0	0	0
k__Bacteria|p__Candidatus_Saccharibacteria|c__Candidatus_Nanosyncoccalia|o__Candidatus_Nanogingivales|f__Candidatus_Nanogingivalaceae|g__Candidatus_Nanogingivalis|s__Candidatus_Nanogingivalis_gingivitcus	1	0.998724	56.5089	56.4911	0.0178571	0.0178571	0.000267857	9.375e-05	Peritumor <=> Tumor	0.000180804	0.0178571	0.35	-1.51457	1	0.673087	0.0111872	66.5917	67.3356	0.0166667	0.0273973	8.75e-05	0.0301492	Peritumor <= Tumor	0.0165875	0.0225564	344.562	8.42862	0.945437	k__Bacteria|p__Candidatus_Saccharibacteria|c__Candidatus_Nanosyncoccalia|o__Candidatus_Nanogingivales|f__Candidatus_Nanogingivalaceae|g__Candidatus_Nanogingivalis|s__Candidatus_Nanogingivalis_gingivitcus	0	0	0	0	0	0	0	0	0	0	0	0	0	0	0	0	0	0	0	0
k__Bacteria|p__Candidatus_Saccharibacteria|c__Candidatus_Nanosyncoccalia|o__Candidatus_Nanogingivales|f__Candidatus_Nanogingivalaceae|g__Candidatus_Nanogingivalis|s__Candidatus_Nanogingivalis_gingivitcus|t__SGB19822	1	0.998724	56.5089	56.4911	0.0178571	0.0178571	0.000267857	9.375e-05	Peritumor <=> Tumor	0.000180804	0.0178571	0.35	-1.51457	1	0.673087	0.0111872	66.5917	67.3356	0.0166667	0.0273973	8.75e-05	0.0301492	Peritumor <= Tumor	0.0165875	0.0225564	344.562	8.42862	0.945437	k__Bacteria|p__Candidatus_Saccharibacteria|c__Candidatus_Nanosyncoccalia|o__Candidatus_Nanogingivales|f__Candidatus_Nanogingivalaceae|g__Candidatus_Nanogingivalis|s__Candidatus_Nanogingivalis_gingivitcus|t__SGB19822	0	0	0	0	0	0	0	0	0	0	0	0	0	0	0	0	0	0	0	0
k__Bacteria|p__Bacteroidetes|c__Bacteroidia|o__Bacteroidales|f__Prevotellaceae|g__Alloprevotella|s__Alloprevotella_rava	1	0.999362	56.9821	56.0179	0.0357143	0.0178571	0.0264877	0.0445266	Tumor <=> Peritumor	0.0355071	0.0267857	1.68103	0.749346	1	0.698937	0.010274	66.625	67.3082	0.0166667	0.0273973	0.0415582	0.0203193	Tumor <= Peritumor	0.0299008	0.0225564	0.488937	-1.03228	0.945437	k__Bacteria|p__Bacteroidetes|c__Bacteroidia|o__Bacteroidales|f__Prevotellaceae|g__Alloprevotella|s__Alloprevotella_rava	0	0	0	0	0	0	0	0	0	0	0	0	0	0	0	0	0	0	0	0
k__Bacteria|p__Bacteroidetes|c__Bacteroidia|o__Bacteroidales|f__Prevotellaceae|g__Alloprevotella|s__Alloprevotella_rava|t__SGB1485	1	0.999362	56.9821	56.0179	0.0357143	0.0178571	0.0264877	0.0445266	Tumor <=> Peritumor	0.0355071	0.0267857	1.68103	0.749346	1	0.698937	0.010274	66.625	67.3082	0.0166667	0.0273973	0.0415582	0.0203193	Tumor <= Peritumor	0.0299008	0.0225564	0.488937	-1.03228	0.945437	k__Bacteria|p__Bacteroidetes|c__Bacteroidia|o__Bacteroidales|f__Prevotellaceae|g__Alloprevotella|s__Alloprevotella_rava|t__SGB1485	0	0	0	0	0	0	0	0	0	0	0	0	0	0	0	0	0	0	0	0
k__Bacteria|p__Candidatus_Gracilibacteria	0.371093	1	55.9821	57.0179	0.0178571	0.0357143	0.00122054	0.00497393	Tumor <= Peritumor	0.00309723	0.0267857	4.0752	2.02687	0.917231	0.444437	-0.0200913	67.7333	66.3973	0.0333333	0.0136986	0.00464233	0.000936301	Tumor <= Peritumor	0.0026082	0.0225564	0.201688	-2.30981	0.888875	k__Bacteria|p__Candidatus_Gracilibacteria	0	0	0	0	0	0	0	0	0	0	0	0	0	0	0	0	0	0	0	0
k__Bacteria|p__Candidatus_Gracilibacteria|c__Candidatus_Gracilibacteria_unclassified	0.371093	1	55.9821	57.0179	0.0178571	0.0357143	0.00122054	0.00497393	Tumor <= Peritumor	0.00309723	0.0267857	4.0752	2.02687	0.917231	0.444437	-0.0200913	67.7333	66.3973	0.0333333	0.0136986	0.00464233	0.000936301	Tumor <= Peritumor	0.0026082	0.0225564	0.201688	-2.30981	0.888875	k__Bacteria|p__Candidatus_Gracilibacteria|c__Candidatus_Gracilibacteria_unclassified	0	0	0	0	0	0	0	0	0	0	0	0	0	0	0	0	0	0	0	0
k__Bacteria|p__Candidatus_Gracilibacteria|c__Candidatus_Gracilibacteria_unclassified|o__Candidatus_Gracilibacteria_unclassified	0.371093	1	55.9821	57.0179	0.0178571	0.0357143	0.00122054	0.00497393	Tumor <= Peritumor	0.00309723	0.0267857	4.0752	2.02687	0.917231	0.444437	-0.0200913	67.7333	66.3973	0.0333333	0.0136986	0.00464233	0.000936301	Tumor <= Peritumor	0.0026082	0.0225564	0.201688	-2.30981	0.888875	k__Bacteria|p__Candidatus_Gracilibacteria|c__Candidatus_Gracilibacteria_unclassified|o__Candidatus_Gracilibacteria_unclassified	0	0	0	0	0	0	0	0	0	0	0	0	0	0	0	0	0	0	0	0
k__Bacteria|p__Candidatus_Gracilibacteria|c__Candidatus_Gracilibacteria_unclassified|o__Candidatus_Gracilibacteria_unclassified|f__Candidatus_Gracilibacteria_unclassified	0.371093	1	55.9821	57.0179	0.0178571	0.0357143	0.00122054	0.00497393	Tumor <= Peritumor	0.00309723	0.0267857	4.0752	2.02687	0.917231	0.444437	-0.0200913	67.7333	66.3973	0.0333333	0.0136986	0.00464233	0.000936301	Tumor <= Peritumor	0.0026082	0.0225564	0.201688	-2.30981	0.888875	k__Bacteria|p__Candidatus_Gracilibacteria|c__Candidatus_Gracilibacteria_unclassified|o__Candidatus_Gracilibacteria_unclassified|f__Candidatus_Gracilibacteria_unclassified	0	0	0	0	0	0	0	0	0	0	0	0	0	0	0	0	0	0	0	0
k__Bacteria|p__Candidatus_Gracilibacteria|c__Candidatus_Gracilibacteria_unclassified|o__Candidatus_Gracilibacteria_unclassified|f__Candidatus_Gracilibacteria_unclassified|g__Candidatus_Gracilibacteria_unclassified	0.371093	1	55.9821	57.0179	0.0178571	0.0357143	0.00122054	0.00497393	Tumor <= Peritumor	0.00309723	0.0267857	4.0752	2.02687	0.917231	0.444437	-0.0200913	67.7333	66.3973	0.0333333	0.0136986	0.00464233	0.000936301	Tumor <= Peritumor	0.0026082	0.0225564	0.201688	-2.30981	0.888875	k__Bacteria|p__Candidatus_Gracilibacteria|c__Candidatus_Gracilibacteria_unclassified|o__Candidatus_Gracilibacteria_unclassified|f__Candidatus_Gracilibacteria_unclassified|g__Candidatus_Gracilibacteria_unclassified	0	0	0	0	0	0	0	0	0	0	0	0	0	0	0	0	0	0	0	0
k__Bacteria|p__Candidatus_Gracilibacteria|c__Candidatus_Gracilibacteria_unclassified|o__Candidatus_Gracilibacteria_unclassified|f__Candidatus_Gracilibacteria_unclassified|g__Candidatus_Gracilibacteria_unclassified|s__Candidatus_Gracilibacteria_bacterium_GN02_873	0.371093	1	55.9821	57.0179	0.0178571	0.0357143	0.00122054	0.00497393	Tumor <= Peritumor	0.00309723	0.0267857	4.0752	2.02687	0.917231	0.444437	-0.0200913	67.7333	66.3973	0.0333333	0.0136986	0.00464233	0.000936301	Tumor <= Peritumor	0.0026082	0.0225564	0.201688	-2.30981	0.888875	k__Bacteria|p__Candidatus_Gracilibacteria|c__Candidatus_Gracilibacteria_unclassified|o__Candidatus_Gracilibacteria_unclassified|f__Candidatus_Gracilibacteria_unclassified|g__Candidatus_Gracilibacteria_unclassified|s__Candidatus_Gracilibacteria_bacterium_GN02_873	0	0	0	0	0	0	0	0	0	0	0	0	0	0	0	0	0	0	0	0
k__Bacteria|p__Candidatus_Gracilibacteria|c__Candidatus_Gracilibacteria_unclassified|o__Candidatus_Gracilibacteria_unclassified|f__Candidatus_Gracilibacteria_unclassified|g__Candidatus_Gracilibacteria_unclassified|s__Candidatus_Gracilibacteria_bacterium_GN02_873|t__SGB3516	0.371093	1	55.9821	57.0179	0.0178571	0.0357143	0.00122054	0.00497393	Tumor <= Peritumor	0.00309723	0.0267857	4.0752	2.02687	0.917231	0.444437	-0.0200913	67.7333	66.3973	0.0333333	0.0136986	0.00464233	0.000936301	Tumor <= Peritumor	0.0026082	0.0225564	0.201688	-2.30981	0.888875	k__Bacteria|p__Candidatus_Gracilibacteria|c__Candidatus_Gracilibacteria_unclassified|o__Candidatus_Gracilibacteria_unclassified|f__Candidatus_Gracilibacteria_unclassified|g__Candidatus_Gracilibacteria_unclassified|s__Candidatus_Gracilibacteria_bacterium_GN02_873|t__SGB3516	0	0	0	0	0	0	0	0	0	0	0	0	0	0	0	0	0	0	0	0
k__Bacteria|p__Proteobacteria|c__Deltaproteobacteria	1	0.998087	56.0179	56.9821	0.0178571	0.0357143	0.00145768	0.00150679	Tumor <=> Peritumor	0.00148223	0.0267857	1.03369	0.0478016	1	0.465658	-0.0191781	67.7	66.4247	0.0333333	0.0136986	0.00140633	0.00111822	Tumor <= Peritumor	0.0012482	0.0225564	0.795131	-0.330736	0.89051	k__Bacteria|p__Proteobacteria|c__Deltaproteobacteria	0	0	0	0	0	0	0	0	0	0	0	0	0	0	0	0	0	0	0	0.03754
k__Bacteria|p__Proteobacteria|c__Deltaproteobacteria|o__Desulfovibrionales	1	0.998087	56.0179	56.9821	0.0178571	0.0357143	0.00145768	0.00150679	Tumor <=> Peritumor	0.00148223	0.0267857	1.03369	0.0478016	1	0.465658	-0.0191781	67.7	66.4247	0.0333333	0.0136986	0.00140633	0.00111822	Tumor <= Peritumor	0.0012482	0.0225564	0.795131	-0.330736	0.89051	k__Bacteria|p__Proteobacteria|c__Deltaproteobacteria|o__Desulfovibrionales	0	0	0	0	0	0	0	0	0	0	0	0	0	0	0	0	0	0	0	0.03754
k__Bacteria|p__Firmicutes|c__Clostridia|o__Eubacteriales|f__Lachnospiraceae|g__Oribacterium|s__Oribacterium_parvum	1	0.998087	56.0179	56.9821	0.0178571	0.0357143	0.00150071	0.000768214	Peritumor <=> Tumor	0.00113446	0.0267857	0.511899	-0.966069	1	0.465658	-0.0191781	67.7	66.4247	0.0333333	0.0136986	0.000717	0.00115123	Peritumor <= Tumor	0.000955338	0.0225564	1.60562	0.683135	0.89051	k__Bacteria|p__Firmicutes|c__Clostridia|o__Eubacteriales|f__Lachnospiraceae|g__Oribacterium|s__Oribacterium_parvum	0	0	0	0	0	0.00321	0	0	0	0	0	0	0	0	0	0	0	0	0	0
k__Bacteria|p__Proteobacteria|c__Betaproteobacteria|o__Neisseriales|f__Neisseriaceae|g__Neisseria|s__Neisseria_sp_oral_taxon_014	0.789268	0.998724	56	57	0.0178571	0.0357143	0.000514286	0.00093875	Tumor <= Peritumor	0.000726518	0.0267857	1.82535	0.868171	1	0.454978	-0.0196347	67.7167	66.411	0.0333333	0.0136986	0.000876167	0.000394521	Tumor <= Peritumor	0.000611805	0.0225564	0.45028	-1.1511	0.89051	k__Bacteria|p__Proteobacteria|c__Betaproteobacteria|o__Neisseriales|f__Neisseriaceae|g__Neisseria|s__Neisseria_sp_oral_taxon_014	0	0	0	0	0	0	0	0	0	0	0	0	0	0	0	0	0	0	0	0
k__Bacteria|p__Firmicutes|c__Clostridia|o__Eubacteriales|f__Lachnospiraceae|g__Oribacterium|s__Oribacterium_parvum|t__SGB5286	1	0.998087	56.0179	56.9821	0.0178571	0.0357143	0.00150071	0.000768214	Peritumor <=> Tumor	0.00113446	0.0267857	0.511899	-0.966069	1	0.465658	-0.0191781	67.7	66.4247	0.0333333	0.0136986	0.000717	0.00115123	Peritumor <= Tumor	0.000955338	0.0225564	1.60562	0.683135	0.89051	k__Bacteria|p__Firmicutes|c__Clostridia|o__Eubacteriales|f__Lachnospiraceae|g__Oribacterium|s__Oribacterium_parvum|t__SGB5286	0	0	0	0	0	0.00321	0	0	0	0	0	0	0	0	0	0	0	0	0	0
k__Bacteria|p__Proteobacteria|c__Betaproteobacteria|o__Neisseriales|f__Neisseriaceae|g__Neisseria|s__Neisseria_sp_oral_taxon_014|t__SGB9463	0.789268	0.998724	56	57	0.0178571	0.0357143	0.000514286	0.00093875	Tumor <= Peritumor	0.000726518	0.0267857	1.82535	0.868171	1	0.454978	-0.0196347	67.7167	66.411	0.0333333	0.0136986	0.000876167	0.000394521	Tumor <= Peritumor	0.000611805	0.0225564	0.45028	-1.1511	0.89051	k__Bacteria|p__Proteobacteria|c__Betaproteobacteria|o__Neisseriales|f__Neisseriaceae|g__Neisseria|s__Neisseria_sp_oral_taxon_014|t__SGB9463	0	0	0	0	0	0	0	0	0	0	0	0	0	0	0	0	0	0	0	0
k__Bacteria|p__Actinobacteria|c__Actinomycetia|o__Micrococcales|f__Micrococcaceae|g__Rothia|s__Rothia_aeria	0.181449	1	55	58	0	0.0535714	0	0.00263518	Tumor <= Peritumor	0.00131759	0.0267857	Inf	Inf	0.841376	0.0553398	-0.05	68.825	65.5	0.05	0	0.0024595	0	Tumor <= Peritumor	0.00110955	0.0225564	0	#NAME?	0.833726	k__Bacteria|p__Actinobacteria|c__Actinomycetia|o__Micrococcales|f__Micrococcaceae|g__Rothia|s__Rothia_aeria	0	0	0	0	0	0	0	0	0	0	0	0	0	0	0	0	0	0	0	0
k__Bacteria|p__Actinobacteria|c__Actinomycetia|o__Micrococcales|f__Micrococcaceae|g__Rothia|s__Rothia_aeria|t__SGB16987	0.181449	1	55	58	0	0.0535714	0	0.00263518	Tumor <= Peritumor	0.00131759	0.0267857	Inf	Inf	0.841376	0.0553398	-0.05	68.825	65.5	0.05	0	0.0024595	0	Tumor <= Peritumor	0.00110955	0.0225564	0	#NAME?	0.833726	k__Bacteria|p__Actinobacteria|c__Actinomycetia|o__Micrococcales|f__Micrococcaceae|g__Rothia|s__Rothia_aeria|t__SGB16987	0	0	0	0	0	0	0	0	0	0	0	0	0	0	0	0	0	0	0	0
k__Bacteria|p__Firmicutes|c__Bacilli|o__Lactobacillales|f__Lactobacillaceae|g__Limosilactobacillus|s__Limosilactobacillus_portuensis	1	0.998724	56.5	56.5	0.0357143	0.0357143	0.0690259	0.0257709	Peritumor <=> Tumor	0.0473984	0.0357143	0.373351	-1.4214	1	0.848502	-0.00593607	67.2167	66.8219	0.0333333	0.0273973	0.0240528	0.0529514	Peritumor <= Tumor	0.0399144	0.0300752	2.20146	1.13846	0.945437	k__Bacteria|p__Firmicutes|c__Bacilli|o__Lactobacillales|f__Lactobacillaceae|g__Limosilactobacillus|s__Limosilactobacillus_portuensis	0	0	0	0	0	0	0	0	0	0	0	0	0	0	0	0	0	0	0	0.26232
k__Bacteria|p__Proteobacteria|c__Gammaproteobacteria|o__Moraxellales|f__Moraxellaceae|g__Moraxella|s__Moraxella_nonliquefaciens	0.181449	1	55.4732	57.5268	0.0178571	0.0535714	3.44643e-05	0.0152195	Tumor <= Peritumor	0.00762696	0.0357143	441.601	8.7866	0.841376	0.21861	-0.0369863	68.35	65.8904	0.05	0.0136986	0.0142048	2.64384e-05	Tumor <= Peritumor	0.00642271	0.0300752	0.00186122	-9.06953	0.833726	k__Bacteria|p__Proteobacteria|c__Gammaproteobacteria|o__Moraxellales|f__Moraxellaceae|g__Moraxella|s__Moraxella_nonliquefaciens	0	0	0	0	0	0	0	0	0	0	0	0	0	0	0	0	0	0	0	0.16131
k__Bacteria|p__Firmicutes|c__Bacilli|o__Lactobacillales|f__Lactobacillaceae|g__Limosilactobacillus|s__Limosilactobacillus_portuensis|t__SGB7097	1	0.998724	56.5	56.5	0.0357143	0.0357143	0.0690259	0.0257709	Peritumor <=> Tumor	0.0473984	0.0357143	0.373351	-1.4214	1	0.848502	-0.00593607	67.2167	66.8219	0.0333333	0.0273973	0.0240528	0.0529514	Peritumor <= Tumor	0.0399144	0.0300752	2.20146	1.13846	0.945437	k__Bacteria|p__Firmicutes|c__Bacilli|o__Lactobacillales|f__Lactobacillaceae|g__Limosilactobacillus|s__Limosilactobacillus_portuensis|t__SGB7097	0	0	0	0	0	0	0	0	0	0	0	0	0	0	0	0	0	0	0	0.26232
[truncated: 497 more rows]
[truncated: 113 more columns]

## Sheet: Tab S5E. Bac_phyla
Table S5E. Bacterial phyla analysis (MetaPhlAn4).
	Wilcoxon signed-rank test														Wilcoxon rank-sum test
[truncated: 12 more rows]
[truncated: 113 more columns]

## Sheet: Tab S5F. Bac_genera
Table S5F. Bacterial genera analysis (MetaPhlAn4).
	Wilcoxon signed-rank test														Wilcoxon rank-sum test
[truncated: 99 more rows]
[truncated: 113 more columns]

## Sheet: Tab S5G. Bac_species
Table S5G. Bacterial species analysis (MetaPhlAn4).
[truncated: 280 more rows]
[truncated: 113 more columns]

## Sheet: Tab S5H. Bac_age related
Table S5H. Age related bacteria.
[truncated: 802 more rows]
[truncated: 27 more columns]

## Sheet: Tab S5I. Bac_across cancer site
Table S5I. Analysis of Bacterial Differences in Gastric Mucosa across Different Cancer Sites.
[truncated: 802 more rows]
[truncated: 34 more columns]

[truncated: 2 more sheets: Tab S5J. Uniref pathways, Tab S5K. Uniref|microbiome]
