# Supplementary material for: Characterization of the gastric mucosal microbiota in tumoral and peritumoral mucosa in patients with advanced gastric cancer from Northwest China
Source: Front Microbiol. 2026 Jun 17;17:1763714. doi: 10.3389/fmicb.2026.1763714 (PMC13319720; doi:10.3389/fmicb.2026.1763714)
Supplement: Supplementary file 1 [file supplementary_file_1.zip › Supplementary Tables S1-S4.XLSX]

## Sheet: Tab S1. Subjects information
Table S1. subjects information
ID	AD	Gender	Age	Height	Weight	BMI	Chemotherapy	Cancerous locatioins	Differentiated degree	lauren types	Tumor stage	Surgical resection method	Hp	ECOG/CCI	Nationality	Residence		Table S1A. Statistics of all phenotypes for AGC patients.
Sample1	561394	Female	55	160	47	18.3594	Y	antrum and angle of stomach	Other	Others	II	Distal Gastrectomy	N	1	Han	Lanzhou
Sample11	1204562	Female	60	156	48	19.7239	Y	antrum and angle of stomach	Moderately	Intestinal	II	Distal Gastrectomy	P	1	Han	Lanzhou		Phenotypes	Patients（n=91）
Sample12	1205055	Female	37	153	46.5	19.8642	Y	cardia and fundus of stomach	Poorly	Diffuse	IV	Total Gastrectomy	P	2	Han	Lanzhou		Age (means ± SD)	58.84 ± 9.19
Sample15	1205880	Female	70	164	65	24.1672	N	antrum and angle of stomach	Moderately	Mix	II	Distal Gastrectomy	P	1	Han	Lanzhou		Gender (Female/Male)	13/78
Sample31	1213473	Female	71	158	62	24.8358	N	antrum and angle of stomach	Moderately	Intestinal	II	Total Gastrectomy	P	1	Han	Lanzhou		Weight (Kg, means ± SD)	64.46 ± 9.40
Sample41	1215615	Female	55	165	41	15.0597	Y	antrum and angle of stomach	Moderately	Intestinal	III	Distal Gastrectomy	P	1	Han	Lanzhou		Height (cm, means ± SD)	168.57 ± 6.30
Sample49	1217540	Female	66	165	74	27.1809	Y	cardia and fundus of stomach	Moderately	Intestinal	III	Proximal Gastrectomy	P	1	Han	Lanzhou		BMI (means ± SD)	22.65 ± 2.84
Sample52	1219390	Female	56	160	60	23.4375	Y	antrum and angle of stomach	Other	Diffuse	III	Distal Gastrectomy	P	1	Han	Lanzhou		Tumor localization, No.
Sample63	1221610	Female	58	160	63	24.6094	Y	antrum and angle of stomach	Poorly	Diffuse	IV	Total Gastrectomy	P	1	Han	Lanzhou		Cardia and fundus	26
Sample69	1222325	Female	52	156	55	22.6003	Y	antrum and angle of stomach	High diferentiated	Diffuse	IV	Distal Gastrectomy	N	1	Han	Lanzhou		Body	13
Sample72	1222792	Female	44	162	65	24.7676	Y	antrum and angle of stomach	Moderately	Intestinal	II	Distal Gastrectomy	N	1	Han	Lanzhou		Antrum and angle	52
Sample89	1226340	Female	52	162	60	22.8624	N	antrum and angle of stomach	Moderately	Mix	III	Total Gastrectomy	N	1	Han	Lanzhou		Tumor differentiation, No.
Sample91	1227373	Female	53	170	62	21.4533	N	antrum and angle of stomach	Moderately	Intestinal	III	Total Gastrectomy	N	1	Han	Tianshui		High differentiated	6
Sample2	911683	Male	59	180	85	26.2346	Y	antrum and angle of stomach	Other	Diffuse	III	Distal Gastrectomy	P	1	Han	Lanzhou		Moderately differentiated	49
Sample3	1060278	Male	56	168	69	24.4473	Y	antrum and angle of stomach	Moderately	Intestinal	III	Distal Gastrectomy	P	1	Han	Lanzhou		Poor differentiated	22
Sample4	1187861	Male	61	165	52	19.1001	Y	antrum and angle of stomach	Other	Mix	IV	Distal Gastrectomy	P	2	Han	Lanzhou		Other	14
Sample5	1189167	Male	59	160	65	25.3906	Y	cardia and fundus of stomach	Moderately	Intestinal	III	Total Gastrectomy	N	1	Han	Lanzhou		Lauren typing, No.
Sample6	1195308	Male	61	170	60	20.7612	Y	antrum and angle of stomach	Moderately	Others	III	Total Gastrectomy	N	1	Han	Lanzhou		Intestinal type	29
Sample7	1197047	Male	58	175	78	25.4694	Y	cardia and fundus of stomach	Moderately	Mix	IV	Total Gastrectomy	P	1	Han	Lanzhou		Diffuse type	32
Sample8	1198655	Male	60	167	62	22.231	Y	cardia and fundus of stomach	Other	Others	II	Total Gastrectomy	P	1	Han	Lanzhou		Mixed type	20
Sample9	1200778	Male	63	173	61	20.3816	Y	body of stomach	Moderately	Diffuse	III	Total Gastrectomy	N	1	Han	Lanzhou		Other	10
Sample10	1201510	Male	53	170	77	26.6436	Y	antrum and angle of stomach	Other	Others	IV	Distal Gastrectomy	P	1	Han	Lanzhou		Tumor stage, No.
Sample13	1205427	Male	73	158	57	22.8329	N	antrum and angle of stomach	Moderately	Intestinal	III	Distal Gastrectomy	P	2	Hui	Lanzhou		II (IIb)	25
Sample14	1205493	Male	35	169	80	28.0102	Y	antrum and angle of stomach	Moderately	Mix	II	Distal Gastrectomy	P	1	Han	Lanzhou		III (IIIa, IIIb, IIIc)	33
Sample16	1206044	Male	64	168	50	17.7154	Y	cardia and fundus of stomach	Moderately	Intestinal	IV	Total Gastrectomy	P	1	Han	Lanzhou		IV	33
Sample17	1206512	Male	36	173	60	20.0474	N	body of stomach	Poorly	Diffuse	III	Total Gastrectomy	P	1	Hui	Lanzhou		Operation, No.
Sample18	1206710	Male	51	160	60	23.4375	Y	antrum and angle of stomach	Moderately	Intestinal	III	Distal Gastrectomy	P	1	Han	Lanzhou		Total Gastrectomy	42
Sample19	1206798	Male	74	160	60	23.4375	N	cardia and fundus of stomach	Moderately	Diffuse	IV	Total Gastrectomy	P	2	Han	Lanzhou		Distal Gastrectomy	41
Sample20	1206883	Male	50	167	66	23.6652	N	antrum and angle of stomach	High diferentiated	Intestinal	II	Distal Gastrectomy	P	1	Han	Lanzhou		Proximal Gastrectomy	8
Sample21	1207448	Male	51	168	55	19.487	N	antrum and angle of stomach	Poorly	Diffuse	III	Total Gastrectomy	P	1	Han	Lanzhou
Sample22	1208212	Male	71	167	46	16.494	Y	antrum and angle of stomach	Poorly	Others	III	Distal Gastrectomy	P	1	Han	Lanzhou
Sample23	1208342	Male	53	178	70	22.0932	Y	cardia and fundus of stomach	Poorly	Diffuse	III	Total Gastrectomy	P	1	Han	Lanzhou
Sample24	1208739	Male	50	175	75	24.4898	Y	cardia and fundus of stomach	Poorly	Diffuse	II	Total Gastrectomy	P	1	Han	Lanzhou
Sample25	1209302	Male	62	170	75	25.9516	N	antrum and angle of stomach	Moderately	Mix	II	Distal Gastrectomy	P	1	Han	Lanzhou
Sample26	1209588	Male	60	173	56.5	18.878	Y	body of stomach	Moderately	Others	II	Distal Gastrectomy	N	1	Han	Lanzhou
Sample27	1209816	Male	49	169	68	23.8087	N	antrum and angle of stomach	Moderately	Mix	II	Distal Gastrectomy	N	1	Han	Lanzhou
Sample28	1210381	Male	74	168	68	24.093	N	cardia and fundus of stomach	Moderately	Intestinal	III	Total Gastrectomy	P	2	Han	Lanzhou
Sample29	1210591	Male	53	178	75	23.6713	Y	antrum and angle of stomach	Moderately	Diffuse	IV	Distal Gastrectomy	P	1	Han	Lanzhou
Sample30	1210802	Male	58	168	75	26.5731	Y	body of stomach	Moderately	Intestinal	II	Total Gastrectomy	N	1	Hui	Lanzhou
Sample32	1214088	Male	69	173	66	22.0522	Y	antrum and angle of stomach	Moderately	Mix	IV	Total Gastrectomy	N	2	Han	Lanzhou
Sample33	1214336	Male	58	170	52	17.9931	N	cardia and fundus of stomach	Moderately	Mix	IV	Total Gastrectomy	P	1	Han	Lanzhou
Sample34	1214360	Male	65	171	83	28.3848	Y	cardia and fundus of stomach	High diferentiated	Intestinal	III	Proximal Gastrectomy	N	1	Han	Lanzhou
Sample35	1214649	Male	57	176	64	20.6612	Y	antrum and angle of stomach	Other	Others	III	Distal Gastrectomy	P	1	Han	Lanzhou
Sample36	1214758	Male	67	160	47	18.3594	Y	antrum and angle of stomach	Moderately	Diffuse	IV	Proximal Gastrectomy	P	1	Han	Lanzhou
Sample37	1214819	Male	58	165	50	18.3655	N	antrum and angle of stomach	Poorly	Intestinal	III	Distal Gastrectomy	P	1	Han	Lanzhou
Sample38	1215204	Male	34	174	66	21.7994	Y	antrum and angle of stomach	Moderately	Diffuse	II	Distal Gastrectomy	N	1	Han	Lanzhou
Sample39	1215433	Male	48	165	64	23.5078	N	body of stomach	Poorly	Diffuse	II	Total Gastrectomy	P	1	Han	Lanzhou
Sample40	1215564	Male	63	167	68	24.3824	Y	cardia and fundus of stomach	Moderately	Mix	IV	Total Gastrectomy	N	1	Han	Lanzhou
Sample42	1216459	Male	47	170	64	22.1453	Y	body of stomach	Poorly	Diffuse	II	Distal Gastrectomy	N	1	Han	Lanzhou
Sample43	1216462	Male	62	172	60	20.2812	N	cardia and fundus of stomach	Moderately	Intestinal	III	Total Gastrectomy	P	1	Han	Lanzhou
Sample44	1216582	Male	61	180	72	22.2222	Y	body of stomach	Moderately	Mix	IV	Total Gastrectomy	N	1	Han	Lanzhou
Sample45	1216704	Male	63	175	66	21.551	Y	cardia and fundus of stomach	Moderately	Intestinal	III	Distal Gastrectomy	P	1	Han	Lanzhou
Sample46	1217133	Male	51	170	70	24.2215	Y	cardia and fundus of stomach	Moderately	Mix	II	Proximal Gastrectomy	P	1	Han	Lanzhou
Sample47	1217466	Male	71	167	66	23.6652	N	cardia and fundus of stomach	Moderately	Intestinal	IV	Proximal Gastrectomy	P	1	Han	Lanzhou
Sample48	1217509	Male	53	167	66	23.6652	N	antrum and angle of stomach	Moderately	Mix	IV	Distal Gastrectomy	N	1	Han	Lanzhou
Sample50	1218405	Male	71	170	58	20.0692	Y	antrum and angle of stomach	Poorly	Diffuse	III	Distal Gastrectomy	P	1	Han	Lanzhou
Sample51	1218674	Male	40	176	60	19.3698	Y	cardia and fundus of stomach	Poorly	Diffuse	III	Total Gastrectomy	N	1	Han	Lanzhou
Sample53	1219529	Male	61	180	73	22.5309	Y	antrum and angle of stomach	Moderately	Intestinal	IV	Total Gastrectomy	P	1	Han	Lanzhou
Sample54	1219739	Male	63	170	66	22.8374	Y	antrum and angle of stomach	Other	Intestinal	IV	Distal Gastrectomy	P	1	Han	Lanzhou
Sample55	1219865	Male	59	164	65	24.1672	Y	antrum and angle of stomach	Poorly	Diffuse	III	Distal Gastrectomy	N	1	Han	Lanzhou
Sample56	1220278	Male	46	170	72	24.9135	Y	antrum and angle of stomach	Other	Diffuse	IV	Distal Gastrectomy	P	1	Zang	Lanzhou
Sample57	1220339	Male	58	177	66	21.0667	N	body of stomach	Moderately	Intestinal	II	Total Gastrectomy	N	1	Han	Lanzhou
Sample58	1220453	Male	69	165	60	22.0386	N	cardia and fundus of stomach	Moderately	Diffuse	IV	Total Gastrectomy	P	1	Han	Lanzhou
Sample59	1221178	Male	64	172	60	20.2812	Y	body of stomach	Moderately	Diffuse	IV	Total Gastrectomy	N	1	Han	Lanzhou
Sample60	1221211	Male	61	168	60	21.2585	Y	cardia and fundus of stomach	Poorly	Diffuse	IV	Total Gastrectomy	P	1	Han	Lanzhou
Sample61	1221341	Male	66	170	65	22.4913	Y	cardia and fundus of stomach	Moderately	Diffuse	IV	Total Gastrectomy	N	2	Han	Lanzhou
Sample62	1221578	Male	53	167	64	22.9481	Y	antrum and angle of stomach	Other	Diffuse	III	Distal Gastrectomy	P	1	Han	Lanzhou
Sample64	1221741	Male	80	152	65	28.1337	N	antrum and angle of stomach	Other	Diffuse	III	Distal Gastrectomy	N	2	Han	Lanzhou
Sample65	1221796	Male	67	177	90	28.7274	Y	cardia and fundus of stomach	Poorly	Mix	IV	Proximal Gastrectomy	P	1	Han	Lanzhou
Sample66	1222093	Male	66	170	80	27.6817	Y	body of stomach	Poorly	Others	II	Total Gastrectomy	N	1	Han	Lanzhou
Sample67	1222102	Male	47	173	77	25.7276	Y	antrum and angle of stomach	Moderately	Intestinal	II	Distal Gastrectomy	P	2	Han	Lanzhou
Sample68	1222227	Male	67	160	65	25.3906	N	cardia and fundus of stomach	Moderately	Intestinal	III	Total Gastrectomy	P	1	Han	Lanzhou
Sample70	1222374	Male	68	168	70	24.8016	Y	antrum and angle of stomach	Other	Others	IV	Proximal Gastrectomy	P	1	Han	Lanzhou
Sample71	1222754	Male	50	178	71.5	22.5666	N	antrum and angle of stomach	Moderately	Mix	IV	Total Gastrectomy	N	1	Han	Lanzhou
Sample73	1222990	Male	58	170	62	21.4533	Y	antrum and angle of stomach	Poorly	Diffuse	III	Distal Gastrectomy	P	1	Han	Lanzhou
Sample74	1223033	Male	65	175	66.9	21.8449	N	cardia and fundus of stomach	Poorly	Diffuse	II	Total Gastrectomy	P	1	Han	Lanzhou
Sample75	1223601	Male	60	166	71	25.7657	N	cardia and fundus of stomach	Other	Mix	IV	Total Gastrectomy	P	1	Han	Lanzhou
Sample76	1223870	Male	65	170	65	22.4913	N	antrum and angle of stomach	High diferentiated	Intestinal	II	Distal Gastrectomy	N	2	Han	Lanzhou
Sample77	1223893	Male	64	175	68	22.2041	N	cardia and fundus of stomach	Moderately	Mix	II	Proximal Gastrectomy	N	1	Baoan	Lanzhou
Sample78	1223963	Male	53	170	50	17.301	Y	body of stomach	Poorly	Diffuse	IV	Total Gastrectomy	P	1	Han	Lanzhou
Sample79	1224006	Male	63	174	67	22.1297	N	body of stomach	Moderately	Mix	IV	Total Gastrectomy	P	1	Han	Lanzhou
Sample80	1224055	Male	59	169	58	20.3074	Y	antrum and angle of stomach	Poorly	Diffuse	III	Distal Gastrectomy	P	1	Han	Lanzhou
Sample81	1224136	Male	55	175	65	21.2245	N	antrum and angle of stomach	Moderately	Mix	III	Total Gastrectomy	N	2	Han	Lanzhou
Sample82	1224738	Male	50	175	76.5	24.9796	N	antrum and angle of stomach	Moderately	Mix	III	Total Gastrectomy	N	1	Han	Lanzhou
Sample83	1225053	Male	66	168	58	20.5499	Y	antrum and angle of stomach	Poorly	Diffuse	III	Total Gastrectomy	N	1	Han	Lanzhou
Sample84	1225095	Male	74	168	50	17.7154	N	antrum and angle of stomach	High diferentiated	Others	II	Distal Gastrectomy	N	1	Han	Lanzhou
Sample85	1225192	Male	58	163	65	24.4646	N	body of stomach	Poorly	Diffuse	IV	Distal Gastrectomy	P	1	Han	Lanzhou
Sample86	1225366	Male	59	175	70	22.8571	N	antrum and angle of stomach	Moderately	Intestinal	IV	Total Gastrectomy	N	1	Han	Lanzhou
Sample87	1225581	Male	67	180	85	26.2346	N	antrum and angle of stomach	High diferentiated	Intestinal	II	Distal Gastrectomy	N	1	Han	Lanzhou
Sample88	1226011	Male	70	160	63	24.6094	N	antrum and angle of stomach	Moderately	Intestinal	IV	Distal Gastrectomy	P	2	Hui	Lanzhou
Sample90	1226618	Male	62	170	60	20.7612	N	antrum and angle of stomach	Other	Intestinal	IV	Distal Gastrectomy	P	1	Han	Lanzhou

## Sheet: Tab S2. Extracted DNA quality
Table S2. DNA concentration, volume, amount and classification
ID	Concentration (ng/μL)	Electrophoretic pore position	Dilution ratio	Volume (μL)	Elution solution	Total amount (μg)	Actual usable volume(μL)	Actual usable weight(μg)	Classification
CM1060278	158.1	1	0	70.000	TE	11.067	5.000	5.000	A
CM1187861	144.900	2	0	70.000	TE	10.143	5.000	5.000	A
CM1189167	158.200	3	0	70.000	TE	11.074	5.000	5.000	A
CM1195308	119.900	4	0	70.000	TE	8.393	5.000	5.000	A
CM1197047	91.600	5	0	70.000	TE	6.412	5.000	5.000	A
CM1198655	83.000	6	0	70.000	TE	5.810	5.000	5.000	A
CM1200778	110.600	7	0	70.000	TE	7.742	5.000	5.000	A
CM1201510	87.500	8	0	70.000	TE	6.125	5.000	5.000	A
CM1204562	145.000	9	0	70.000	TE	10.150	5.000	5.000	A
CM1205055	134.000	10	0	70.000	TE	9.380	5.000	5.000	A
CM1205427	129.200	11	0	70.000	TE	9.044	5.000	5.000	A
CM1205493	172.900	12	0	70.000	TE	12.103	5.000	5.000	A
CM1205880	98.900	13	0	70.000	TE	6.923	5.000	5.000	A
CM1206044	123.100	14	0	70.000	TE	8.617	5.000	5.000	A
CM1206512	123.500	15	0	70.000	TE	8.645	5.000	5.000	A
CM1206710	122.200	16	0	70.000	TE	8.554	5.000	5.000	A
CM1206798	84.800	17	0	70.000	TE	5.936	5.000	5.000	A
CM1206883	170.300	18	0	70.000	TE	11.921	5.000	5.000	A
CM1207448	92.200	19	0	70.000	TE	6.454	5.000	5.000	A
CM1208212	61.800	20	0	70.000	TE	4.326	5.000	5.000	A
CM1208739	87.800	21	0	70.000	TE	6.146	5.000	5.000	A
CM1209302	99.300	22	0	70.000	TE	6.951	5.000	5.000	A
CM1209588	132.900	23	0	70.000	TE	9.303	5.000	5.000	A
CM1209816	170.600	24	0	70.000	TE	11.942	5.000	5.000	A
CM1210381	108.500	25	0	70.000	TE	7.595	5.000	5.000	A
CM1210591	163.000	26	0	70.000	TE	11.410	5.000	5.000	A
CM1210802	144.100	27	0	70.000	TE	10.087	5.000	5.000	A
CM1213473	85.500	28	0	70.000	TE	5.985	5.000	5.000	A
CM1214088	87.400	29	0	70.000	TE	6.118	5.000	5.000	A
CM1214336	61.900	30	0	70.000	TE	4.333	5.000	5.000	A
CM1214360	77.500	31	0	70.000	TE	5.425	5.000	5.000	A
CM1214649	111.500	32	0	70.000	TE	7.805	5.000	5.000	A
CM1214758	166.800	33	0	70.000	TE	11.676	5.000	5.000	A
CM1214819	164.600	34	0	70.000	TE	11.522	5.000	5.000	A
CM1215204	74.200	35	0	70.000	TE	5.194	5.000	5.000	A
CM1215433	76.300	36	0	70.000	TE	5.341	5.000	5.000	A
CM1215564	57.900	37	0	70.000	TE	4.053	5.000	5.000	A
CM1215615	62.500	38	0	59.000	TE	3.688	5.000	5.000	A
CM1216459	158.500	39	0	70.000	TE	11.095	5.000	5.000	A
CM1216462	144.300	40	0	70.000	TE	10.101	5.000	5.000	A
CM1216582	124.100	41	0	70.000	TE	8.687	5.000	5.000	A
CM1216704	171.800	42	0	70.000	TE	12.026	5.000	5.000	A
CM1217133	115.500	43	0	70.000	TE	8.085	5.000	5.000	A
CM1217466	83.600	44	0	70.000	TE	5.852	5.000	5.000	A
CM1217509	70.600	45	0	70.000	TE	4.942	5.000	5.000	A
CM1217540	76.300	46	0	70.000	TE	5.341	5.000	5.000	A
CM1218405	77.400	47	0	70.000	TE	5.418	5.000	5.000	A
CM1218674	100.200	48	0	70.000	TE	7.014	5.000	5.000	A
CM1219390	103.000	49	0	70.000	TE	7.210	5.000	5.000	A
CM1219529	81.800	50	0	70.000	TE	5.726	5.000	5.000	A
CM1219739	114.500	51	0	63.000	TE	7.214	5.000	5.000	A
CM1219865	206.800	52	0	70.000	TE	14.476	5.000	5.000	A
CM1220278	191.400	53	0	70.000	TE	13.398	5.000	5.000	A
CM1221178	170.300	54	0	70.000	TE	11.921	5.000	5.000	A
CM1221211	187.600	55	0	70.000	TE	13.132	5.000	5.000	A
CM1221341	219.900	56	0	70.000	TE	15.393	5.000	5.000	A
CM1221578	233.900	57	0	70.000	TE	16.373	5.000	5.000	A
CM1221610	166.000	58	0	70.000	TE	11.620	5.000	5.000	A
CM1221741	123.500	59	0	70.000	TE	8.645	5.000	5.000	A
CM1221796	173.600	60	0	70.000	TE	12.152	5.000	5.000	A
CM1222093	142.500	61	0	70.000	TE	9.975	5.000	5.000	A
CM1222102	132.700	62	0	70.000	TE	9.289	5.000	5.000	A
CM1222227	149.600	63	0	70.000	TE	10.472	5.000	5.000	A
CM1222325	84.800	64	0	59.000	TE	5.003	5.000	5.000	A
CM1222374	179.100	65	0	70.000	TE	12.537	5.000	5.000	A
CM1222754	146.800	66	0	70.000	TE	10.276	5.000	5.000	A
CM1222792	37.500	67	0	145.000	TE	5.438	5.000	5.000	A
CM1222990	39.700	68	0	70.000	TE	2.779	5.000	5.000	A
CM1223033	171.500	69	0	70.000	TE	12.005	5.000	5.000	A
CM1223601	220.600	70	0	63.000	TE	13.898	5.000	5.000	A
CM1223870	129.100	71	0	63.000	TE	8.133	5.000	5.000	A
CM1223893	115.000	72	0	70.000	TE	8.050	5.000	5.000	A
CM1223963	167.400	73	0	70.000	TE	11.718	5.000	5.000	A
CM1224006	188.500	74	0	70.000	TE	13.195	5.000	5.000	A
CM1224055	106.100	75	0	70.000	TE	7.427	5.000	5.000	A
CM1224136	154.100	76	0	70.000	TE	10.787	5.000	5.000	A
CM1224738	112.700	77	0	70.000	TE	7.889	5.000	5.000	A
CM1225053	172.000	78	0	63.000	TE	10.836	5.000	5.000	A
CM1225095	91.300	79	0	70.000	TE	6.391	5.000	5.000	A
CM1225192	64.200	80	0	70.000	TE	4.494	5.000	5.000	A
CM1225366	205.000	81	0	70.000	TE	14.350	5.000	5.000	A
CM1225581	184.700	82	0	70.000	TE	12.929	5.000	5.000	A
CM1226011	155.400	83	0	70.000	TE	10.878	5.000	5.000	A
CM1226340	137.000	84	0	70.000	TE	9.590	5.000	5.000	A
CM1226618	122.900	85	0	59.000	TE	7.251	5.000	5.000	A
CM1505936	165.100	86	0	70.000	TE	11.557	5.000	5.000	A
CM561394	160.700	87	0	70.000	TE	11.249	5.000	5.000	A
CM911683	144.300	88	0	70.000	TE	10.101	5.000	5.000	A
ZM1060278	84.700	89	0	70.000	TE	5.929	5.000	5.000	A
ZM1187861	106.300	90	0	70.000	TE	7.441	5.000	5.000	A
ZM1189167	60.100	91	0	70.000	TE	4.207	5.000	5.000	A
ZM1195308	93.000	92	0	70.000	TE	6.510	5.000	5.000	A
ZM1197047	112.800	93	0	70.000	TE	7.896	5.000	5.000	A
ZM1198655	100.200	94	0	70.000	TE	7.014	5.000	5.000	A
ZM1200778	86.300	95	0	70.000	TE	6.041	5.000	5.000	A
ZM1201510	130.200	96	0	70.000	TE	9.114	5.000	5.000	A
ZM1204562	128.400	97	0	70.000	TE	8.988	5.000	5.000	A
ZM1205055	111.700	98	0	70.000	TE	7.819	5.000	5.000	A
ZM1205427	95.300	99	0	70.000	TE	6.671	5.000	5.000	A
ZM1205493	59.400	100	0	70.000	TE	4.158	5.000	5.000	A
ZM1205880	86.700	101	0	70.000	TE	6.069	5.000	5.000	A
ZM1206044	151.300	102	0	70.000	TE	10.591	5.000	5.000	A
ZM1206512	130.700	103	0	70.000	TE	9.149	5.000	5.000	A
ZM1206710	117.100	104	0	70.000	TE	8.197	5.000	5.000	A
ZM1206798	128.700	105	0	70.000	TE	9.009	5.000	5.000	A
ZM1206883	135.600	106	0	70.000	TE	9.492	5.000	5.000	A
ZM1207448	128.800	107	0	70.000	TE	9.016	5.000	5.000	A
ZM1208212	110.200	108	0	70.000	TE	7.714	5.000	5.000	A
ZM1208342	96.900	109	0	70.000	TE	6.783	5.000	5.000	A
ZM1208739	87.500	110	0	70.000	TE	6.125	5.000	5.000	A
ZM1209302	150.200	111	0	70.000	TE	10.514	5.000	5.000	A
ZM1209588	101.800	112	0	70.000	TE	7.126	5.000	5.000	A
ZM1209816	138.700	113	0	63.000	TE	8.738	5.000	5.000	A
ZM1210381	151.100	114	0	70.000	TE	10.577	5.000	5.000	A
ZM1210591	113.000	115	0	70.000	TE	7.910	5.000	5.000	A
ZM1210802	203.000	116	0	63.000	TE	12.789	5.000	5.000	A
ZM1213473	204.900	117	0	70.000	TE	14.343	5.000	5.000	A
ZM1214088	187.100	118	0	57.000	TE	10.665	5.000	5.000	A
ZM1214336	157.500	119	0	70.000	TE	11.025	5.000	5.000	A
ZM1214360	127.900	120	0	70.000	TE	8.953	5.000	5.000	A
ZM1214649	157.700	121	0	70.000	TE	11.039	5.000	5.000	A
ZM1214758	132.600	122	0	70.000	TE	9.282	5.000	5.000	A
ZM1214819	122.500	123	0	70.000	TE	8.575	5.000	5.000	A
ZM1215204	126.000	124	0	70.000	TE	8.820	5.000	5.000	A
ZM1215433	143.100	125	0	70.000	TE	10.017	5.000	5.000	A
ZM1215564	133.300	126	0	70.000	TE	9.331	5.000	5.000	A
ZM1215615	173.400	127	0	70.000	TE	12.138	5.000	5.000	A
ZM1216459	211.200	128	0	70.000	TE	14.784	5.000	5.000	A
ZM1216462	431.700	129	0	70.000	TE	30.219	5.000	5.000	A
ZM1216582	208.000	130	0	70.000	TE	14.560	5.000	5.000	A
ZM1216704	205.800	131	0	70.000	TE	14.406	5.000	5.000	A
ZM1217133	222.000	132	0	70.000	TE	15.540	5.000	5.000	A
ZM1217466	332.200	133	0	70.000	TE	23.254	5.000	5.000	A
ZM1217509	121.600	134	0	70.000	TE	8.512	5.000	5.000	A
ZM1217540	122.000	135	0	70.000	TE	8.540	5.000	5.000	A
ZM1218674	160.400	136	0	70.000	TE	11.228	5.000	5.000	A
ZM1219390	69.800	137	0	70.000	TE	4.886	5.000	5.000	A
ZM1219529	84.700	138	0	70.000	TE	5.929	5.000	5.000	A
ZM1219739	121.700	139	0	70.000	TE	8.519	5.000	5.000	A
ZM1219865	174.100	140	0	70.000	TE	12.187	5.000	5.000	A
ZM1220278	177.400	141	0	70.000	TE	12.418	5.000	5.000	A
ZM1220339	322.100	142	0	70.000	TE	22.547	5.000	5.000	A
ZM1220453	115.100	143	0	70.000	TE	8.057	5.000	5.000	A
ZM1221178	92.300	144	0	70.000	TE	6.461	5.000	5.000	A
ZM1221211	166.300	145	0	70.000	TE	11.641	5.000	5.000	A
ZM1221341	260.700	146	0	70.000	TE	18.249	5.000	5.000	A
ZM1221578	166.900	147	0	70.000	TE	11.683	5.000	5.000	A
ZM1221610	119.900	148	0	70.000	TE	8.393	5.000	5.000	A
ZM1221741	178.300	149	0	70.000	TE	12.481	5.000	5.000	A
ZM1221796	153.800	150	0	70.000	TE	10.766	5.000	5.000	A
ZM1222093	123.900	151	0	70.000	TE	8.673	5.000	5.000	A
ZM1222102	203.300	152	0	70.000	TE	14.231	5.000	5.000	A
ZM1222227	248.300	153	0	70.000	TE	17.381	5.000	5.000	A
ZM1222325	190.200	154	0	70.000	TE	13.314	5.000	5.000	A
ZM1222374	184.000	155	0	70.000	TE	12.880	5.000	5.000	A
ZM1222754	203.900	156	0	70.000	TE	14.273	5.000	5.000	A
ZM1222792	221.200	157	0	70.000	TE	15.484	5.000	5.000	A
ZM1222990	157.500	158	0	70.000	TE	11.025	5.000	5.000	A
ZM1223601	175.500	159	0	70.000	TE	12.285	5.000	5.000	A
ZM1223870	152.000	160	0	70.000	TE	10.640	5.000	5.000	A
ZM1223893	222.100	161	0	70.000	TE	15.547	5.000	5.000	A
ZM1224006	193.700	162	0	70.000	TE	13.559	5.000	5.000	A
ZM1224055	142.9	163	0	70.000	TE	10.003	5.000	5.000	A
ZM1224136	127.400	164	0	70.000	TE	8.918	5.000	5.000	A
ZM1224738	120.800	165	0	70.000	TE	8.456	5.000	5.000	A
ZM1225053	107.200	166	0	63.000	TE	6.754	5.000	5.000	A
ZM1225095	130.900	167	0	63.000	TE	8.247	5.000	5.000	A
ZM1225192	72.900	168	0	63.000	TE	4.593	5.000	5.000	A
ZM1225366	141.100	169	0	63.000	TE	8.889	5.000	5.000	A
ZM1225581	200.600	170	0	63.000	TE	12.638	5.000	5.000	A
ZM1226011	207.400	171	0	63.000	TE	13.066	5.000	5.000	A
ZM1226340	124.100	172	0	63.000	TE	7.818	5.000	5.000	A
ZM1226618	183.000	173	0	63.000	TE	11.529	5.000	5.000	A
ZM1505936	213.900	174	0	63.000	TE	13.476	5.000	5.000	A
ZM561394	216.200	175	0	63.000	TE	13.621	5.000	5.000	A
ZM911683	239.100	176	0	63.000	TE	15.063	5.000	5.000	A
blank1	2.408	177	0	63.000	TE	0.151704	NA	NA	D
blank2	3.059	178	0	63.000	TE	0.192717	NA	NA	D
blank3	0.016	179	0	63.000	TE	0.001008	NA	NA	D
blank4	0.021	180	0	63.000	TE	0.001323	NA	NA	D

## Sheet: Tab S3. Data filter_rmhost
Table S3. Data filtering and removing host DNA reads.
					clean Read1				clean Read2				Clean reads sum	Clean data (Gb)
ID	Raw reads	Filted rate	Filted reads	Host rate	Total reads	Total bases	Q20 bases	Q30 bases	Total reads	Total bases	Q20 bases	Q30 bases
CM1060278	7.99253e+08	0.0153	7.99253e+08	0.9743	10270396	1442108081	1397315474(96.8939%)	1308902293(90.7631%)	10270396	1442108081	1378678802(95.6016%)	1229213141(85.2372%)	20540792	2.88422
CM1187861	1.89492e+09	0.01	1.89492e+09	0.9665	31739992	4466973978	4336384201(97.0765%)	4049853022(90.6621%)	31739992	4466973978	4200501781(94.0346%)	3657840505(81.8863%)	63479984	8.93395
CM1189167	3.2985e+08	0.0139	3.2985e+08	0.9687	5162155	740909460	709364025(95.7423%)	648983554(87.5928%)	5162155	740909460	700110372(94.4934%)	603800180(81.4945%)	10324310	1.48182
CM1195308	4.82902e+09	0.0194	4.82902e+09	0.9809	46117138	6329382486	6101301627(96.3965%)	5671613758(89.6077%)	46117138	6329382486	6048607802(95.5639%)	5451600953(86.1316%)	92234276	12.6588
CM1197047	1.5457e+09	0.0007	1.5457e+09	0.9714	22103500	3190785472	3048468693(95.5398%)	2742495353(85.9505%)	22103500	3190785472	2911456678(91.2458%)	2345533654(73.5096%)	44207000	6.38157
CM1198655	2.083e+09	0.0091	2.083e+09	0.9825	18226256	2654915058	2523517364(95.0508%)	2235049977(84.1854%)	18226256	2654915058	2389907321(90.0182%)	1883441094(70.9417%)	36452512	5.30983
CM1200778	6.30019e+08	0.0093	6.30019e+08	0.9819	5701676	816670270	787855377(96.4717%)	729387831(89.3124%)	5701676	816670270	771622802(94.484%)	665940333(81.5434%)	11403352	1.63334
CM1201510	1.53122e+09	0.012	1.53122e+09	0.9743	19676194	2853807642	2761104818(96.7516%)	2545861691(89.2093%)	19676194	2853807642	2609780110(91.4491%)	2081276332(72.9298%)	39352388	5.70762
CM1204562	1.78425e+09	0.0047	1.78425e+09	0.9715	25425571	3683497852	3531245738(95.8666%)	3181752849(86.3786%)	25425571	3683497852	3344337642(90.7924%)	2657419848(72.1439%)	50851142	7.367
CM1205055	3.42142e+08	0.0021	3.42142e+08	0.9681	5457170	785633397	757507439(96.42%)	700096292(89.1123%)	5457170	785633397	742682795(94.533%)	641174793(81.6125%)	10914340	1.57127
CM1205427	1.02584e+09	0.0162	1.02584e+09	0.9765	12053655	1671470519	1621773366(97.0267%)	1529458902(91.5038%)	12053655	1671470519	1611139688(96.3906%)	1469328361(87.9063%)	24107310	3.34294
CM1205493	1.01722e+09	0.0143	1.01722e+09	0.9619	19378136	2767516614	2653933099(95.8958%)	2407214237(86.981%)	19378136	2767516614	2541833367(91.8453%)	2107780212(76.1614%)	38756272	5.53503
CM1205880	9.84925e+08	0.0073	9.84925e+08	0.9509	24179913	3485483525	3298555751(94.637%)	2995900547(85.9537%)	24179913	3485483525	3204571759(91.9405%)	2790586186(80.0631%)	48359826	6.97097
CM1206044	1.62833e+09	0.0052	1.62833e+09	0.9533	38021501	5481349407	5191397148(94.7102%)	4722706969(86.1596%)	38021501	5481349407	5065829116(92.4194%)	4443455655(81.065%)	76043002	10.9627
CM1206512	2.80074e+09	0.0194	2.80074e+09	0.9795	28707540	4161626045	3988094934(95.8302%)	3661741984(87.9883%)	28707540	4161626045	3839521243(92.2601%)	3313405275(79.618%)	57415080	8.32325
CM1206710	1.66135e+09	0.0025	1.66135e+09	0.9748	20932979	3009573201	2879121419(95.6654%)	2600959282(86.4229%)	20932979	3009573201	2748345989(91.3201%)	2242542380(74.5136%)	41865958	6.01915
CM1206798	4.29794e+08	0.0158	4.29794e+08	0.9686	6747768	971824657	932351531(95.9382%)	853649046(87.8398%)	6747768	971824657	915487393(94.2029%)	779980656(80.2594%)	13495536	1.94365
CM1206883	1.98311e+09	0.0114	1.98311e+09	0.9743	25482907	3695685169	3470809102(93.9152%)	3126451052(84.5973%)	25482907	3695685169	3423079107(92.6237%)	2986831386(80.8194%)	50965814	7.39137
CM1207448	1.16982e+09	0.012	1.16982e+09	0.9542	26788777	3832081063	3600148432(93.9476%)	3248105066(84.7609%)	26788777	3832081063	3552188972(92.6961%)	3120310522(81.426%)	53577554	7.66416
CM1208212	2.69254e+08	0.0173	2.69254e+08	0.9599	5398544	765621984	738956844(96.5172%)	685509610(89.5363%)	5398544	765621984	727580875(95.0313%)	636118830(83.0852%)	10797088	1.53124
CM1208739	2.63562e+09	0.0189	2.63562e+09	0.9812	24774836	3585540137	3374881247(94.1248%)	3045652301(84.9426%)	24774836	3585540137	3291699054(91.8048%)	2855871637(79.6497%)	49549672	7.17108
CM1209302	1.51875e+09	0.0078	1.51875e+09	0.9663	25590862	3678137938	3461087977(94.0989%)	3121152598(84.8569%)	25590862	3678137938	3357729533(91.2888%)	2895255287(78.7152%)	51181724	7.35628
CM1209588	1.42936e+09	0.016	1.42936e+09	0.9691	22083607	3210580021	3002398790(93.5158%)	2692081080(83.8503%)	22083607	3210580021	2914708424(90.7845%)	2500196591(77.8737%)	44167214	6.42116
CM1209816	9.78774e+08	0.0007	9.78774e+08	0.9864	6655663	942850565	895552029(94.9835%)	817464857(86.7014%)	6655663	942850565	892642053(94.6748%)	785536343(83.315%)	13311326	1.8857
CM1210381	1.4502e+09	0.0004	1.4502e+09	0.9647	25596088	3582504722	3456055323(96.4704%)	3190475363(89.0571%)	25596088	3582504722	3337235532(93.1537%)	2866843094(80.0234%)	51192176	7.16501
CM1210591	1.7792e+09	0.0068	1.7792e+09	0.9746	22595901	3278342573	3050561451(93.0519%)	2703299285(82.4593%)	22595901	3278342573	2987948658(91.1421%)	2528084725(77.1147%)	45191802	6.55669
CM1210802	5.96502e+08	0.0129	5.96502e+08	0.9802	5905373	821522267	797353829(97.0581%)	748771119(91.1443%)	5905373	821522267	788915339(96.0309%)	712849843(86.7718%)	11810746	1.64304
CM1213473	1.25449e+09	0.002	1.25449e+09	0.9869	8216888	1169546279	1123601069(96.0715%)	1040005353(88.9238%)	8216888	1169546279	1118987423(95.6771%)	1001714903(85.6499%)	16433776	2.33909
CM1214088	1.05662e+09	0.0085	1.05662e+09	0.9829	9034128	1257819773	1219204238(96.93%)	1142251376(90.812%)	9034128	1257819773	1202760527(95.6226%)	1075395759(85.4968%)	18068256	2.51564
CM1214336	2.59421e+09	0.012	2.59421e+09	0.9714	37097161	5118850664	4986652973(97.4174%)	4704309515(91.9017%)	37097161	5118850664	4874874713(95.2338%)	4390890658(85.7788%)	74194322	10.2377
CM1214360	1.31163e+09	0.0005	1.31163e+09	0.9613	25380036	3718749770	3521278577(94.6898%)	3198930621(86.0217%)	25380036	3718749770	3423265215(92.0542%)	2940908665(79.0833%)	50760072	7.4375
CM1214649	2.41424e+09	0.018	2.41424e+09	0.9654	41766266	5872065091	5555380699(94.6069%)	5064612580(86.2493%)	41766266	5872065091	5480785267(93.3366%)	4851739798(82.6241%)	83532532	11.7441
CM1214758	4.01617e+09	0.013	4.01617e+09	0.9788	42571425	6094434033	5906280233(96.9127%)	5438507408(89.2373%)	42571425	6094434033	5692563419(93.4059%)	5021339183(82.3922%)	85142850	12.1889
CM1214819	2.37345e+09	0.0153	2.37345e+09	0.9765	27888077	3979502971	3757833026(94.4297%)	3401182983(85.4675%)	27888077	3979502971	3676754951(92.3923%)	3203714988(80.5054%)	55776154	7.95901
CM1215204	1.36302e+09	0.0105	1.36302e+09	0.9712	19627509	2850115297	2718042271(95.366%)	2424010450(85.0496%)	19627509	2850115297	2572288631(90.2521%)	2041284714(71.6211%)	39255018	5.70023
CM1215433	2.972e+09	0.0081	2.972e+09	0.9743	38190142	5476529699	5279036138(96.3938%)	4854060239(88.6339%)	38190142	5476529699	5111190503(93.329%)	4477892966(81.7652%)	76380284	10.9531
CM1215564	1.59207e+09	0.0066	1.59207e+09	0.9656	27383584	3854715497	3660553904(94.963%)	3347056896(86.8302%)	27383584	3854715497	3617565730(93.8478%)	3210011576(83.2749%)	54767168	7.70943
CM1215615	1.20443e+09	0.0041	1.20443e+09	0.9634	22041124	3141264687	3026761444(96.3549%)	2777760611(88.4281%)	22041124	3141264687	2905050129(92.4803%)	2451583042(78.0445%)	44082248	6.28253
CM1216459	5.7074e+08	0.0044	5.7074e+08	0.9726	7819132	1093976754	1056004696(96.529%)	980890135(89.6628%)	7819132	1093976754	1040237200(95.0877%)	917175775(83.8387%)	15638264	2.18795
CM1216462	3.74759e+08	0.0177	3.74759e+08	0.9648	6595758	937876674	901796373(96.153%)	831123042(88.6175%)	6595758	937876674	890868075(94.9878%)	781128484(83.2869%)	13191516	1.87575
CM1216582	1.31321e+09	0.0169	1.31321e+09	0.9609	25673252	3684826698	3552967893(96.4216%)	3291104454(89.315%)	25673252	3684826698	3417163477(92.7361%)	2977276471(80.7983%)	51346504	7.36965
CM1216704	2.21146e+09	0.006	2.21146e+09	0.9684	34941065	4941723527	4705448578(95.2188%)	4295571252(86.9246%)	34941065	4941723527	4576581167(92.611%)	4018781927(81.3235%)	69882130	9.88345
CM1217133	1.33966e+09	0.0022	1.33966e+09	0.9613	25922329	3745732203	3599318389(96.0912%)	3316602367(88.5435%)	25922329	3745732203	3466288205(92.5397%)	3006089686(80.2537%)	51844658	7.49146
CM1217466	1.56946e+09	0.0138	1.56946e+09	0.9602	31232321	4517062687	4334170069(95.9511%)	3991441502(88.3637%)	31232321	4517062687	4185528329(92.6604%)	3637060010(80.5183%)	62464642	9.03413
CM1217509	2.39547e+09	0.0118	2.39547e+09	0.9793	24793129	3608660742	3489169913(96.6888%)	3201700231(88.7227%)	24793129	3608660742	3286641190(91.0765%)	2589432505(71.7561%)	49586258	7.21732
CM1217540	1.38788e+09	0.013	1.38788e+09	0.9644	24704245	3512534285	3318872258(94.4865%)	2996283414(85.3026%)	24704245	3512534285	3251064456(92.5561%)	2832218701(80.6318%)	49408490	7.02507
CM1218405	5.06821e+08	0.0158	5.06821e+08	0.9611	9857668	1362243282	1329254308(97.5783%)	1265821533(92.9218%)	9857668	1362243282	1319119271(96.8343%)	1221237675(89.649%)	19715336	2.72449
CM1218674	8.36588e+08	0.0087	8.36588e+08	0.9798	8449535	1169584244	1132796162(96.8546%)	1062241799(90.8222%)	8449535	1169584244	1122096149(95.9397%)	1013014121(86.6132%)	16899070	2.33917
CM1219390	1.6582e+09	0.0092	1.6582e+09	0.9693	25453318	3676296474	3528326684(95.975%)	3190883760(86.7961%)	25453318	3676296474	3355883106(91.2843%)	2707335192(73.643%)	50906636	7.35259
CM1219529	3.52571e+09	0.0194	3.52571e+09	0.9843	27676785	3958576692	3813822462(96.3433%)	3499991382(88.4154%)	27676785	3958576692	3684887679(93.0862%)	3123739071(78.9107%)	55353570	7.91715
CM1219739	8.66236e+08	0.0088	8.66236e+08	0.9398	26073689	3779196526	3535738227(93.5579%)	3159787497(83.61%)	26073689	3779196526	3468268399(91.7726%)	2981916750(78.9035%)	52147378	7.55839
CM1219865	1.68245e+09	0.0024	1.68245e+09	0.9717	23806718	3434450442	3217005460(93.6687%)	2885497003(84.0163%)	23806718	3434450442	3129598250(91.1237%)	2687145282(78.2409%)	47613436	6.8689
CM1220278	1.14774e+09	0.0005	1.14774e+09	0.9449	31620308	4517244169	4351431951(96.3294%)	4019764812(88.9871%)	31620308	4517244169	4207009684(93.1322%)	3684467927(81.5645%)	63240616	9.03449
CM1221178	1.86419e+09	0.0183	1.86419e+09	0.9775	20972137	2722381640	2674980976(98.2589%)	2574106897(94.5535%)	20972137	2722381640	2653528733(97.4709%)	2493530069(91.5937%)	41944274	5.44476
CM1221211	2.41324e+09	0.0011	2.41324e+09	0.9796	24615021	3623831518	3449096564(95.1782%)	3140359316(86.6585%)	24615021	3623831518	3320458403(91.6284%)	2829945766(78.0926%)	49230042	7.24766
CM1221341	3.58565e+08	0.0157	3.58565e+08	0.9849	2707164	375124440	362425930(96.6149%)	337746746(90.0359%)	2707164	375124440	358958828(95.6906%)	320454188(85.4261%)	5414328	0.750249
CM1221578	4.87001e+08	0.0175	4.87001e+08	0.9736	6428416	887764189	859605544(96.8281%)	804598677(90.632%)	6428416	887764189	853209691(96.1077%)	771895384(86.9482%)	12856832	1.77553
CM1221610	1.33119e+09	0.0118	1.33119e+09	0.9643	23761821	3472370407	3223619202(92.8363%)	2855019591(82.2211%)	23761821	3472370407	3152028368(90.7745%)	2684686993(77.3157%)	47523642	6.94474
CM1221741	6.6873e+08	0.0042	6.6873e+08	0.9319	22770255	3315182084	3090993317(93.2375%)	2755246987(83.11%)	22770255	3315182084	3008568257(90.7512%)	2570849509(77.5478%)	45540510	6.63036
CM1221796	4.14692e+08	0.0076	4.14692e+08	0.9761	4955575	672313692	649652971(96.6294%)	611290965(90.9235%)	4955575	672313692	650627085(96.7743%)	601191697(89.4213%)	9911150	1.34463
CM1222093	1.54842e+09	0.0028	1.54842e+09	0.9645	27484444	3892741068	3769356184(96.8304%)	3524476486(90.5397%)	27484444	3892741068	3648080897(93.715%)	3246516888(83.3993%)	54968888	7.78548
CM1222102	6.07417e+08	0.0005	6.07417e+08	0.939	18526212	2691283970	2557494787(95.0288%)	2284334085(84.879%)	18526212	2691283970	2436719276(90.5411%)	1950027016(72.4571%)	37052424	5.38257
CM1222227	6.65006e+08	0.0096	6.65006e+08	0.9438	18686659	2615824402	2529700159(96.7076%)	2358614603(90.1672%)	18686659	2615824402	2501892252(95.6445%)	2238867366(85.5894%)	37373318	5.23165
CM1222325	2.27848e+09	0.0051	2.27848e+09	0.9721	31784746	4443215742	4301867373(96.8188%)	3983643555(89.6568%)	31784746	4443215742	4135023910(93.0638%)	3514039692(79.0878%)	63569492	8.88643
CM1222374	4.83776e+08	0.0098	4.83776e+08	0.9632	8901480	1242482919	1190610348(95.8251%)	1105473905(88.973%)	8901480	1242482919	1195624758(96.2287%)	1088470574(87.6045%)	17802960	2.48497
CM1222754	1.2661e+09	0.0173	1.2661e+09	0.9619	24119236	3492619251	3342307220(95.6963%)	3022126812(86.529%)	24119236	3492619251	3197446991(91.5487%)	2596314250(74.3372%)	48238472	6.98524
CM1222792	5.73707e+08	0.0102	5.73707e+08	0.9723	7945845	1090892110	1055960548(96.7979%)	997132156(91.4052%)	7945845	1090892110	1060139893(97.181%)	988719133(90.634%)	15891690	2.18178
CM1222990	1.42279e+09	0.0038	1.42279e+09	0.9634	26036970	3671600739	3503882980(95.432%)	3202452919(87.2223%)	26036970	3671600739	3411440349(92.9143%)	3010955317(82.0066%)	52073940	7.3432
CM1223033	1.33539e+09	0.0011	1.33539e+09	0.9532	31248049	4457521724	4291816910(96.2826%)	3914132201(87.8096%)	31248049	4457521724	4102014407(92.0246%)	3380008597(75.8271%)	62496098	8.91504
CM1223601	1.47429e+09	0.0089	1.47429e+09	0.9714	21082311	3048460292	2860396920(93.8309%)	2563902934(84.1048%)	21082311	3048460292	2793857906(91.6482%)	2410621923(79.0767%)	42164622	6.09692
CM1223870	2.71203e+09	0.0165	2.71203e+09	0.9801	26984675	3810579187	3727076996(97.8087%)	3535236688(92.7743%)	26984675	3810579187	3592098618(94.2665%)	3121946944(81.9284%)	53969350	7.62116
CM1223893	8.1204e+08	0.0084	8.1204e+08	0.9777	9054251	1245637724	1215607518(97.5892%)	1159190484(93.06%)	9054251	1245637724	1208166358(96.9918%)	1122452577(90.1107%)	18108502	2.49128
CM1223963	3.00069e+09	0.0041	3.00069e+09	0.9844	23405388	3378034940	3231756464(95.6697%)	2906645615(86.0455%)	23405388	3378034940	3069999992(90.8812%)	2479792702(73.4093%)	46810776	6.75607
CM1224006	6.66944e+08	0.0085	6.66944e+08	0.9823	5902453	833469999	805738137(96.6727%)	749600956(89.9374%)	5902453	833469999	790739401(94.8732%)	695976571(83.5035%)	11804906	1.66694
CM1224055	1.29694e+09	0.0145	1.29694e+09	0.963	23993437	3493393677	3344917123(95.7498%)	3068418990(87.8349%)	23993437	3493393677	3220772436(92.1961%)	2777878022(79.518%)	47986874	6.98679
CM1224136	3.65372e+08	0.0165	3.65372e+08	0.9633	6704575	958731147	923279706(96.3023%)	851112213(88.7749%)	6704575	958731147	904713725(94.3657%)	777032918(81.0481%)	13409150	1.91746
CM1224738	8.59042e+08	0.0056	8.59042e+08	0.9449	23666609	3378065452	3252101653(96.2711%)	2985761772(88.3867%)	23666609	3378065452	3142056937(93.0135%)	2662562232(78.8191%)	47333218	6.75613
CM1225053	6.5866e+08	0.0074	6.5866e+08	0.9885	3787294	528342576	511854739(96.8793%)	479209623(90.7006%)	3787294	528342576	506111745(95.7923%)	454064022(85.9412%)	7574588	1.05669
CM1225095	8.3577e+08	0.0006	8.3577e+08	0.9443	23276190	3300098982	3172983875(96.1481%)	2898513055(87.8311%)	23276190	3300098982	3047425628(92.3435%)	2562673403(77.6544%)	46552380	6.6002
CM1225192	2.8249e+09	0.0146	2.8249e+09	0.9809	26977756	3921533371	3661633493(93.3725%)	3268840958(83.3562%)	26977756	3921533371	3554977485(90.6527%)	3025345048(77.147%)	53955512	7.84307
CM1225366	1.58791e+09	0.0142	1.58791e+09	0.9737	20881037	2989112865	2869100683(95.985%)	2608594694(87.2699%)	20881037	2989112865	2758266218(92.2771%)	2289040083(76.5792%)	41762074	5.97823
CM1225581	3.84636e+08	0.0187	3.84636e+08	0.9646	6808049	954578586	926338565(97.0416%)	870557538(91.1981%)	6808049	954578586	917715262(96.1383%)	831754327(87.1331%)	13616098	1.90916
CM1226011	1.47784e+09	0.001	1.47784e+09	0.9659	25197173	3572487497	3388384650(94.8466%)	3084004561(86.3265%)	25197173	3572487497	3307162920(92.5731%)	2889168600(80.8727%)	50394346	7.14497
CM1226340	3.37292e+09	0.0026	3.37292e+09	0.9834	27995213	4031771309	3914363099(97.0879%)	3634025520(90.1347%)	27995213	4031771309	3714727424(92.1364%)	3027960732(75.1025%)	55990426	8.06354
CM1226618	6.64079e+08	0.0134	6.64079e+08	0.9812	6242340	874803220	851786433(97.3689%)	802621298(91.7488%)	6242340	874803220	837515802(95.7376%)	752675381(86.0394%)	12484680	1.74961
CM1505936	1.7198e+09	0.0111	1.7198e+09	0.9801	17111968	2493362019	2382481470(95.553%)	2134069043(85.59%)	17111968	2493362019	2254257969(90.4104%)	1794994791(71.9909%)	34223936	4.98672
CM561394	2.02046e+09	0.0028	2.02046e+09	0.9743	25962916	3653248419	3527666049(96.5624%)	3255983864(89.1257%)	25962916	3653248419	3394750689(92.9242%)	2897648890(79.3171%)	51925832	7.3065
CM911683	3.27549e+08	0.005	3.27549e+08	0.9639	5912252	849546806	808413353(95.1582%)	739728038(87.0733%)	5912252	849546806	810890280(95.4497%)	719094195(84.6444%)	11824504	1.69909
ZM1060278	471725000	0.0027	471725000	0.9616	9057120	1264076149	1212445578(95.9155%)	1125597632(89.0451%)	9057120	1264076149	1208718150(95.6207%)	1090872928(86.298%)	18114240	2.52815
ZM1187861	2.26266e+08	0.0194	2.26266e+08	0.9549	5102305	696378601	671925592(96.4885%)	631775509(90.723%)	5102305	696378601	673809899(96.7591%)	622656484(89.4135%)	10204610	1.39276
ZM1189167	1185439500	0.0116	1185439500	0.988	7112637	1003240643	969314600(96.6184%)	908605859(90.5671%)	7112637	1003240643	949878624(94.681%)	846917798(84.4182%)	14225274	2.00648
ZM1195308	8.14541e+08	0.0126	8.14541e+08	0.9764	9611586	1309625626	1265986944(96.6679%)	1196745420(91.3807%)	9611586	1309625626	1272283164(97.1486%)	1190835767(90.9295%)	19223172	2.61925
ZM1197047	7.18089e+08	0.0068	7.18089e+08	0.9265	26389757	3384310155	3326140904(98.2812%)	3211384745(94.8904%)	26389757	3384310155	3305889050(97.6828%)	3119027919(92.1614%)	52779514	6.76862
ZM1198655	9.80449e+08	0.0044	9.80449e+08	0.9841	7794570	1086525265	1053021481(96.9164%)	993869109(91.4723%)	7794570	1086525265	1038648415(95.5936%)	943937002(86.8767%)	15589140	2.17305
ZM1200778	5.4835e+08	0.0138	5.4835e+08	0.9707	8033325	1131162808	1094099275(96.7234%)	1025724007(90.6787%)	8033325	1131162808	1076139370(95.1357%)	963744797(85.1995%)	16066650	2.26233
ZM1201510	8.97969e+08	0.0063	8.97969e+08	0.9875	5612309	795974309	771338442(96.9049%)	719026717(90.3329%)	5612309	795974309	758201720(95.2545%)	668427838(83.9761%)	11224618	1.59195
ZM1204562	2.35366e+08	0.0044	2.35366e+08	0.9415	6884467	973474010	931030149(95.64%)	860805478(88.4261%)	6884467	973474010	927953525(95.3239%)	830755664(85.3393%)	13768934	1.94695
ZM1205055	4.69284e+08	0.0047	4.69284e+08	0.9683	7438159	1070920499	1033034366(96.4623%)	965126624(90.1212%)	7438159	1070920499	1017634061(95.0242%)	908008440(84.7877%)	14876318	2.14184
ZM1205427	4.36532e+08	0.0131	4.36532e+08	0.9337	14471022	1953404057	1890678637(96.7889%)	1788327910(91.5493%)	14471022	1953404057	1901711981(97.3537%)	1790134791(91.6418%)	28942044	3.90681
ZM1205493	5.42826e+08	0.0197	5.42826e+08	0.977	6242500	901837473	850179315(94.2719%)	769930694(85.3736%)	6242500	901837473	854382518(94.738%)	753475204(83.5489%)	12485000	1.80367
ZM1205880	1.24219e+09	0.0145	1.24219e+09	0.9789	13105069	1861266491	1815341953(97.5326%)	1716202571(92.2062%)	13105069	1861266491	1794450618(96.4102%)	1627038532(87.4157%)	26210138	3.72253
ZM1206044	1.3479e+09	0.0197	1.3479e+09	0.9794	13883377	1925425407	1876589119(97.4636%)	1776865380(92.2843%)	13883377	1925425407	1855970763(96.3928%)	1685957753(87.5629%)	27766754	3.85085
ZM1206512	1.12083e+09	0.0056	1.12083e+09	0.9826	9751184	1340080682	1304243522(97.3257%)	1238752766(92.4387%)	9751184	1340080682	1283627620(95.7873%)	1173906033(87.5997%)	19502368	2.68016
ZM1206710	1.66716e+09	0.0171	1.66716e+09	0.9879	10086298	1382463500	1346091233(97.369%)	1279428903(92.547%)	10086298	1382463500	1320877367(95.5452%)	1203075183(87.024%)	20172596	2.76493
ZM1206798	1.30671e+09	0.0122	1.30671e+09	0.9876	8101613	1119298484	1078234533(96.3313%)	1010688370(90.2966%)	8101613	1119298484	1074887746(96.0323%)	982251823(87.756%)	16203226	2.2386
ZM1206883	9.41644e+08	0.0004	9.41644e+08	0.9864	6403178	919126846	890532231(96.8889%)	830609926(90.3695%)	6403178	919126846	873808317(95.0694%)	764811944(83.2107%)	12806356	1.83825
ZM1207448	3.80517e+08	0.0054	3.80517e+08	0.9731	5117956	733277308	694501517(94.712%)	630720342(86.0139%)	5117956	733277308	690600479(94.18%)	600027773(81.8282%)	10235912	1.46655
ZM1208212	5.86315e+08	0.0174	5.86315e+08	0.9847	4485312	638748217	618978228(96.9049%)	577059405(90.3422%)	4485312	638748217	607264523(95.071%)	534050726(83.609%)	8970624	1.2775
ZM1208342	7.08051e+08	0.0057	7.08051e+08	0.9767	8248795	1156384854	1120022307(96.8555%)	1054252900(91.168%)	8248795	1156384854	1099012521(95.0386%)	986353843(85.2963%)	16497590	2.31277
ZM1208739	3.48119e+08	0.0179	3.48119e+08	0.9694	5326216	762370733	728542009(95.5627%)	671751515(88.1135%)	5326216	762370733	724926467(95.0884%)	644415484(84.5278%)	10652432	1.52474
ZM1209302	3.04744e+08	0.0083	3.04744e+08	0.9666	5089221	718785773	682491239(94.9506%)	623261089(86.7103%)	5089221	718785773	681998710(94.8821%)	602032524(83.7569%)	10178442	1.43757
ZM1209588	1.06897e+09	0.0047	1.06897e+09	0.9855	7750061	1086948330	1049162941(96.5237%)	981423944(90.2917%)	7750061	1086948330	1032627517(95.0024%)	921754277(84.802%)	15500122	2.1739
ZM1209816	9.63833e+08	0.0024	9.63833e+08	0.9778	10698547	1502310969	1457700797(97.0306%)	1378451273(91.7554%)	10698547	1502310969	1440561000(95.8897%)	1314724516(87.5135%)	21397094	3.00462
ZM1210381	8.28534e+08	0.0001	8.28534e+08	0.9706	12179445	1655298667	1615616252(97.6027%)	1540580428(93.0696%)	12179445	1655298667	1592346754(96.1969%)	1468803539(88.7334%)	24358890	3.3106
ZM1210591	6.20587e+08	0.0183	6.20587e+08	0.9755	7602185	1077959777	1037664862(96.2619%)	965777441(89.5931%)	7602185	1077959777	1016269857(94.2772%)	893611740(82.8984%)	15204370	2.15592
ZM1210802	2.95889e+08	0.0046	2.95889e+08	0.9571	6346826	893923608	853894033(95.522%)	787747130(88.1224%)	6346826	893923608	854669764(95.6088%)	767562038(85.8644%)	12693652	1.78785
ZM1213473	4.19745e+08	0.0087	4.19745e+08	0.9692	6464074	898854389	875402572(97.3909%)	827620407(92.075%)	6464074	898854389	865744012(96.3164%)	787223596(87.5808%)	12928148	1.79771
ZM1214088	9.48741e+08	0.0092	9.48741e+08	0.98	9487415	1338213145	1296310839(96.8688%)	1209257507(90.3636%)	9487415	1338213145	1279204885(95.5905%)	1133095650(84.6723%)	18974830	2.67643
ZM1214336	9.2893e+08	0.0178	9.2893e+08	0.9684	14677090	1952945132	1904942811(97.5421%)	1824865484(93.4417%)	14677090	1952945132	1909796398(97.7906%)	1816060512(92.9909%)	29354180	3.90589
ZM1214360	7.39925e+08	0.0133	7.39925e+08	0.9747	9360053	1347322538	1296404005(96.2208%)	1204530430(89.4018%)	9360053	1347322538	1268371567(94.1402%)	1114681032(82.7331%)	18720106	2.69465
ZM1214649	1130748000	0.0175	1130748000	0.986	7915236	1099599646	1055971526(96.0324%)	983017736(89.3978%)	7915236	1099599646	1052346975(95.7027%)	951340051(86.5169%)	15830472	2.1992
ZM1214758	7.78729e+08	0.0061	7.78729e+08	0.9787	8293462	1141882134	1115202157(97.6635%)	1059468194(92.7826%)	8293462	1141882134	1101387527(96.4537%)	1007031178(88.1905%)	16586924	2.28376
ZM1214819	5.24645e+08	0.0135	5.24645e+08	0.9723	7266335	1038014990	988852474(95.2638%)	909180088(87.5883%)	7266335	1038014990	988615112(95.2409%)	884032601(85.1657%)	14532670	2.07603
ZM1215204	1.46815e+09	0.0008	1.46815e+09	0.9923	5652359	795810581	772219279(97.0356%)	722378484(90.7727%)	5652359	795810581	758056768(95.2559%)	670190857(84.2149%)	11304718	1.59162
ZM1215433	1.49443e+09	0.0102	1.49443e+09	0.9878	9116049	1255361937	1221668564(97.316%)	1159042264(92.3273%)	9116049	1255361937	1194359186(95.1406%)	1082653848(86.2424%)	18232098	2.51072
ZM1215564	6.54658e+08	0.0149	6.54658e+08	0.9831	5531860	802895872	761960389(94.9015%)	694583458(86.5098%)	5531860	802895872	760603004(94.7325%)	670182684(83.4707%)	11063720	1.60579
ZM1215615	9.84037e+07	0.0066	9.84037e+07	0.9623	1854909	263306753	252541448(95.9115%)	231366434(87.8695%)	1854909	263306753	248959338(94.5511%)	214733809(81.5527%)	3709818	0.526614
ZM1216459	1.94503e+08	0.0174	1.94503e+08	0.9668	3228742	458675174	439444824(95.8074%)	401116170(87.451%)	3228742	458675174	431999309(94.1841%)	369000050(80.4491%)	6457484	0.91735
ZM1216462	3.75693e+08	0.0121	3.75693e+08	0.965	6574633	935942127	906123563(96.8141%)	844688367(90.2501%)	6574633	935942127	887818046(94.8582%)	780885714(83.4331%)	13149266	1.87188
ZM1216582	2.38878e+09	0.001	2.38878e+09	0.9875	14929867	2018870110	1974704195(97.8123%)	1887960734(93.5157%)	14929867	2018870110	1961483527(97.1575%)	1821393746(90.2185%)	29859734	4.03774
ZM1216704	9.40665e+08	0.009	9.40665e+08	0.9793	9735885	1367678696	1324363847(96.833%)	1245675996(91.0796%)	9735885	1367678696	1302915703(95.2648%)	1174214471(85.8546%)	19471770	2.73536
ZM1217133	1.04034e+09	0.0027	1.04034e+09	0.9707	15240911	2037967944	2007407148(98.5004%)	1944645882(95.4208%)	15240911	2037967944	1987848929(97.5407%)	1880138866(92.2556%)	30481822	4.07594
ZM1217466	4.01297e+08	0.0142	4.01297e+08	0.9782	4374141	613426847	589644033(96.123%)	543079896(88.5321%)	4374141	613426847	583502459(95.1218%)	513305093(83.6783%)	8748282	1.22685
ZM1217509	3.39081e+08	0.0079	3.39081e+08	0.9637	6154326	883084189	855429340(96.8684%)	798461900(90.4174%)	6154326	883084189	837714738(94.8624%)	738649540(83.6443%)	12308652	1.76617
ZM1217540	6.38502e+08	0.0061	6.38502e+08	0.9621	12099610	1657711193	1621965888(97.8437%)	1548190684(93.3933%)	12099610	1657711193	1605586751(96.8556%)	1487491430(89.7316%)	24199220	3.31542
ZM1218674	6.84126e+08	0.01	6.84126e+08	0.9751	8517372	1197647297	1154866203(96.4279%)	1081097010(90.2684%)	8517372	1197647297	1135963415(94.8496%)	1012869950(84.5716%)	17034744	2.39529
ZM1219390	425163875	0.0181	425163875	0.968	6802622	983482522	948708398(96.4642%)	878530617(89.3285%)	6802622	983482522	929715757(94.533%)	810495162(82.4107%)	13605244	1.96697
ZM1219529	5.46507e+08	0.0142	5.46507e+08	0.9698	8252261	1163500413	1134693235(97.5241%)	1076103333(92.4884%)	8252261	1163500413	1122245849(96.4543%)	1029544028(88.4868%)	16504522	2.327
ZM1219739	7.93041e+08	0.0056	7.93041e+08	0.9769	9159626	1254513153	1215105597(96.8587%)	1149938787(91.6641%)	9159626	1254513153	1216462625(96.9669%)	1129837677(90.0618%)	18319252	2.50903
ZM1219865	8.61334e+08	0.0166	8.61334e+08	0.9698	13006148	1793730121	1748334797(97.4692%)	1652436756(92.1229%)	13006148	1793730121	1724419839(96.136%)	1553983822(86.6342%)	26012296	3.58746
ZM1220278	5.63068e+08	0.0199	5.63068e+08	0.9689	8755710	1223606072	1193478116(97.5378%)	1134087860(92.6841%)	8755710	1223606072	1180325930(96.4629%)	1084027712(88.5929%)	17511420	2.44721
ZM1220339	2.30662e+08	0.0049	2.30662e+08	0.9706	3390725	479999028	457781622(95.3714%)	419103419(87.3134%)	3390725	479999028	456353634(95.0739%)	401778996(83.7041%)	6781450	0.959998
ZM1220453	6.96148e+08	0.0189	6.96148e+08	0.9772	7936087	1093612982	1050503828(96.0581%)	978429792(89.4676%)	7936087	1093612982	1050987692(96.1023%)	957759445(87.5775%)	15872174	2.18723
ZM1221178	1.04448e+09	0.0183	1.04448e+09	0.9756	12742649	1735996215	1701909408(98.0365%)	1629088152(93.8417%)	12742649	1735996215	1685602325(97.0971%)	1570653923(90.4757%)	25485298	3.47199
ZM1221211	1.0568e+09	0.0031	1.0568e+09	0.983	8982788	1254374018	1224298401(97.6023%)	1161104388(92.5644%)	8982788	1254374018	1206370086(96.1731%)	1099020696(87.6151%)	17965576	2.50875
ZM1221341	3.69923e+08	0.0127	3.69923e+08	0.9555	8230782	1124117467	1082849792(96.3289%)	1014584978(90.2561%)	8230782	1124117467	1081901768(96.2445%)	991591552(88.2107%)	16461564	2.24823
ZM1221578	2.46639e+08	0.0126	2.46639e+08	0.9758	2984336	423620627	399231670(94.2427%)	360310026(85.0549%)	2984336	423620627	403515169(95.2539%)	356402655(84.1325%)	5968672	0.847241
ZM1221610	2.42113e+08	0.0196	2.42113e+08	0.9585	5023836	687347436	667394857(97.0972%)	630628781(91.7482%)	5023836	687347436	663672292(96.5556%)	609242662(88.6368%)	10047672	1.37469
ZM1221741	1.47037e+09	0.0181	1.47037e+09	0.9813	13747975	1834991106	1792422624(97.6802%)	1712275443(93.3125%)	13747975	1834991106	1781916026(97.1076%)	1653349399(90.1012%)	27495950	3.66998
ZM1221796	2.6177e+08	0.0152	2.6177e+08	0.9182	10706413	1549177876	1498138167(96.7054%)	1407570981(90.8592%)	10706413	1549177876	1474658776(95.1898%)	1325863759(85.585%)	21412826	3.09836
ZM1222093	7.66299e+08	0.0142	7.66299e+08	0.9802	7586360	1038909216	1015450324(97.742%)	969013606(93.2722%)	7586360	1038909216	1009774536(97.1956%)	942071490(90.6789%)	15172720	2.07782
ZM1222102	1.76393e+08	0.0081	1.76393e+08	0.9725	2425400	346692131	334506350(96.4851%)	310251144(89.4889%)	2425400	346692131	331726971(95.6834%)	295159550(85.1359%)	4850800	0.693384
ZM1222227	8.53591e+08	0.013	8.53591e+08	0.9718	12035637	1690822865	1640041412(96.9966%)	1547145309(91.5025%)	12035637	1690822865	1613035063(95.3994%)	1460240282(86.3627%)	24071274	3.38165
ZM1222325	4.78585e+08	0.0004	4.78585e+08	0.9715	6819835	930442650	905968324(97.3696%)	860273523(92.4585%)	6819835	930442650	900606404(96.7933%)	832305364(89.4526%)	13639670	1.86089
ZM1222374	2.64431e+09	0.005	2.64431e+09	0.9853	19435645	2641636344	2588476329(97.9876%)	2484565838(94.054%)	19435645	2641636344	2564579604(97.083%)	2404860588(91.0368%)	38871290	5.28327
ZM1222754	399100800	0.0125	399100800	0.9675	6485388	920200356	878948946(95.5171%)	811219824(88.1569%)	6485388	920200356	878725165(95.4928%)	789305396(85.7754%)	12970776	1.8404
ZM1222792	4.45076e+08	0.0147	4.45076e+08	0.9641	7989116	1123871707	1094726053(97.4067%)	1032886158(91.9043%)	7989116	1123871707	1078980212(96.0056%)	975194939(86.771%)	15978232	2.24774
ZM1222990	1.15323e+09	0.0139	1.15323e+09	0.9829	9860126	1341731528	1296452742(96.6253%)	1221097621(91.0091%)	9860126	1341731528	1295139588(96.5275%)	1197183176(89.2267%)	19720252	2.68346
ZM1223601	6.69505e+08	0.0195	6.69505e+08	0.9744	8569665	1188806509	1152527615(96.9483%)	1087244064(91.4568%)	8569665	1188806509	1131816043(95.2061%)	1022241849(85.9889%)	17139330	2.37761
ZM1223870	3.97137e+08	0.0032	3.97137e+08	0.9684	6274761	884862959	845130312(95.5097%)	779775277(88.1238%)	6274761	884862959	841874902(95.1418%)	749637975(84.718%)	12549522	1.76973
ZM1223893	2.27084e+08	0.0065	2.27084e+08	0.9295	8004728	1084256086	1058819513(97.654%)	1008232400(92.9884%)	8004728	1084256086	1049975318(96.8383%)	970984689(89.5531%)	16009456	2.16851
ZM1224006	1.37132e+09	0.0144	1.37132e+09	0.9865	9256399	1284173126	1247905261(97.1758%)	1177111481(91.663%)	9256399	1284173126	1238940435(96.4777%)	1126728742(87.7396%)	18512798	2.56835
ZM1224055	1.40266e+09	0.0089	1.40266e+09	0.9823	12413518	1749277550	1704171450(97.4214%)	1609290384(91.9974%)	12413518	1749277550	1682091558(96.1592%)	1516832773(86.712%)	24827036	3.49856
ZM1224136	1.03553e+09	0.0058	1.03553e+09	0.9832	8698442	1156076935	1130054388(97.7491%)	1079036892(93.3361%)	8698442	1156076935	1121036742(96.969%)	1040272985(89.983%)	17396884	2.31215
ZM1224738	4.83031e+08	0.0036	4.83031e+08	0.9746	6134495	879188813	852198575(96.9301%)	797813447(90.7443%)	6134495	879188813	835455581(95.0257%)	740708472(84.2491%)	12268990	1.75838
ZM1225053	6.06057e+08	0.0176	6.06057e+08	0.986	4242401	592232170	573823494(96.8916%)	536748659(90.6315%)	4242401	592232170	567808213(95.8759%)	510214731(86.1511%)	8484802	1.18446
ZM1225095	4.39928e+08	0.0108	4.39928e+08	0.9661	7456784	1013688125	976385889(96.3201%)	913742069(90.1404%)	7456784	1013688125	974263858(96.1108%)	888829503(87.6827%)	14913568	2.02738
ZM1225192	7.27855e+08	0.0141	7.27855e+08	0.9631	13428918	1888461145	1838082414(97.3323%)	1742835249(92.2886%)	13428918	1888461145	1811552238(95.9274%)	1655968989(87.6888%)	26857836	3.77692
ZM1225366	2.62885e+08	0.0018	2.62885e+08	0.9548	5941210	843324328	810137543(96.0648%)	752770401(89.2623%)	5941210	843324328	795787212(94.3631%)	700221247(83.0311%)	11882420	1.68665
ZM1225581	1.9631e+08	0.0018	1.9631e+08	0.9397	5918750	849294461	820126263(96.5656%)	761625062(89.6774%)	5918750	849294461	805664786(94.8628%)	708022267(83.3659%)	11837500	1.69859
ZM1226011	3.04329e+08	0.0177	3.04329e+08	0.9425	8749466	1229962604	1195853717(97.2268%)	1123570958(91.35%)	8749466	1229962604	1179984306(95.9366%)	1056432559(85.8914%)	17498932	2.45993
ZM1226340	4.49257e+08	0.012	4.49257e+08	0.9601	8962677	1268839623	1232081546(97.103%)	1155474453(91.0654%)	8962677	1268839623	1211119204(95.4509%)	1075032336(84.7256%)	17925354	2.53768
ZM1226618	3.01366e+08	0.0162	3.01366e+08	0.9543	6886221	961805445	919227345(95.5731%)	849832632(88.3581%)	6886221	961805445	916989073(95.3404%)	821167058(85.3777%)	13772442	1.92361
ZM1505936	2.76091e+08	0.0085	2.76091e+08	0.9421	7992839	1145914231	1106354052(96.5477%)	1022005764(89.1869%)	7992839	1145914231	1086419719(94.8081%)	938237438(81.8768%)	15985678	2.29183
ZM561394	3.40093e+08	0.0016	3.40093e+08	0.9633	6240708	880780187	856336377(97.2248%)	804426640(91.3311%)	6240708	880780187	840782584(95.4588%)	747688457(84.8893%)	12481416	1.76156
ZM911683	4.24484e+08	0.0092	4.24484e+08	0.9549	9572111	1335622767	1295456503(96.9927%)	1221736894(91.4732%)	9572111	1335622767	1274431847(95.4185%)	1153649439(86.3754%)	19144222	2.67125
														4.09869

## Sheet: Tab S4. Decontam
Table S4. Decontam statistical analysis
ID	freq	prev	p.freq	p.prev	p	contaminant
k__Bacteria	0.11314	159	1	NA	1	FALSE
k__Bacteria|p__Proteobacteria	0.0661817	151	0.643944	NA	0.643944	FALSE
k__Bacteria|p__Firmicutes	0.0239555	123	0.660897	NA	0.660897	FALSE
k__Bacteria|p__Bacteroidetes	0.019431	118	0.555407	NA	0.555407	FALSE
k__Bacteria|p__Proteobacteria|c__Epsilonproteobacteria	0.0356597	103	0.644428	NA	0.644428	FALSE
k__Bacteria|p__Firmicutes|c__Bacilli	0.017887	112	0.636959	NA	0.636959	FALSE
k__Bacteria|p__Proteobacteria|c__Gammaproteobacteria	0.0233867	121	0.484876	NA	0.484876	FALSE
k__Bacteria|p__Bacteroidetes|c__Bacteroidia	0.0178644	115	0.529493	NA	0.529493	FALSE
k__Bacteria|p__Firmicutes|c__Negativicutes	0.00247185	92	0.675464	NA	0.675464	FALSE
k__Bacteria|p__Proteobacteria|c__Betaproteobacteria	0.00713047	103	0.652183	NA	0.652183	FALSE
k__Bacteria|p__Proteobacteria|c__Epsilonproteobacteria|o__Campylobacterales	0.03566	103	0.644418	NA	0.644418	FALSE
k__Bacteria|p__Firmicutes|c__Bacilli|o__Lactobacillales	0.0171515	112	0.63547	NA	0.63547	FALSE
k__Bacteria|p__Proteobacteria|c__Gammaproteobacteria|o__Pasteurellales	0.0100824	93	0.538439	NA	0.538439	FALSE
k__Bacteria|p__Bacteroidetes|c__Bacteroidia|o__Bacteroidales	0.0178644	115	0.529493	NA	0.529493	FALSE
k__Bacteria|p__Firmicutes|c__Negativicutes|o__Veillonellales	0.00236353	90	0.594901	NA	0.594901	FALSE
k__Bacteria|p__Proteobacteria|c__Betaproteobacteria|o__Neisseriales	0.00712158	103	0.65255	NA	0.65255	FALSE
k__Bacteria|p__Proteobacteria|c__Epsilonproteobacteria|o__Campylobacterales|f__Helicobacteraceae	0.0353281	93	0.616222	NA	0.616222	FALSE
k__Bacteria|p__Firmicutes|c__Bacilli|o__Lactobacillales|f__Lactobacillaceae	0.00740522	38	0.580661	NA	0.580661	FALSE
k__Bacteria|p__Proteobacteria|c__Gammaproteobacteria|o__Pasteurellales|f__Pasteurellaceae	0.0100824	93	0.538439	NA	0.538439	FALSE
k__Bacteria|p__Firmicutes|c__Bacilli|o__Lactobacillales|f__Streptococcaceae	0.00907386	107	0.706519	NA	0.706519	FALSE
k__Bacteria|p__Bacteroidetes|c__Bacteroidia|o__Bacteroidales|f__Prevotellaceae	0.0155853	113	0.537298	NA	0.537298	FALSE
k__Bacteria|p__Firmicutes|c__Negativicutes|o__Veillonellales|f__Veillonellaceae	0.00236353	90	0.594901	NA	0.594901	FALSE
k__Bacteria|p__Proteobacteria|c__Betaproteobacteria|o__Neisseriales|f__Neisseriaceae	0.00712158	103	0.65255	NA	0.65255	FALSE
k__Bacteria|p__Proteobacteria|c__Epsilonproteobacteria|o__Campylobacterales|f__Helicobacteraceae|g__Helicobacter	0.0353284	93	0.616223	NA	0.616223	FALSE
k__Bacteria|p__Firmicutes|c__Bacilli|o__Lactobacillales|f__Lactobacillaceae|g__Lactobacillus	0.00450164	29	0.498301	NA	0.498301	FALSE
k__Bacteria|p__Firmicutes|c__Bacilli|o__Lactobacillales|f__Lactobacillaceae|g__Limosilactobacillus	0.00197571	27	0.52824	NA	0.52824	FALSE
k__Bacteria|p__Proteobacteria|c__Gammaproteobacteria|o__Pasteurellales|f__Pasteurellaceae|g__Haemophilus	0.00850821	91	0.620056	NA	0.620056	FALSE
k__Bacteria|p__Firmicutes|c__Bacilli|o__Lactobacillales|f__Lactobacillaceae|g__Fructilactobacillus	1.39666e-05	3	0.607356	NA	0.607356	FALSE
k__Bacteria|p__Firmicutes|c__Bacilli|o__Lactobacillales|f__Streptococcaceae|g__Streptococcus	0.00907386	107	0.706519	NA	0.706519	FALSE
k__Bacteria|p__Proteobacteria|c__Gammaproteobacteria|o__Pasteurellales|f__Pasteurellaceae|g__Aggregatibacter	0.00157416	68	0.440458	NA	0.440458	FALSE
k__Bacteria|p__Bacteroidetes|c__Bacteroidia|o__Bacteroidales|f__Prevotellaceae|g__Prevotella	0.0134674	111	0.544791	NA	0.544791	FALSE
k__Bacteria|p__Firmicutes|c__Negativicutes|o__Veillonellales|f__Veillonellaceae|g__Veillonella	0.00184597	82	0.628859	NA	0.628859	FALSE
k__Bacteria|p__Proteobacteria|c__Betaproteobacteria|o__Neisseriales|f__Neisseriaceae|g__Neisseria	0.00707179	102	0.644833	NA	0.644833	FALSE
k__Bacteria|p__Proteobacteria|c__Epsilonproteobacteria|o__Campylobacterales|f__Helicobacteraceae|g__Helicobacter|s__Helicobacter_pylori	0.0353284	93	0.616223	NA	0.616223	FALSE
k__Bacteria|p__Firmicutes|c__Bacilli|o__Lactobacillales|f__Lactobacillaceae|g__Lactobacillus|s__Lactobacillus_helveticus	0.000170162	2	0.599758	NA	0.599758	FALSE
k__Bacteria|p__Firmicutes|c__Bacilli|o__Lactobacillales|f__Lactobacillaceae|g__Limosilactobacillus|s__Limosilactobacillus_fermentum	8.07418e-05	10	0.449875	NA	0.449875	FALSE
k__Bacteria|p__Proteobacteria|c__Gammaproteobacteria|o__Pasteurellales|f__Pasteurellaceae|g__Haemophilus|s__Haemophilus_parahaemolyticus	0.00286431	58	0.576498	NA	0.576498	FALSE
k__Bacteria|p__Firmicutes|c__Bacilli|o__Lactobacillales|f__Lactobacillaceae|g__Fructilactobacillus|s__Fructilactobacillus_sanfranciscensis	1.39666e-05	3	0.607356	NA	0.607356	FALSE
k__Bacteria|p__Firmicutes|c__Bacilli|o__Lactobacillales|f__Streptococcaceae|g__Streptococcus|s__Streptococcus_mitis	0.00559757	90	0.655888	NA	0.655888	FALSE
k__Bacteria|p__Proteobacteria|c__Gammaproteobacteria|o__Pasteurellales|f__Pasteurellaceae|g__Haemophilus|s__Haemophilus_haemolyticus	0.00313647	74	0.629881	NA	0.629881	FALSE
k__Bacteria|p__Firmicutes|c__Bacilli|o__Lactobacillales|f__Streptococcaceae|g__Streptococcus|s__Streptococcus_pneumoniae	0.000608554	26	0.665675	NA	0.665675	FALSE
k__Bacteria|p__Proteobacteria|c__Gammaproteobacteria|o__Pasteurellales|f__Pasteurellaceae|g__Aggregatibacter|s__Aggregatibacter_segnis	0.00137455	61	0.455591	NA	0.455591	FALSE
k__Bacteria|p__Firmicutes|c__Bacilli|o__Lactobacillales|f__Streptococcaceae|g__Streptococcus|s__Streptococcus_oralis	0.000123203	38	0.700238	NA	0.700238	FALSE
k__Bacteria|p__Bacteroidetes|c__Bacteroidia|o__Bacteroidales|f__Prevotellaceae|g__Prevotella|s__Prevotella_melaninogenica	0.00360671	94	0.519527	NA	0.519527	FALSE
k__Bacteria|p__Firmicutes|c__Negativicutes|o__Veillonellales|f__Veillonellaceae|g__Veillonella|s__Veillonella_rogosae	0.000189284	32	0.552413	NA	0.552413	FALSE
k__Bacteria|p__Proteobacteria|c__Gammaproteobacteria|o__Pasteurellales|f__Pasteurellaceae|g__Haemophilus|s__Haemophilus_parainfluenzae	0.00194514	73	0.648327	NA	0.648327	FALSE
k__Bacteria|p__Proteobacteria|c__Betaproteobacteria|o__Neisseriales|f__Neisseriaceae|g__Neisseria|s__Neisseria_subflava	0.00513218	96	0.627835	NA	0.627835	FALSE
k__Bacteria|p__Proteobacteria|c__Epsilonproteobacteria|o__Campylobacterales|f__Helicobacteraceae|g__Helicobacter|s__Helicobacter_pylori|t__SGB19376	0.0353284	93	0.616223	NA	0.616223	FALSE
k__Bacteria|p__Firmicutes|c__Bacilli|o__Lactobacillales|f__Lactobacillaceae|g__Lactobacillus|s__Lactobacillus_helveticus|t__SGB7048	0.000170162	2	0.599758	NA	0.599758	FALSE
k__Bacteria|p__Firmicutes|c__Bacilli|o__Lactobacillales|f__Lactobacillaceae|g__Limosilactobacillus|s__Limosilactobacillus_fermentum|t__SGB7106	8.07418e-05	10	0.449875	NA	0.449875	FALSE
k__Bacteria|p__Proteobacteria|c__Gammaproteobacteria|o__Pasteurellales|f__Pasteurellaceae|g__Haemophilus|s__Haemophilus_parahaemolyticus|t__SGB9632	0.00286431	58	0.576498	NA	0.576498	FALSE
k__Bacteria|p__Firmicutes|c__Bacilli|o__Lactobacillales|f__Lactobacillaceae|g__Fructilactobacillus|s__Fructilactobacillus_sanfranciscensis|t__SGB7164	1.39666e-05	3	0.607356	NA	0.607356	FALSE
k__Bacteria|p__Proteobacteria|c__Gammaproteobacteria|o__Pasteurellales|f__Pasteurellaceae|g__Haemophilus|s__Haemophilus_haemolyticus|t__SGB9652	0.00259267	60	0.62748	NA	0.62748	FALSE
k__Bacteria|p__Firmicutes|c__Bacilli|o__Lactobacillales|f__Streptococcaceae|g__Streptococcus|s__Streptococcus_mitis|t__SGB8154	7.7113e-05	19	0.64385	NA	0.64385	FALSE
k__Bacteria|p__Firmicutes|c__Bacilli|o__Lactobacillales|f__Streptococcaceae|g__Streptococcus|s__Streptococcus_mitis|t__SGB8180_group	0.00340542	74	0.681564	NA	0.681564	FALSE
k__Bacteria|p__Firmicutes|c__Bacilli|o__Lactobacillales|f__Streptococcaceae|g__Streptococcus|s__Streptococcus_pneumoniae|t__SGB8138	0.000608554	26	0.665675	NA	0.665675	FALSE
k__Bacteria|p__Proteobacteria|c__Gammaproteobacteria|o__Pasteurellales|f__Pasteurellaceae|g__Aggregatibacter|s__Aggregatibacter_segnis|t__SGB9737_group	0.00137455	61	0.455591	NA	0.455591	FALSE
k__Bacteria|p__Firmicutes|c__Bacilli|o__Lactobacillales|f__Streptococcaceae|g__Streptococcus|s__Streptococcus_oralis|t__SGB8130	0.000123203	38	0.700238	NA	0.700238	FALSE
k__Bacteria|p__Bacteroidetes|c__Bacteroidia|o__Bacteroidales|f__Prevotellaceae|g__Prevotella|s__Prevotella_melaninogenica|t__SGB1552	0.0035469	91	0.533839	NA	0.533839	FALSE
k__Bacteria|p__Firmicutes|c__Negativicutes|o__Veillonellales|f__Veillonellaceae|g__Veillonella|s__Veillonella_rogosae|t__SGB6956	0.000189284	32	0.552413	NA	0.552413	FALSE
k__Bacteria|p__Proteobacteria|c__Gammaproteobacteria|o__Pasteurellales|f__Pasteurellaceae|g__Haemophilus|s__Haemophilus_parainfluenzae|t__SGB9663_group	0.0017321	73	0.654462	NA	0.654462	FALSE
k__Bacteria|p__Firmicutes|c__Bacilli|o__Lactobacillales|f__Streptococcaceae|g__Streptococcus|s__Streptococcus_mitis|t__SGB8168	0.00180069	80	0.547763	NA	0.547763	FALSE
k__Bacteria|p__Proteobacteria|c__Gammaproteobacteria|o__Pasteurellales|f__Pasteurellaceae|g__Haemophilus|s__Haemophilus_haemolyticus|t__SGB9649	0.000543806	38	0.597817	NA	0.597817	FALSE
k__Bacteria|p__Proteobacteria|c__Betaproteobacteria|o__Neisseriales|f__Neisseriaceae|g__Neisseria|s__Neisseria_subflava|t__SGB9450	0.00513218	96	0.627835	NA	0.627835	FALSE
k__Bacteria|p__Fusobacteria	0.00163792	83	0.603067	NA	0.603067	FALSE
k__Bacteria|p__Actinobacteria	0.00145822	82	0.564927	NA	0.564927	FALSE
k__Bacteria|p__Spirochaetes	0.000205876	18	0.514388	NA	0.514388	FALSE
k__Bacteria|p__Fusobacteria|c__Fusobacteriia	0.00163792	83	0.603067	NA	0.603067	FALSE
k__Bacteria|p__Firmicutes|c__Tissierellia	0.000624132	26	0.522778	NA	0.522778	FALSE
k__Bacteria|p__Actinobacteria|c__Coriobacteriia	0.000243343	35	0.457167	NA	0.457167	FALSE
k__Bacteria|p__Firmicutes|c__Clostridia	0.00285444	76	0.615389	NA	0.615389	FALSE
k__Bacteria|p__Spirochaetes|c__Spirochaetia	0.000205876	18	0.514388	NA	0.514388	FALSE
k__Bacteria|p__Bacteroidetes|c__Flavobacteriia	0.00156691	34	0.65913	NA	0.65913	FALSE
k__Bacteria|p__Fusobacteria|c__Fusobacteriia|o__Fusobacteriales	0.00163792	83	0.603067	NA	0.603067	FALSE
k__Bacteria|p__Firmicutes|c__Tissierellia|o__Tissierellales	0.000624132	26	0.522778	NA	0.522778	FALSE
k__Bacteria|p__Proteobacteria|c__Gammaproteobacteria|o__Enterobacterales	0.0128667	66	0.552203	NA	0.552203	FALSE
k__Bacteria|p__Firmicutes|c__Clostridia|o__Eubacteriales	0.00285444	76	0.615389	NA	0.615389	FALSE
k__Bacteria|p__Spirochaetes|c__Spirochaetia|o__Spirochaetales	0.000205876	18	0.514388	NA	0.514388	FALSE
k__Bacteria|p__Actinobacteria|c__Coriobacteriia|o__Eggerthellales	4.54702e-05	16	0.388854	NA	0.388854	FALSE
k__Bacteria|p__Bacteroidetes|c__Flavobacteriia|o__Flavobacteriales	0.00156691	34	0.65913	NA	0.65913	FALSE
k__Bacteria|p__Actinobacteria|c__Coriobacteriia|o__Coriobacteriales	0.000197872	35	0.516288	NA	0.516288	FALSE
k__Bacteria|p__Firmicutes|c__Negativicutes|o__Selenomonadales	0.000108321	19	0.571085	NA	0.571085	FALSE
k__Bacteria|p__Proteobacteria|c__Gammaproteobacteria|o__Pseudomonadales	0.000430004	20	0.549623	NA	0.549623	FALSE
k__Bacteria|p__Fusobacteria|c__Fusobacteriia|o__Fusobacteriales|f__Fusobacteriaceae	0.00126133	81	0.587841	NA	0.587841	FALSE
k__Bacteria|p__Bacteroidetes|c__Bacteroidia|o__Bacteroidales|f__Porphyromonadaceae	0.00220105	89	0.581465	NA	0.581465	FALSE
k__Bacteria|p__Firmicutes|c__Tissierellia|o__Tissierellales|f__Peptoniphilaceae	0.000624132	26	0.522778	NA	0.522778	FALSE
k__Bacteria|p__Proteobacteria|c__Gammaproteobacteria|o__Enterobacterales|f__Yersiniaceae	0.0122983	59	0.515641	NA	0.515641	FALSE
k__Bacteria|p__Spirochaetes|c__Spirochaetia|o__Spirochaetales|f__Treponemataceae	0.000205876	18	0.514388	NA	0.514388	FALSE
k__Bacteria|p__Actinobacteria|c__Coriobacteriia|o__Eggerthellales|f__Eggerthellaceae	4.54702e-05	16	0.388854	NA	0.388854	FALSE
k__Bacteria|p__Firmicutes|c__Clostridia|o__Eubacteriales|f__Eubacteriales_Family_XIII_Incertae_Sedis	0.000133999	48	0.561349	NA	0.561349	FALSE
k__Bacteria|p__Bacteroidetes|c__Flavobacteriia|o__Flavobacteriales|f__Flavobacteriaceae	0.00156691	34	0.65913	NA	0.65913	FALSE
k__Bacteria|p__Firmicutes|c__Clostridia|o__Eubacteriales|f__Lachnospiraceae	0.00110505	40	0.644039	NA	0.644039	FALSE
k__Bacteria|p__Actinobacteria|c__Coriobacteriia|o__Coriobacteriales|f__Atopobiaceae	0.000197872	35	0.516288	NA	0.516288	FALSE
k__Bacteria|p__Firmicutes|c__Negativicutes|o__Selenomonadales|f__Selenomonadaceae	0.000108321	19	0.571085	NA	0.571085	FALSE
k__Bacteria|p__Proteobacteria|c__Gammaproteobacteria|o__Pseudomonadales|f__Pseudomonadaceae	0.000430004	20	0.549623	NA	0.549623	FALSE
k__Bacteria|p__Bacteroidetes|c__Bacteroidia|o__Bacteroidales|f__Prevotellaceae|g__Alloprevotella	0.00141096	68	0.628504	NA	0.628504	FALSE
k__Bacteria|p__Fusobacteria|c__Fusobacteriia|o__Fusobacteriales|f__Fusobacteriaceae|g__Fusobacterium	0.00126133	81	0.587841	NA	0.587841	FALSE
k__Bacteria|p__Bacteroidetes|c__Bacteroidia|o__Bacteroidales|f__Porphyromonadaceae|g__Porphyromonas	0.00220105	89	0.581465	NA	0.581465	FALSE
k__Bacteria|p__Firmicutes|c__Negativicutes|o__Veillonellales|f__Veillonellaceae|g__Dialister	0.000414377	35	0.363266	NA	0.363266	FALSE
k__Bacteria|p__Firmicutes|c__Tissierellia|o__Tissierellales|f__Peptoniphilaceae|g__Parvimonas	0.000624051	26	0.522559	NA	0.522559	FALSE
k__Bacteria|p__Proteobacteria|c__Gammaproteobacteria|o__Enterobacterales|f__Yersiniaceae|g__Serratia	0.0122983	59	0.515641	NA	0.515641	FALSE
k__Bacteria|p__Spirochaetes|c__Spirochaetia|o__Spirochaetales|f__Treponemataceae|g__Treponema	0.000205876	18	0.514388	NA	0.514388	FALSE
k__Bacteria|p__Actinobacteria|c__Coriobacteriia|o__Eggerthellales|f__Eggerthellaceae|g__Slackia	4.33722e-05	15	0.371306	NA	0.371306	FALSE
k__Bacteria|p__Firmicutes|c__Clostridia|o__Eubacteriales|f__Eubacteriales_Family_XIII_Incertae_Sedis|g__Mogibacterium	8.64381e-05	30	0.492247	NA	0.492247	FALSE
k__Bacteria|p__Bacteroidetes|c__Flavobacteriia|o__Flavobacteriales|f__Flavobacteriaceae|g__Capnocytophaga	0.00156691	34	0.65913	NA	0.65913	FALSE
k__Bacteria|p__Firmicutes|c__Clostridia|o__Eubacteriales|f__Lachnospiraceae|g__Oribacterium	7.47348e-05	21	0.644256	NA	0.644256	FALSE
k__Bacteria|p__Firmicutes|c__Clostridia|o__Eubacteriales|f__Lachnospiraceae|g__Shuttleworthia	5.66119e-05	6	0.672365	NA	0.672365	FALSE
k__Bacteria|p__Actinobacteria|c__Coriobacteriia|o__Coriobacteriales|f__Atopobiaceae|g__Lancefieldella	0.000153731	33	0.496174	NA	0.496174	FALSE
k__Bacteria|p__Actinobacteria|c__Coriobacteriia|o__Coriobacteriales|f__Atopobiaceae|g__Olsenella	2.84775e-05	10	0.646019	NA	0.646019	FALSE
k__Bacteria|p__Firmicutes|c__Negativicutes|o__Selenomonadales|f__Selenomonadaceae|g__Selenomonas	0.000105396	18	0.563394	NA	0.563394	FALSE
k__Bacteria|p__Firmicutes|c__Clostridia|o__Eubacteriales|f__Lachnospiraceae|g__Lachnospiraceae_unclassified	0.000318749	16	0.574276	NA	0.574276	FALSE
k__Bacteria|p__Firmicutes|c__Clostridia|o__Eubacteriales|f__Lachnospiraceae|g__Lachnoanaerobaculum	0.000220403	21	0.721326	NA	0.721326	FALSE
k__Bacteria|p__Proteobacteria|c__Gammaproteobacteria|o__Pseudomonadales|f__Pseudomonadaceae|g__Pseudomonas	0.000430004	20	0.549623	NA	0.549623	FALSE
k__Bacteria|p__Bacteroidetes|c__Bacteroidia|o__Bacteroidales|f__Prevotellaceae|g__Alloprevotella|s__Alloprevotella_tannerae	0.000888216	48	0.584181	NA	0.584181	FALSE
k__Bacteria|p__Bacteroidetes|c__Bacteroidia|o__Bacteroidales|f__Prevotellaceae|g__Prevotella|s__Prevotella_nigrescens	0.00171159	40	0.558173	NA	0.558173	FALSE
k__Bacteria|p__Fusobacteria|c__Fusobacteriia|o__Fusobacteriales|f__Fusobacteriaceae|g__Fusobacterium|s__Fusobacterium_nucleatum	0.000552472	56	0.570935	NA	0.570935	FALSE
k__Bacteria|p__Bacteroidetes|c__Bacteroidia|o__Bacteroidales|f__Porphyromonadaceae|g__Porphyromonas|s__Porphyromonas_endodontalis	0.000552731	62	0.509118	NA	0.509118	FALSE
k__Bacteria|p__Bacteroidetes|c__Bacteroidia|o__Bacteroidales|f__Prevotellaceae|g__Prevotella|s__Prevotella_oris	0.000694333	41	0.538024	NA	0.538024	FALSE
k__Bacteria|p__Firmicutes|c__Negativicutes|o__Veillonellales|f__Veillonellaceae|g__Dialister|s__Dialister_pneumosintes	0.000347372	22	0.48628	NA	0.48628	FALSE
k__Bacteria|p__Firmicutes|c__Tissierellia|o__Tissierellales|f__Peptoniphilaceae|g__Parvimonas|s__Parvimonas_micra	0.00056847	25	0.521543	NA	0.521543	FALSE
k__Bacteria|p__Bacteroidetes|c__Bacteroidia|o__Bacteroidales|f__Prevotellaceae|g__Prevotella|s__Prevotella_multiformis	0.000377594	20	0.5557	NA	0.5557	FALSE
k__Bacteria|p__Bacteroidetes|c__Bacteroidia|o__Bacteroidales|f__Prevotellaceae|g__Prevotella|s__Prevotella_denticola	0.0014468	20	0.569917	NA	0.569917	FALSE
k__Bacteria|p__Proteobacteria|c__Gammaproteobacteria|o__Enterobacterales|f__Yersiniaceae|g__Serratia|s__Serratia_surfactantfaciens	0.0122983	59	0.515641	NA	0.515641	FALSE
k__Bacteria|p__Spirochaetes|c__Spirochaetia|o__Spirochaetales|f__Treponemataceae|g__Treponema|s__Treponema_sp_Marseille_Q4130	3.18915e-05	8	0.418673	NA	0.418673	FALSE
k__Bacteria|p__Actinobacteria|c__Coriobacteriia|o__Eggerthellales|f__Eggerthellaceae|g__Slackia|s__Slackia_exigua	4.33722e-05	15	0.371306	NA	0.371306	FALSE
k__Bacteria|p__Firmicutes|c__Negativicutes|o__Veillonellales|f__Veillonellaceae|g__Dialister|s__Dialister_invisus	6.70046e-05	21	0.476317	NA	0.476317	FALSE
k__Bacteria|p__Firmicutes|c__Clostridia|o__Eubacteriales|f__Eubacteriales_Family_XIII_Incertae_Sedis|g__Mogibacterium|s__Mogibacterium_diversum	4.8229e-05	27	0.496191	NA	0.496191	FALSE
k__Bacteria|p__Bacteroidetes|c__Flavobacteriia|o__Flavobacteriales|f__Flavobacteriaceae|g__Capnocytophaga|s__Capnocytophaga_sputigena	0.000940021	8	0.541373	NA	0.541373	FALSE
k__Bacteria|p__Bacteroidetes|c__Bacteroidia|o__Bacteroidales|f__Prevotellaceae|g__Prevotella|s__Prevotella_baroniae	0.000216208	19	0.581093	NA	0.581093	FALSE
k__Bacteria|p__Firmicutes|c__Clostridia|o__Eubacteriales|f__Lachnospiraceae|g__Oribacterium|s__Oribacterium_sp_oral_taxon_078	3.90231e-06	2	0.579687	NA	0.579687	FALSE
k__Bacteria|p__Bacteroidetes|c__Bacteroidia|o__Bacteroidales|f__Prevotellaceae|g__Alloprevotella|s__Alloprevotella_sp_Lung230	0.000112981	27	0.731338	NA	0.731338	FALSE
k__Bacteria|p__Firmicutes|c__Bacilli|o__Lactobacillales|f__Streptococcaceae|g__Streptococcus|s__Streptococcus_constellatus	0.000405228	17	0.514948	NA	0.514948	FALSE
k__Bacteria|p__Firmicutes|c__Clostridia|o__Eubacteriales|f__Lachnospiraceae|g__Shuttleworthia|s__Shuttleworthia_satelles	5.66119e-05	6	0.672365	NA	0.672365	FALSE
k__Bacteria|p__Actinobacteria|c__Coriobacteriia|o__Coriobacteriales|f__Atopobiaceae|g__Lancefieldella|s__Lancefieldella_rimae	4.07742e-05	12	0.718254	NA	0.718254	FALSE
k__Bacteria|p__Bacteroidetes|c__Bacteroidia|o__Bacteroidales|f__Prevotellaceae|g__Prevotella|s__Prevotella_sp_oral_taxon_475	6.96645e-06	5	0.614483	NA	0.614483	FALSE
k__Bacteria|p__Bacteroidetes|c__Bacteroidia|o__Bacteroidales|f__Prevotellaceae|g__Prevotella|s__Prevotella_oulorum	4.55199e-05	13	0.715333	NA	0.715333	FALSE
k__Bacteria|p__Bacteroidetes|c__Bacteroidia|o__Bacteroidales|f__Prevotellaceae|g__Alloprevotella|s__Alloprevotella_sp_oral_taxon_473	0.000381282	32	0.731293	NA	0.731293	FALSE
k__Bacteria|p__Bacteroidetes|c__Bacteroidia|o__Bacteroidales|f__Prevotellaceae|g__Prevotella|s__Prevotella_enoeca	1.75329e-06	3	0.55741	NA	0.55741	FALSE
k__Bacteria|p__Actinobacteria|c__Coriobacteriia|o__Coriobacteriales|f__Atopobiaceae|g__Olsenella|s__Olsenella_uli	9.3132e-07	2	0.587885	NA	0.587885	FALSE
k__Bacteria|p__Bacteroidetes|c__Bacteroidia|o__Bacteroidales|f__Prevotellaceae|g__Prevotella|s__Prevotella_sp_oral_taxon_376	7.04403e-07	1	NA	NA	NA	FALSE
k__Bacteria|p__Firmicutes|c__Negativicutes|o__Selenomonadales|f__Selenomonadaceae|g__Selenomonas|s__Selenomonas_sp_oral_taxon_126	1.38407e-05	8	0.743281	NA	0.743281	FALSE
k__Bacteria|p__Firmicutes|c__Clostridia|o__Eubacteriales|f__Lachnospiraceae|g__Lachnospiraceae_unclassified|s__Lachnospiraceae_bacterium_oral_taxon_500	7.04266e-06	3	0.397408	NA	0.397408	FALSE
k__Bacteria|p__Firmicutes|c__Clostridia|o__Eubacteriales|f__Lachnospiraceae|g__Lachnoanaerobaculum|s__Lachnoanaerobaculum_orale	0.00021282	19	0.700373	NA	0.700373	FALSE
k__Bacteria|p__Bacteroidetes|c__Bacteroidia|o__Bacteroidales|f__Prevotellaceae|g__Prevotella|s__Prevotella_maculosa	2.17355e-07	2	0.548966	NA	0.548966	FALSE
k__Bacteria|p__Firmicutes|c__Negativicutes|o__Selenomonadales|f__Selenomonadaceae|g__Selenomonas|s__Selenomonas_sputigena	8.20038e-05	15	0.46792	NA	0.46792	FALSE
k__Bacteria|p__Proteobacteria|c__Gammaproteobacteria|o__Pseudomonadales|f__Pseudomonadaceae|g__Pseudomonas|s__Pseudomonas_protegens	0.000430004	20	0.549623	NA	0.549623	FALSE
k__Bacteria|p__Bacteroidetes|c__Bacteroidia|o__Bacteroidales|f__Prevotellaceae|g__Alloprevotella|s__Alloprevotella_tannerae|t__SGB1411	0.000888216	48	0.584181	NA	0.584181	FALSE
k__Bacteria|p__Bacteroidetes|c__Bacteroidia|o__Bacteroidales|f__Prevotellaceae|g__Prevotella|s__Prevotella_nigrescens|t__SGB1561	0.00171159	40	0.558173	NA	0.558173	FALSE
k__Bacteria|p__Fusobacteria|c__Fusobacteriia|o__Fusobacteriales|f__Fusobacteriaceae|g__Fusobacterium|s__Fusobacterium_nucleatum|t__SGB6014	0.00011653	24	0.60768	NA	0.60768	FALSE
k__Bacteria|p__Bacteroidetes|c__Bacteroidia|o__Bacteroidales|f__Porphyromonadaceae|g__Porphyromonas|s__Porphyromonas_endodontalis|t__SGB2016	0.000552731	62	0.509118	NA	0.509118	FALSE
k__Bacteria|p__Bacteroidetes|c__Bacteroidia|o__Bacteroidales|f__Prevotellaceae|g__Prevotella|s__Prevotella_oris|t__SGB1525	0.000694333	41	0.538024	NA	0.538024	FALSE
k__Bacteria|p__Firmicutes|c__Negativicutes|o__Veillonellales|f__Veillonellaceae|g__Dialister|s__Dialister_pneumosintes|t__SGB5842	0.000347372	22	0.48628	NA	0.48628	FALSE
k__Bacteria|p__Firmicutes|c__Tissierellia|o__Tissierellales|f__Peptoniphilaceae|g__Parvimonas|s__Parvimonas_micra|t__SGB6653	0.00056847	25	0.521543	NA	0.521543	FALSE
k__Bacteria|p__Bacteroidetes|c__Bacteroidia|o__Bacteroidales|f__Prevotellaceae|g__Prevotella|s__Prevotella_multiformis|t__SGB1539	0.000377594	20	0.5557	NA	0.5557	FALSE
k__Bacteria|p__Bacteroidetes|c__Bacteroidia|o__Bacteroidales|f__Prevotellaceae|g__Prevotella|s__Prevotella_denticola|t__SGB1540	0.0014468	20	0.569917	NA	0.569917	FALSE
k__Bacteria|p__Fusobacteria|c__Fusobacteriia|o__Fusobacteriales|f__Fusobacteriaceae|g__Fusobacterium|s__Fusobacterium_nucleatum|t__SGB6007	0.000323829	52	0.567667	NA	0.567667	FALSE
k__Bacteria|p__Proteobacteria|c__Gammaproteobacteria|o__Enterobacterales|f__Yersiniaceae|g__Serratia|s__Serratia_surfactantfaciens|t__SGB10250	0.0122983	59	0.515641	NA	0.515641	FALSE
k__Bacteria|p__Spirochaetes|c__Spirochaetia|o__Spirochaetales|f__Treponemataceae|g__Treponema|s__Treponema_sp_Marseille_Q4130|t__SGB80266	3.18915e-05	8	0.418673	NA	0.418673	FALSE
k__Bacteria|p__Actinobacteria|c__Coriobacteriia|o__Eggerthellales|f__Eggerthellaceae|g__Slackia|s__Slackia_exigua|t__SGB14784	4.33722e-05	15	0.371306	NA	0.371306	FALSE
k__Bacteria|p__Firmicutes|c__Negativicutes|o__Veillonellales|f__Veillonellaceae|g__Dialister|s__Dialister_invisus|t__SGB5825_group	6.70046e-05	21	0.476317	NA	0.476317	FALSE
k__Bacteria|p__Firmicutes|c__Clostridia|o__Eubacteriales|f__Eubacteriales_Family_XIII_Incertae_Sedis|g__Mogibacterium|s__Mogibacterium_diversum|t__SGB3922_group	4.8229e-05	27	0.496191	NA	0.496191	FALSE
k__Bacteria|p__Bacteroidetes|c__Flavobacteriia|o__Flavobacteriales|f__Flavobacteriaceae|g__Capnocytophaga|s__Capnocytophaga_sputigena|t__SGB2502	0.000940021	8	0.541373	NA	0.541373	FALSE
k__Bacteria|p__Bacteroidetes|c__Bacteroidia|o__Bacteroidales|f__Prevotellaceae|g__Prevotella|s__Prevotella_baroniae|t__SGB1533	0.000216208	19	0.581093	NA	0.581093	FALSE
k__Bacteria|p__Firmicutes|c__Clostridia|o__Eubacteriales|f__Lachnospiraceae|g__Oribacterium|s__Oribacterium_sp_oral_taxon_078|t__SGB7282	3.90231e-06	2	0.579687	NA	0.579687	FALSE
k__Bacteria|p__Bacteroidetes|c__Bacteroidia|o__Bacteroidales|f__Prevotellaceae|g__Alloprevotella|s__Alloprevotella_sp_Lung230|t__SGB1467	0.000112981	27	0.731338	NA	0.731338	FALSE
k__Bacteria|p__Fusobacteria|c__Fusobacteriia|o__Fusobacteriales|f__Fusobacteriaceae|g__Fusobacterium|s__Fusobacterium_nucleatum|t__SGB6011	7.05603e-05	27	0.706361	NA	0.706361	FALSE
k__Bacteria|p__Firmicutes|c__Bacilli|o__Lactobacillales|f__Streptococcaceae|g__Streptococcus|s__Streptococcus_constellatus|t__SGB8026	0.000405228	17	0.514948	NA	0.514948	FALSE
k__Bacteria|p__Firmicutes|c__Clostridia|o__Eubacteriales|f__Lachnospiraceae|g__Shuttleworthia|s__Shuttleworthia_satelles|t__SGB7281	5.66119e-05	6	0.672365	NA	0.672365	FALSE
k__Bacteria|p__Actinobacteria|c__Coriobacteriia|o__Coriobacteriales|f__Atopobiaceae|g__Lancefieldella|s__Lancefieldella_rimae|t__SGB985	4.07742e-05	12	0.718254	NA	0.718254	FALSE
k__Bacteria|p__Bacteroidetes|c__Bacteroidia|o__Bacteroidales|f__Prevotellaceae|g__Prevotella|s__Prevotella_sp_oral_taxon_475|t__SGB1455	6.96645e-06	5	0.614483	NA	0.614483	FALSE
k__Bacteria|p__Bacteroidetes|c__Bacteroidia|o__Bacteroidales|f__Prevotellaceae|g__Prevotella|s__Prevotella_oulorum|t__SGB1520	4.55199e-05	13	0.715333	NA	0.715333	FALSE
k__Bacteria|p__Bacteroidetes|c__Bacteroidia|o__Bacteroidales|f__Prevotellaceae|g__Alloprevotella|s__Alloprevotella_sp_oral_taxon_473|t__SGB1464	0.000381282	32	0.731293	NA	0.731293	FALSE
k__Bacteria|p__Bacteroidetes|c__Bacteroidia|o__Bacteroidales|f__Prevotellaceae|g__Prevotella|s__Prevotella_enoeca|t__SGB1527	1.75329e-06	3	0.55741	NA	0.55741	FALSE
k__Bacteria|p__Actinobacteria|c__Coriobacteriia|o__Coriobacteriales|f__Atopobiaceae|g__Olsenella|s__Olsenella_uli|t__SGB14386	9.3132e-07	2	0.587885	NA	0.587885	FALSE
k__Bacteria|p__Bacteroidetes|c__Bacteroidia|o__Bacteroidales|f__Prevotellaceae|g__Prevotella|s__Prevotella_sp_oral_taxon_376|t__SGB21554	7.04403e-07	1	NA	NA	NA	FALSE
k__Bacteria|p__Firmicutes|c__Negativicutes|o__Selenomonadales|f__Selenomonadaceae|g__Selenomonas|s__Selenomonas_sp_oral_taxon_126|t__SGB5888	1.38407e-05	8	0.743281	NA	0.743281	FALSE
k__Bacteria|p__Firmicutes|c__Clostridia|o__Eubacteriales|f__Lachnospiraceae|g__Lachnospiraceae_unclassified|s__Lachnospiraceae_bacterium_oral_taxon_500|t__SGB24947	7.04266e-06	3	0.397408	NA	0.397408	FALSE
k__Bacteria|p__Firmicutes|c__Clostridia|o__Eubacteriales|f__Lachnospiraceae|g__Lachnoanaerobaculum|s__Lachnoanaerobaculum_orale|t__SGB4482	0.00021282	19	0.700373	NA	0.700373	FALSE
k__Bacteria|p__Bacteroidetes|c__Bacteroidia|o__Bacteroidales|f__Prevotellaceae|g__Prevotella|s__Prevotella_maculosa|t__SGB1524	2.17355e-07	2	0.548966	NA	0.548966	FALSE
k__Bacteria|p__Firmicutes|c__Negativicutes|o__Selenomonadales|f__Selenomonadaceae|g__Selenomonas|s__Selenomonas_sputigena|t__SGB5898_group	8.20038e-05	15	0.46792	NA	0.46792	FALSE
k__Bacteria|p__Fusobacteria|c__Fusobacteriia|o__Fusobacteriales|f__Fusobacteriaceae|g__Fusobacterium|s__Fusobacterium_nucleatum|t__SGB6001	1.66718e-05	24	0.497227	NA	0.497227	FALSE
k__Bacteria|p__Proteobacteria|c__Gammaproteobacteria|o__Pseudomonadales|f__Pseudomonadaceae|g__Pseudomonas|s__Pseudomonas_protegens|t__SGB12187	0.000430004	20	0.549623	NA	0.549623	FALSE
k__Bacteria|p__Firmicutes|c__Bacilli|o__Lactobacillales|f__Streptococcaceae|g__Streptococcus|s__Streptococcus_anginosus	0.000878849	47	0.707358	NA	0.707358	FALSE
k__Bacteria|p__Firmicutes|c__Bacilli|o__Lactobacillales|f__Streptococcaceae|g__Streptococcus|s__Streptococcus_anginosus|t__SGB8028_group	0.000878849	47	0.707358	NA	0.707358	FALSE
k__Bacteria|p__Proteobacteria|c__Alphaproteobacteria	3.06889e-06	1	NA	NA	NA	FALSE
k__Bacteria|p__Proteobacteria|c__Alphaproteobacteria|o__Sphingomonadales	3.06889e-06	1	NA	NA	NA	FALSE
k__Bacteria|p__Proteobacteria|c__Alphaproteobacteria|o__Sphingomonadales|f__Sphingomonadaceae	3.06889e-06	1	NA	NA	NA	FALSE
k__Bacteria|p__Bacteroidetes|c__Bacteroidia|o__Bacteroidales|f__Prevotellaceae|g__Prevotellaceae_unclassified	0.000545703	38	0.60557	NA	0.60557	FALSE
k__Bacteria|p__Proteobacteria|c__Alphaproteobacteria|o__Sphingomonadales|f__Sphingomonadaceae|g__Sphingomonas	3.06889e-06	1	NA	NA	NA	FALSE
k__Bacteria|p__Proteobacteria|c__Betaproteobacteria|o__Neisseriales|f__Neisseriaceae|g__Neisseria|s__Neisseria_sicca	0.00136276	56	0.588717	NA	0.588717	FALSE
k__Bacteria|p__Bacteroidetes|c__Bacteroidia|o__Bacteroidales|f__Prevotellaceae|g__Prevotellaceae_unclassified|s__Prevotellaceae_bacterium_Marseille_P2826	0.000545703	38	0.60557	NA	0.60557	FALSE
k__Bacteria|p__Bacteroidetes|c__Bacteroidia|o__Bacteroidales|f__Prevotellaceae|g__Prevotella|s__Prevotella_jejuni	0.000409257	49	0.586381	NA	0.586381	FALSE
k__Bacteria|p__Proteobacteria|c__Alphaproteobacteria|o__Sphingomonadales|f__Sphingomonadaceae|g__Sphingomonas|s__Sphingomonas_ursincola	3.06889e-06	1	NA	NA	NA	FALSE
k__Bacteria|p__Fusobacteria|c__Fusobacteriia|o__Fusobacteriales|f__Fusobacteriaceae|g__Fusobacterium|s__Fusobacterium_pseudoperiodonticum	0.000639096	63	0.601064	NA	0.601064	FALSE
k__Bacteria|p__Proteobacteria|c__Betaproteobacteria|o__Neisseriales|f__Neisseriaceae|g__Neisseria|s__Neisseria_sicca|t__SGB9467_group	0.00136276	56	0.588717	NA	0.588717	FALSE
k__Bacteria|p__Bacteroidetes|c__Bacteroidia|o__Bacteroidales|f__Prevotellaceae|g__Prevotellaceae_unclassified|s__Prevotellaceae_bacterium_Marseille_P2826|t__SGB1465	0.000545703	38	0.60557	NA	0.60557	FALSE
k__Bacteria|p__Bacteroidetes|c__Bacteroidia|o__Bacteroidales|f__Prevotellaceae|g__Prevotella|s__Prevotella_jejuni|t__SGB1545	0.000409257	49	0.586381	NA	0.586381	FALSE
k__Bacteria|p__Proteobacteria|c__Alphaproteobacteria|o__Sphingomonadales|f__Sphingomonadaceae|g__Sphingomonas|s__Sphingomonas_ursincola|t__SGB11561	3.06889e-06	1	NA	NA	NA	FALSE
k__Bacteria|p__Fusobacteria|c__Fusobacteriia|o__Fusobacteriales|f__Fusobacteriaceae|g__Fusobacterium|s__Fusobacterium_pseudoperiodonticum|t__SGB5989_group	0.000639096	63	0.601064	NA	0.601064	FALSE
k__Bacteria|p__Firmicutes|c__Clostridia|o__Eubacteriales|f__Eubacteriales_Family_XIII_Incertae_Sedis|g__Eubacteriales_Family_XIII_Incertae_Sedis_unclassified	4.75605e-05	31	0.590438	NA	0.590438	FALSE
k__Bacteria|p__Proteobacteria|c__Gammaproteobacteria|o__Pasteurellales|f__Pasteurellaceae|g__Haemophilus|s__Haemophilus_influenzae	0.000407992	22	0.547376	NA	0.547376	FALSE
k__Bacteria|p__Bacteroidetes|c__Bacteroidia|o__Bacteroidales|f__Prevotellaceae|g__Prevotella|s__Prevotella_pallens	0.000475514	63	0.628144	NA	0.628144	FALSE
k__Bacteria|p__Proteobacteria|c__Gammaproteobacteria|o__Pasteurellales|f__Pasteurellaceae|g__Haemophilus|s__Haemophilus_sputorum	0.000119711	22	0.710387	NA	0.710387	FALSE
k__Bacteria|p__Firmicutes|c__Negativicutes|o__Veillonellales|f__Veillonellaceae|g__Veillonella|s__Veillonella_dispar	0.000291336	39	0.743643	NA	0.743643	FALSE
k__Bacteria|p__Bacteroidetes|c__Bacteroidia|o__Bacteroidales|f__Porphyromonadaceae|g__Porphyromonas|s__Porphyromonas_pasteri	0.000988342	66	0.647256	NA	0.647256	FALSE
k__Bacteria|p__Firmicutes|c__Clostridia|o__Eubacteriales|f__Eubacteriales_Family_XIII_Incertae_Sedis|g__Eubacteriales_Family_XIII_Incertae_Sedis_unclassified|s__Eubacterium_saphenum	1.96565e-05	17	0.670057	NA	0.670057	FALSE
k__Bacteria|p__Proteobacteria|c__Gammaproteobacteria|o__Pasteurellales|f__Pasteurellaceae|g__Haemophilus|s__Haemophilus_influenzae|t__SGB9648	0.000407992	22	0.547376	NA	0.547376	FALSE
k__Bacteria|p__Bacteroidetes|c__Bacteroidia|o__Bacteroidales|f__Prevotellaceae|g__Prevotella|s__Prevotella_pallens|t__SGB1564	0.000475514	63	0.628144	NA	0.628144	FALSE
k__Bacteria|p__Proteobacteria|c__Gammaproteobacteria|o__Pasteurellales|f__Pasteurellaceae|g__Haemophilus|s__Haemophilus_sputorum|t__SGB9631	0.000119711	22	0.710387	NA	0.710387	FALSE
k__Bacteria|p__Firmicutes|c__Negativicutes|o__Veillonellales|f__Veillonellaceae|g__Veillonella|s__Veillonella_dispar|t__SGB6952	0.000291336	39	0.743643	NA	0.743643	FALSE
k__Bacteria|p__Bacteroidetes|c__Bacteroidia|o__Bacteroidales|f__Porphyromonadaceae|g__Porphyromonas|s__Porphyromonas_pasteri|t__SGB2043	0.000988342	66	0.647256	NA	0.647256	FALSE
k__Bacteria|p__Firmicutes|c__Clostridia|o__Eubacteriales|f__Eubacteriales_Family_XIII_Incertae_Sedis|g__Eubacteriales_Family_XIII_Incertae_Sedis_unclassified|s__Eubacterium_saphenum|t__SGB3945	1.96565e-05	17	0.670057	NA	0.670057	FALSE
k__Bacteria|p__Firmicutes|c__Bacilli|o__Bacillales	0.000735545	68	0.561632	NA	0.561632	FALSE
k__Bacteria|p__Firmicutes|c__Bacilli|o__Bacillales|f__Bacillales_unclassified	0.000658716	68	0.574982	NA	0.574982	FALSE
k__Bacteria|p__Firmicutes|c__Bacilli|o__Bacillales|f__Bacillales_unclassified|g__Gemella	0.000658716	68	0.574982	NA	0.574982	FALSE
k__Bacteria|p__Proteobacteria|c__Betaproteobacteria|o__Neisseriales|f__Neisseriaceae|g__Neisseria|s__Neisseria_cinerea	0.000404944	24	0.715464	NA	0.715464	FALSE
k__Bacteria|p__Firmicutes|c__Bacilli|o__Bacillales|f__Bacillales_unclassified|g__Gemella|s__Gemella_morbillorum	0.000348991	59	0.580593	NA	0.580593	FALSE
k__Bacteria|p__Bacteroidetes|c__Bacteroidia|o__Bacteroidales|f__Prevotellaceae|g__Prevotella|s__Prevotella_intermedia	0.00300601	55	0.578909	NA	0.578909	FALSE
k__Bacteria|p__Proteobacteria|c__Gammaproteobacteria|o__Pasteurellales|f__Pasteurellaceae|g__Aggregatibacter|s__Aggregatibacter_sp_2125159857	0.00019389	44	0.626832	NA	0.626832	FALSE
k__Bacteria|p__Firmicutes|c__Bacilli|o__Bacillales|f__Bacillales_unclassified|g__Gemella|s__Gemella_haemolysans	0.000146466	34	0.655178	NA	0.655178	FALSE
k__Bacteria|p__Bacteroidetes|c__Bacteroidia|o__Bacteroidales|f__Prevotellaceae|g__Prevotella|s__Prevotella_shahii	6.25044e-05	20	0.639813	NA	0.639813	FALSE
k__Bacteria|p__Firmicutes|c__Negativicutes|o__Veillonellales|f__Veillonellaceae|g__Veillonella|s__Veillonella_tobetsuensis	0.000240454	28	0.522096	NA	0.522096	FALSE
k__Bacteria|p__Proteobacteria|c__Betaproteobacteria|o__Neisseriales|f__Neisseriaceae|g__Neisseria|s__Neisseria_cinerea|t__SGB9460	0.000404944	24	0.715464	NA	0.715464	FALSE
k__Bacteria|p__Firmicutes|c__Bacilli|o__Bacillales|f__Bacillales_unclassified|g__Gemella|s__Gemella_morbillorum|t__SGB7295	0.000348991	59	0.580593	NA	0.580593	FALSE
k__Bacteria|p__Bacteroidetes|c__Bacteroidia|o__Bacteroidales|f__Prevotellaceae|g__Prevotella|s__Prevotella_intermedia|t__SGB1560	0.00300601	55	0.578909	NA	0.578909	FALSE
k__Bacteria|p__Proteobacteria|c__Gammaproteobacteria|o__Pasteurellales|f__Pasteurellaceae|g__Aggregatibacter|s__Aggregatibacter_sp_2125159857|t__SGB9733	0.00019389	44	0.626832	NA	0.626832	FALSE
k__Bacteria|p__Firmicutes|c__Bacilli|o__Bacillales|f__Bacillales_unclassified|g__Gemella|s__Gemella_haemolysans|t__SGB7285_group	0.000146466	34	0.655178	NA	0.655178	FALSE
k__Bacteria|p__Bacteroidetes|c__Bacteroidia|o__Bacteroidales|f__Prevotellaceae|g__Prevotella|s__Prevotella_shahii|t__SGB1456	6.25044e-05	20	0.639813	NA	0.639813	FALSE
k__Bacteria|p__Firmicutes|c__Negativicutes|o__Veillonellales|f__Veillonellaceae|g__Veillonella|s__Veillonella_tobetsuensis|t__SGB6935	0.000240454	28	0.522096	NA	0.522096	FALSE
k__Bacteria|p__Actinobacteria|c__Actinomycetia	0.00121488	74	0.552069	NA	0.552069	FALSE
k__Bacteria|p__Actinobacteria|c__Actinomycetia|o__Actinomycetales	0.000365194	43	0.496306	NA	0.496306	FALSE
k__Bacteria|p__Actinobacteria|c__Actinomycetia|o__Actinomycetales|f__Actinomycetaceae	0.000365194	43	0.496306	NA	0.496306	FALSE
k__Bacteria|p__Firmicutes|c__Negativicutes|o__Veillonellales|f__Veillonellaceae|g__Megasphaera	0.000101244	32	0.491229	NA	0.491229	FALSE
k__Bacteria|p__Actinobacteria|c__Actinomycetia|o__Actinomycetales|f__Actinomycetaceae|g__Actinomyces	0.000365008	43	0.496298	NA	0.496298	FALSE
k__Bacteria|p__Actinobacteria|c__Actinomycetia|o__Micrococcales|f__Micrococcaceae|g__Rothia	0.000390242	59	0.646382	NA	0.646382	FALSE
k__Bacteria|p__Firmicutes|c__Bacilli|o__Lactobacillales|f__Streptococcaceae|g__Streptococcus|s__Streptococcus_parasanguinis	0.00046703	63	0.660825	NA	0.660825	FALSE
k__Bacteria|p__Firmicutes|c__Negativicutes|o__Veillonellales|f__Veillonellaceae|g__Veillonella|s__Veillonella_atypica	0.000526076	49	0.585054	NA	0.585054	FALSE
k__Bacteria|p__Firmicutes|c__Negativicutes|o__Veillonellales|f__Veillonellaceae|g__Megasphaera|s__Megasphaera_micronuciformis	0.000101244	32	0.491229	NA	0.491229	FALSE
k__Bacteria|p__Bacteroidetes|c__Bacteroidia|o__Bacteroidales|f__Prevotellaceae|g__Prevotella|s__Prevotella_salivae	7.16071e-05	26	0.513713	NA	0.513713	FALSE
k__Bacteria|p__Actinobacteria|c__Actinomycetia|o__Actinomycetales|f__Actinomycetaceae|g__Actinomyces|s__Actinomyces_sp_ICM47	5.64463e-05	21	0.637742	NA	0.637742	FALSE
k__Bacteria|p__Actinobacteria|c__Actinomycetia|o__Actinomycetales|f__Actinomycetaceae|g__Actinomyces|s__Actinomyces_bouchesdurhonensis	2.55578e-05	12	0.407836	NA	0.407836	FALSE
k__Bacteria|p__Bacteroidetes|c__Bacteroidia|o__Bacteroidales|f__Prevotellaceae|g__Prevotella|s__Prevotella_vespertina	0.00031976	37	0.65117	NA	0.65117	FALSE
k__Bacteria|p__Actinobacteria|c__Actinomycetia|o__Micrococcales|f__Micrococcaceae|g__Rothia|s__Rothia_mucilaginosa	0.000389192	59	0.644315	NA	0.644315	FALSE
k__Bacteria|p__Actinobacteria|c__Actinomycetia|o__Actinomycetales|f__Actinomycetaceae|g__Actinomyces|s__Actinomyces_sp_ICM58	2.99486e-05	17	0.622351	NA	0.622351	FALSE
k__Bacteria|p__Bacteroidetes|c__Bacteroidia|o__Bacteroidales|f__Prevotellaceae|g__Prevotella|s__Prevotella_histicola	0.000140111	28	0.703831	NA	0.703831	FALSE
k__Bacteria|p__Firmicutes|c__Bacilli|o__Lactobacillales|f__Streptococcaceae|g__Streptococcus|s__Streptococcus_salivarius	0.000223535	34	0.67701	NA	0.67701	FALSE
k__Bacteria|p__Actinobacteria|c__Coriobacteriia|o__Coriobacteriales|f__Atopobiaceae|g__Lancefieldella|s__Lancefieldella_parvula	0.000112957	28	0.418252	NA	0.418252	FALSE
k__Bacteria|p__Firmicutes|c__Bacilli|o__Lactobacillales|f__Streptococcaceae|g__Streptococcus|s__Streptococcus_parasanguinis|t__SGB8071	0.00046703	63	0.660825	NA	0.660825	FALSE
k__Bacteria|p__Firmicutes|c__Negativicutes|o__Veillonellales|f__Veillonellaceae|g__Veillonella|s__Veillonella_atypica|t__SGB6936	0.000526076	49	0.585054	NA	0.585054	FALSE
k__Bacteria|p__Firmicutes|c__Negativicutes|o__Veillonellales|f__Veillonellaceae|g__Megasphaera|s__Megasphaera_micronuciformis|t__SGB5868	0.000101244	32	0.491229	NA	0.491229	FALSE
k__Bacteria|p__Bacteroidetes|c__Bacteroidia|o__Bacteroidales|f__Prevotellaceae|g__Prevotella|s__Prevotella_salivae|t__SGB1522	7.16071e-05	26	0.513713	NA	0.513713	FALSE
k__Bacteria|p__Actinobacteria|c__Actinomycetia|o__Actinomycetales|f__Actinomycetaceae|g__Actinomyces|s__Actinomyces_sp_ICM47|t__SGB17167_group	5.64463e-05	21	0.637742	NA	0.637742	FALSE
k__Bacteria|p__Actinobacteria|c__Actinomycetia|o__Actinomycetales|f__Actinomycetaceae|g__Actinomyces|s__Actinomyces_bouchesdurhonensis|t__SGB17152	2.55578e-05	12	0.407836	NA	0.407836	FALSE
k__Bacteria|p__Bacteroidetes|c__Bacteroidia|o__Bacteroidales|f__Prevotellaceae|g__Prevotella|s__Prevotella_vespertina|t__SGB1542	0.00031976	37	0.65117	NA	0.65117	FALSE
k__Bacteria|p__Actinobacteria|c__Actinomycetia|o__Micrococcales|f__Micrococcaceae|g__Rothia|s__Rothia_mucilaginosa|t__SGB16971_group	0.000354987	56	0.569322	NA	0.569322	FALSE
k__Bacteria|p__Actinobacteria|c__Actinomycetia|o__Actinomycetales|f__Actinomycetaceae|g__Actinomyces|s__Actinomyces_sp_ICM58|t__SGB17169	2.99486e-05	17	0.622351	NA	0.622351	FALSE
k__Bacteria|p__Bacteroidetes|c__Bacteroidia|o__Bacteroidales|f__Prevotellaceae|g__Prevotella|s__Prevotella_histicola|t__SGB1543	0.000140111	28	0.703831	NA	0.703831	FALSE
k__Bacteria|p__Firmicutes|c__Bacilli|o__Lactobacillales|f__Streptococcaceae|g__Streptococcus|s__Streptococcus_salivarius|t__SGB8007_group	0.000223535	34	0.67701	NA	0.67701	FALSE
k__Bacteria|p__Actinobacteria|c__Coriobacteriia|o__Coriobacteriales|f__Atopobiaceae|g__Lancefieldella|s__Lancefieldella_parvula|t__SGB966	4.18944e-05	24	0.418514	NA	0.418514	FALSE
k__Bacteria|p__Proteobacteria|c__Gammaproteobacteria|o__Moraxellales	6.09297e-06	5	0.520997	NA	0.520997	FALSE
k__Bacteria|p__Proteobacteria|c__Gammaproteobacteria|o__Moraxellales|f__Moraxellaceae	6.09297e-06	5	0.520997	NA	0.520997	FALSE
k__Bacteria|p__Firmicutes|c__Bacilli|o__Lactobacillales|f__Lactobacillaceae|g__Ligilactobacillus	0.000913069	25	0.682832	NA	0.682832	FALSE
k__Bacteria|p__Proteobacteria|c__Gammaproteobacteria|o__Moraxellales|f__Moraxellaceae|g__Moraxella	6.09297e-06	5	0.520997	NA	0.520997	FALSE
k__Bacteria|p__Firmicutes|c__Bacilli|o__Lactobacillales|f__Lactobacillaceae|g__Limosilactobacillus|s__Limosilactobacillus_reuteri	0.00112193	14	0.543011	NA	0.543011	FALSE
k__Bacteria|p__Firmicutes|c__Bacilli|o__Lactobacillales|f__Lactobacillaceae|g__Lactobacillus|s__Lactobacillus_kitasatonis	0.000572155	2	0.586892	NA	0.586892	FALSE
k__Bacteria|p__Firmicutes|c__Bacilli|o__Lactobacillales|f__Lactobacillaceae|g__Lactobacillus|s__Lactobacillus_gasseri	0.000774453	24	0.471965	NA	0.471965	FALSE
k__Bacteria|p__Firmicutes|c__Bacilli|o__Lactobacillales|f__Lactobacillaceae|g__Limosilactobacillus|s__Limosilactobacillus_mucosae	1.60791e-05	11	0.56525	NA	0.56525	FALSE
k__Bacteria|p__Firmicutes|c__Negativicutes|o__Veillonellales|f__Veillonellaceae|g__Veillonella|s__Veillonella_parvula	0.000571772	47	0.518626	NA	0.518626	FALSE
k__Bacteria|p__Firmicutes|c__Bacilli|o__Lactobacillales|f__Lactobacillaceae|g__Limosilactobacillus|s__Limosilactobacillus_portuensis	3.80979e-05	4	0.419168	NA	0.419168	FALSE
k__Bacteria|p__Firmicutes|c__Bacilli|o__Lactobacillales|f__Lactobacillaceae|g__Ligilactobacillus|s__Ligilactobacillus_salivarius	0.000704716	23	0.662335	NA	0.662335	FALSE
k__Bacteria|p__Firmicutes|c__Bacilli|o__Lactobacillales|f__Lactobacillaceae|g__Limosilactobacillus|s__Limosilactobacillus_vaginalis	0.00037275	11	0.508101	NA	0.508101	FALSE
k__Bacteria|p__Firmicutes|c__Bacilli|o__Lactobacillales|f__Streptococcaceae|g__Streptococcus|s__Streptococcus_gordonii	3.82091e-05	19	0.621235	NA	0.621235	FALSE
k__Bacteria|p__Proteobacteria|c__Gammaproteobacteria|o__Moraxellales|f__Moraxellaceae|g__Moraxella|s__Moraxella_nonliquefaciens	6.07177e-06	4	0.483611	NA	0.483611	FALSE
k__Bacteria|p__Firmicutes|c__Bacilli|o__Lactobacillales|f__Lactobacillaceae|g__Limosilactobacillus|s__Limosilactobacillus_reuteri|t__SGB7095	0.00112193	14	0.543011	NA	0.543011	FALSE
k__Bacteria|p__Firmicutes|c__Bacilli|o__Lactobacillales|f__Lactobacillaceae|g__Lactobacillus|s__Lactobacillus_kitasatonis|t__SGB7051	0.000572155	2	0.586892	NA	0.586892	FALSE
k__Bacteria|p__Firmicutes|c__Bacilli|o__Lactobacillales|f__Lactobacillaceae|g__Lactobacillus|s__Lactobacillus_gasseri|t__SGB7038	0.000516527	20	0.487158	NA	0.487158	FALSE
k__Bacteria|p__Firmicutes|c__Bacilli|o__Lactobacillales|f__Lactobacillaceae|g__Limosilactobacillus|s__Limosilactobacillus_mucosae|t__SGB7088_group	1.60791e-05	11	0.56525	NA	0.56525	FALSE
k__Bacteria|p__Firmicutes|c__Negativicutes|o__Veillonellales|f__Veillonellaceae|g__Veillonella|s__Veillonella_parvula|t__SGB6939	0.000571772	47	0.518626	NA	0.518626	FALSE
k__Bacteria|p__Firmicutes|c__Bacilli|o__Lactobacillales|f__Lactobacillaceae|g__Limosilactobacillus|s__Limosilactobacillus_portuensis|t__SGB7097	3.80979e-05	4	0.419168	NA	0.419168	FALSE
k__Bacteria|p__Firmicutes|c__Bacilli|o__Lactobacillales|f__Lactobacillaceae|g__Ligilactobacillus|s__Ligilactobacillus_salivarius|t__SGB7082	0.000704716	23	0.662335	NA	0.662335	FALSE
k__Bacteria|p__Firmicutes|c__Bacilli|o__Lactobacillales|f__Lactobacillaceae|g__Limosilactobacillus|s__Limosilactobacillus_vaginalis|t__SGB7098	0.00037275	11	0.508101	NA	0.508101	FALSE
k__Bacteria|p__Firmicutes|c__Bacilli|o__Lactobacillales|f__Streptococcaceae|g__Streptococcus|s__Streptococcus_gordonii|t__SGB8053	3.74239e-05	18	0.635867	NA	0.635867	FALSE
k__Bacteria|p__Proteobacteria|c__Gammaproteobacteria|o__Moraxellales|f__Moraxellaceae|g__Moraxella|s__Moraxella_nonliquefaciens|t__SGB10426	6.07177e-06	4	0.483611	NA	0.483611	FALSE
k__Bacteria|p__Candidatus_Saccharibacteria	7.93161e-05	31	0.641682	NA	0.641682	FALSE
k__Bacteria|p__Candidatus_Saccharibacteria|c__Candidatus_Saccharibacteria_unclassified	5.50745e-05	28	0.635369	NA	0.635369	FALSE
k__Bacteria|p__Candidatus_Saccharibacteria|c__Candidatus_Saccharibacteria_unclassified|o__Candidatus_Saccharibacteria_unclassified	5.50745e-05	28	0.635369	NA	0.635369	FALSE
k__Bacteria|p__Firmicutes|c__Bacilli|o__Lactobacillales|f__Enterococcaceae	0.000601209	7	0.48679	NA	0.48679	FALSE
k__Bacteria|p__Candidatus_Saccharibacteria|c__Candidatus_Saccharibacteria_unclassified|o__Candidatus_Saccharibacteria_unclassified|f__Candidatus_Saccharibacteria_unclassified	5.50745e-05	28	0.635369	NA	0.635369	FALSE
k__Bacteria|p__Proteobacteria|c__Gammaproteobacteria|o__Enterobacterales|f__Enterobacteriaceae	0.000568395	11	0.611182	NA	0.611182	FALSE
k__Bacteria|p__Firmicutes|c__Bacilli|o__Lactobacillales|f__Enterococcaceae|g__Enterococcus	0.000601209	7	0.48679	NA	0.48679	FALSE
k__Bacteria|p__Candidatus_Saccharibacteria|c__Candidatus_Saccharibacteria_unclassified|o__Candidatus_Saccharibacteria_unclassified|f__Candidatus_Saccharibacteria_unclassified|g__Candidatus_Saccharibacteria_unclassified	5.50745e-05	28	0.635369	NA	0.635369	FALSE
k__Bacteria|p__Proteobacteria|c__Gammaproteobacteria|o__Enterobacterales|f__Enterobacteriaceae|g__Klebsiella	0.000565682	10	0.607455	NA	0.607455	FALSE
k__Bacteria|p__Firmicutes|c__Clostridia|o__Eubacteriales|f__Peptostreptococcaceae|g__Filifactor	0.000163108	29	0.619954	NA	0.619954	FALSE
k__Bacteria|p__Firmicutes|c__Bacilli|o__Lactobacillales|f__Enterococcaceae|g__Enterococcus|s__Enterococcus_hirae	0.00059972	6	0.469091	NA	0.469091	FALSE
k__Bacteria|p__Actinobacteria|c__Actinomycetia|o__Actinomycetales|f__Actinomycetaceae|g__Actinomyces|s__Actinomyces_graevenitzii	0.000227961	26	0.493678	NA	0.493678	FALSE
k__Bacteria|p__Firmicutes|c__Bacilli|o__Lactobacillales|f__Streptococcaceae|g__Streptococcus|s__Streptococcus_rubneri	6.61036e-05	12	0.456282	NA	0.456282	FALSE
k__Bacteria|p__Firmicutes|c__Bacilli|o__Lactobacillales|f__Streptococcaceae|g__Streptococcus|s__Streptococcus_infantis	0.000138745	41	0.680884	NA	0.680884	FALSE
k__Bacteria|p__Bacteroidetes|c__Bacteroidia|o__Bacteroidales|f__Prevotellaceae|g__Prevotella|s__Prevotella_nanceiensis	0.00021343	37	0.536436	NA	0.536436	FALSE
k__Bacteria|p__Candidatus_Saccharibacteria|c__Candidatus_Saccharibacteria_unclassified|o__Candidatus_Saccharibacteria_unclassified|f__Candidatus_Saccharibacteria_unclassified|g__Candidatus_Saccharibacteria_unclassified|s__TM7_phylum_sp_oral_taxon_352	5.04375e-05	23	0.565826	NA	0.565826	FALSE
k__Bacteria|p__Actinobacteria|c__Actinomycetia|o__Actinomycetales|f__Actinomycetaceae|g__Actinomyces|s__Actinomyces_sp_HMSC035G02	1.66172e-05	7	0.471694	NA	0.471694	FALSE
k__Bacteria|p__Firmicutes|c__Bacilli|o__Bacillales|f__Bacillales_unclassified|g__Gemella|s__Gemella_sanguinis	0.000163259	49	0.574195	NA	0.574195	FALSE
k__Bacteria|p__Bacteroidetes|c__Bacteroidia|o__Bacteroidales|f__Porphyromonadaceae|g__Porphyromonas|s__Porphyromonas_gingivalis	0.00049238	29	0.703379	NA	0.703379	FALSE
k__Bacteria|p__Firmicutes|c__Negativicutes|o__Veillonellales|f__Veillonellaceae|g__Veillonella|s__Veillonella_sp_3627	3.6723e-06	6	0.708121	NA	0.708121	FALSE
k__Bacteria|p__Proteobacteria|c__Gammaproteobacteria|o__Enterobacterales|f__Enterobacteriaceae|g__Klebsiella|s__Klebsiella_pneumoniae	0.000565682	10	0.607455	NA	0.607455	FALSE
k__Bacteria|p__Proteobacteria|c__Betaproteobacteria|o__Neisseriales|f__Neisseriaceae|g__Neisseria|s__Neisseria_elongata	0.000160195	23	0.614356	NA	0.614356	FALSE
k__Bacteria|p__Firmicutes|c__Clostridia|o__Eubacteriales|f__Peptostreptococcaceae|g__Filifactor|s__Filifactor_alocis	0.000163108	29	0.619954	NA	0.619954	FALSE
k__Bacteria|p__Bacteroidetes|c__Bacteroidia|o__Bacteroidales|f__Porphyromonadaceae|g__Porphyromonas|s__Porphyromonas_sp_oral_taxon_278	0.000167576	34	0.523664	NA	0.523664	FALSE
k__Bacteria|p__Firmicutes|c__Bacilli|o__Lactobacillales|f__Enterococcaceae|g__Enterococcus|s__Enterococcus_hirae|t__SGB7970	0.00059972	6	0.469091	NA	0.469091	FALSE
k__Bacteria|p__Actinobacteria|c__Actinomycetia|o__Actinomycetales|f__Actinomycetaceae|g__Actinomyces|s__Actinomyces_graevenitzii|t__SGB17130_group	0.000227961	26	0.493678	NA	0.493678	FALSE
k__Bacteria|p__Firmicutes|c__Bacilli|o__Lactobacillales|f__Streptococcaceae|g__Streptococcus|s__Streptococcus_rubneri|t__SGB8056	6.61036e-05	12	0.456282	NA	0.456282	FALSE
k__Bacteria|p__Firmicutes|c__Bacilli|o__Lactobacillales|f__Streptococcaceae|g__Streptococcus|s__Streptococcus_infantis|t__SGB8095	0.000110193	36	0.632799	NA	0.632799	FALSE
k__Bacteria|p__Bacteroidetes|c__Bacteroidia|o__Bacteroidales|f__Prevotellaceae|g__Prevotella|s__Prevotella_nanceiensis|t__SGB1536_group	0.00021343	37	0.536436	NA	0.536436	FALSE
k__Bacteria|p__Candidatus_Saccharibacteria|c__Candidatus_Saccharibacteria_unclassified|o__Candidatus_Saccharibacteria_unclassified|f__Candidatus_Saccharibacteria_unclassified|g__Candidatus_Saccharibacteria_unclassified|s__TM7_phylum_sp_oral_taxon_352|t__SGB19860_group	5.04375e-05	23	0.565826	NA	0.565826	FALSE
k__Bacteria|p__Actinobacteria|c__Actinomycetia|o__Actinomycetales|f__Actinomycetaceae|g__Actinomyces|s__Actinomyces_sp_HMSC035G02|t__SGB17158_group	1.66172e-05	7	0.471694	NA	0.471694	FALSE
k__Bacteria|p__Firmicutes|c__Bacilli|o__Lactobacillales|f__Streptococcaceae|g__Streptococcus|s__Streptococcus_mitis|t__SGB8091	0.000314354	38	0.535306	NA	0.535306	FALSE
k__Bacteria|p__Firmicutes|c__Bacilli|o__Bacillales|f__Bacillales_unclassified|g__Gemella|s__Gemella_sanguinis|t__SGB7298_group	0.000163259	49	0.574195	NA	0.574195	FALSE
k__Bacteria|p__Bacteroidetes|c__Bacteroidia|o__Bacteroidales|f__Porphyromonadaceae|g__Porphyromonas|s__Porphyromonas_gingivalis|t__SGB2057	0.00049238	29	0.703379	NA	0.703379	FALSE
k__Bacteria|p__Firmicutes|c__Negativicutes|o__Veillonellales|f__Veillonellaceae|g__Veillonella|s__Veillonella_sp_3627|t__SGB6934	3.6723e-06	6	0.708121	NA	0.708121	FALSE
k__Bacteria|p__Proteobacteria|c__Gammaproteobacteria|o__Enterobacterales|f__Enterobacteriaceae|g__Klebsiella|s__Klebsiella_pneumoniae|t__SGB10115	0.000565682	10	0.607455	NA	0.607455	FALSE
k__Bacteria|p__Proteobacteria|c__Betaproteobacteria|o__Neisseriales|f__Neisseriaceae|g__Neisseria|s__Neisseria_elongata|t__SGB9447	0.000160195	23	0.614356	NA	0.614356	FALSE
k__Bacteria|p__Firmicutes|c__Clostridia|o__Eubacteriales|f__Peptostreptococcaceae|g__Filifactor|s__Filifactor_alocis|t__SGB6629	0.000163108	29	0.619954	NA	0.619954	FALSE
k__Bacteria|p__Bacteroidetes|c__Bacteroidia|o__Bacteroidales|f__Porphyromonadaceae|g__Porphyromonas|s__Porphyromonas_sp_oral_taxon_278|t__SGB2041	0.000167576	34	0.523664	NA	0.523664	FALSE
k__Bacteria|p__Bacteroidetes|c__Bacteroidia|o__Bacteroidales|f__Tannerellaceae	8.34229e-06	13	0.592124	NA	0.592124	FALSE
k__Bacteria|p__Bacteroidetes|c__Bacteroidia|o__Bacteroidales|f__Tannerellaceae|g__Tannerella	8.34229e-06	13	0.592124	NA	0.592124	FALSE
k__Bacteria|p__Spirochaetes|c__Spirochaetia|o__Spirochaetales|f__Treponemataceae|g__Treponema|s__Treponema_denticola	7.87487e-05	8	0.484123	NA	0.484123	FALSE
k__Bacteria|p__Firmicutes|c__Clostridia|o__Eubacteriales|f__Eubacteriales_Family_XIII_Incertae_Sedis|g__Eubacteriales_Family_XIII_Incertae_Sedis_unclassified|s__Eubacterium_nodatum	1.69807e-05	9	0.668011	NA	0.668011	FALSE
k__Bacteria|p__Bacteroidetes|c__Bacteroidia|o__Bacteroidales|f__Tannerellaceae|g__Tannerella|s__Tannerella_forsythia	2.31415e-06	6	0.6041	NA	0.6041	FALSE
k__Bacteria|p__Fusobacteria|c__Fusobacteriia|o__Fusobacteriales|f__Fusobacteriaceae|g__Fusobacterium|s__Fusobacterium_nucleatum|t__SGB6013	2.4882e-05	11	0.399301	NA	0.399301	FALSE
k__Bacteria|p__Spirochaetes|c__Spirochaetia|o__Spirochaetales|f__Treponemataceae|g__Treponema|s__Treponema_denticola|t__SGB3613	7.87487e-05	8	0.484123	NA	0.484123	FALSE
k__Bacteria|p__Firmicutes|c__Clostridia|o__Eubacteriales|f__Eubacteriales_Family_XIII_Incertae_Sedis|g__Eubacteriales_Family_XIII_Incertae_Sedis_unclassified|s__Eubacterium_nodatum|t__SGB6627	1.69807e-05	9	0.668011	NA	0.668011	FALSE
k__Bacteria|p__Bacteroidetes|c__Bacteroidia|o__Bacteroidales|f__Tannerellaceae|g__Tannerella|s__Tannerella_forsythia|t__SGB2053	2.31415e-06	6	0.6041	NA	0.6041	FALSE
k__Bacteria|p__Tenericutes	0.000179722	10	0.557536	NA	0.557536	FALSE
k__Bacteria|p__Synergistetes	7.00918e-06	3	0.549812	NA	0.549812	FALSE
k__Bacteria|p__Tenericutes|c__Mollicutes	0.000179722	10	0.557536	NA	0.557536	FALSE
k__Bacteria|p__Firmicutes|c__Erysipelotrichia	0.000118101	21	0.69505	NA	0.69505	FALSE
k__Bacteria|p__Synergistetes|c__Synergistia	7.00918e-06	3	0.549812	NA	0.549812	FALSE
k__Bacteria|p__Tenericutes|c__Mollicutes|o__Mycoplasmatales	0.000179722	10	0.557536	NA	0.557536	FALSE
k__Bacteria|p__Actinobacteria|c__Actinomycetia|o__Bifidobacteriales	0.000433967	21	0.513325	NA	0.513325	FALSE
k__Bacteria|p__Firmicutes|c__Erysipelotrichia|o__Erysipelotrichales	0.000118101	21	0.69505	NA	0.69505	FALSE
k__Bacteria|p__Synergistetes|c__Synergistia|o__Synergistales	7.00918e-06	3	0.549812	NA	0.549812	FALSE
k__Bacteria|p__Fusobacteria|c__Fusobacteriia|o__Fusobacteriales|f__Leptotrichiaceae	0.000376587	36	0.617521	NA	0.617521	FALSE
k__Bacteria|p__Tenericutes|c__Mollicutes|o__Mycoplasmatales|f__Mycoplasmataceae	0.000179722	10	0.557536	NA	0.557536	FALSE
k__Bacteria|p__Actinobacteria|c__Actinomycetia|o__Bifidobacteriales|f__Bifidobacteriaceae	0.000433967	21	0.513325	NA	0.513325	FALSE
k__Bacteria|p__Firmicutes|c__Erysipelotrichia|o__Erysipelotrichales|f__Erysipelotrichaceae	9.39114e-05	21	0.704626	NA	0.704626	FALSE
k__Bacteria|p__Proteobacteria|c__Epsilonproteobacteria|o__Campylobacterales|f__Campylobacteraceae	0.000331613	27	0.669414	NA	0.669414	FALSE
k__Bacteria|p__Synergistetes|c__Synergistia|o__Synergistales|f__Synergistaceae	7.00918e-06	3	0.549812	NA	0.549812	FALSE
k__Bacteria|p__Firmicutes|c__Bacilli|o__Lactobacillales|f__Carnobacteriaceae	5.78798e-05	24	0.566852	NA	0.566852	FALSE
k__Bacteria|p__Fusobacteria|c__Fusobacteriia|o__Fusobacteriales|f__Leptotrichiaceae|g__Sneathia	6.70546e-05	2	0.626873	NA	0.626873	FALSE
k__Bacteria|p__Tenericutes|c__Mollicutes|o__Mycoplasmatales|f__Mycoplasmataceae|g__Mycoplasma	9.04991e-05	7	0.595503	NA	0.595503	FALSE
k__Bacteria|p__Firmicutes|c__Clostridia|o__Eubacteriales|f__Lachnospiraceae|g__Stomatobaculum	0.000433192	16	0.661826	NA	0.661826	FALSE
k__Bacteria|p__Fusobacteria|c__Fusobacteriia|o__Fusobacteriales|f__Leptotrichiaceae|g__Leptotrichia	0.000309135	36	0.627588	NA	0.627588	FALSE
k__Bacteria|p__Actinobacteria|c__Actinomycetia|o__Bifidobacteriales|f__Bifidobacteriaceae|g__Gardnerella	1.8272e-05	2	0.568406	NA	0.568406	FALSE
k__Bacteria|p__Firmicutes|c__Clostridia|o__Eubacteriales|f__Peptostreptococcaceae|g__Peptostreptococcus	0.000620979	31	0.494187	NA	0.494187	FALSE
k__Bacteria|p__Firmicutes|c__Clostridia|o__Eubacteriales|f__Peptostreptococcaceae|g__Peptoanaerobacter	8.62199e-05	13	0.493366	NA	0.493366	FALSE
k__Bacteria|p__Firmicutes|c__Erysipelotrichia|o__Erysipelotrichales|f__Erysipelotrichaceae|g__Solobacterium	9.24201e-05	20	0.702554	NA	0.702554	FALSE
k__Bacteria|p__Proteobacteria|c__Epsilonproteobacteria|o__Campylobacterales|f__Campylobacteraceae|g__Campylobacter	0.000331613	27	0.669414	NA	0.669414	FALSE
k__Bacteria|p__Actinobacteria|c__Actinomycetia|o__Bifidobacteriales|f__Bifidobacteriaceae|g__Bifidobacterium	0.000404412	16	0.54025	NA	0.54025	FALSE
k__Bacteria|p__Synergistetes|c__Synergistia|o__Synergistales|f__Synergistaceae|g__Fretibacterium	1.12997e-07	1	NA	NA	NA	FALSE
k__Bacteria|p__Bacteroidetes|c__Bacteroidia|o__Bacteroidales|f__Prevotellaceae|g__Hallella	0.000161225	5	0.496741	NA	0.496741	FALSE
k__Bacteria|p__Firmicutes|c__Negativicutes|o__Selenomonadales|f__Selenomonadaceae|g__Mitsuokella	5.30306e-07	3	0.478446	NA	0.478446	FALSE
k__Bacteria|p__Firmicutes|c__Bacilli|o__Lactobacillales|f__Carnobacteriaceae|g__Granulicatella	5.78798e-05	24	0.566852	NA	0.566852	FALSE
k__Bacteria|p__Fusobacteria|c__Fusobacteriia|o__Fusobacteriales|f__Leptotrichiaceae|g__Sneathia|s__Sneathia_vaginalis	6.70546e-05	2	0.626873	NA	0.626873	FALSE
k__Bacteria|p__Tenericutes|c__Mollicutes|o__Mycoplasmatales|f__Mycoplasmataceae|g__Mycoplasma|s__Mycoplasma_hominis	3.19449e-05	2	0.596986	NA	0.596986	FALSE
k__Bacteria|p__Firmicutes|c__Clostridia|o__Eubacteriales|f__Lachnospiraceae|g__Stomatobaculum|s__Stomatobaculum_longum	0.000433192	16	0.661826	NA	0.661826	FALSE
k__Bacteria|p__Actinobacteria|c__Coriobacteriia|o__Coriobacteriales|f__Atopobiaceae|g__Olsenella|s__Olsenella_phocaeensis	2.75461e-05	9	0.648551	NA	0.648551	FALSE
k__Bacteria|p__Bacteroidetes|c__Flavobacteriia|o__Flavobacteriales|f__Flavobacteriaceae|g__Capnocytophaga|s__Capnocytophaga_leadbetteri	0.000595696	24	0.660314	NA	0.660314	FALSE
k__Bacteria|p__Actinobacteria|c__Actinomycetia|o__Bifidobacteriales|f__Bifidobacteriaceae|g__Gardnerella|s__Gardnerella_vaginalis	1.8272e-05	2	0.568406	NA	0.568406	FALSE
k__Bacteria|p__Firmicutes|c__Clostridia|o__Eubacteriales|f__Peptostreptococcaceae|g__Peptostreptococcus|s__Peptostreptococcus_stomatis	0.000591236	31	0.497975	NA	0.497975	FALSE
k__Bacteria|p__Firmicutes|c__Clostridia|o__Eubacteriales|f__Lachnospiraceae|g__Lachnospiraceae_unclassified|s__Lachnospiraceae_bacterium_oral_taxon_096	0.000311707	14	0.59032	NA	0.59032	FALSE
k__Bacteria|p__Fusobacteria|c__Fusobacteriia|o__Fusobacteriales|f__Leptotrichiaceae|g__Leptotrichia|s__Leptotrichia_sp_oral_taxon_223	4.50177e-06	2	0.247837	NA	0.247837	FALSE
k__Bacteria|p__Firmicutes|c__Clostridia|o__Eubacteriales|f__Peptostreptococcaceae|g__Peptoanaerobacter|s__Peptoanaerobacter_stomatis	8.62199e-05	13	0.493366	NA	0.493366	FALSE
k__Bacteria|p__Fusobacteria|c__Fusobacteriia|o__Fusobacteriales|f__Leptotrichiaceae|g__Leptotrichia|s__Leptotrichia_sp_oral_taxon_218	2.17395e-05	5	0.390996	NA	0.390996	FALSE
k__Bacteria|p__Firmicutes|c__Erysipelotrichia|o__Erysipelotrichales|f__Erysipelotrichaceae|g__Solobacterium|s__Solobacterium_moorei	9.24201e-05	20	0.702554	NA	0.702554	FALSE
k__Bacteria|p__Fusobacteria|c__Fusobacteriia|o__Fusobacteriales|f__Leptotrichiaceae|g__Leptotrichia|s__Leptotrichia_buccalis	2.15307e-06	3	0.437162	NA	0.437162	FALSE
k__Bacteria|p__Bacteroidetes|c__Bacteroidia|o__Bacteroidales|f__Prevotellaceae|g__Prevotella|s__Prevotella_veroralis	0.000566207	26	0.442579	NA	0.442579	FALSE
k__Bacteria|p__Firmicutes|c__Bacilli|o__Lactobacillales|f__Streptococcaceae|g__Streptococcus|s__Streptococcus_vestibularis	2.051e-05	5	0.555787	NA	0.555787	FALSE
k__Bacteria|p__Bacteroidetes|c__Bacteroidia|o__Bacteroidales|f__Prevotellaceae|g__Prevotella|s__Prevotella_timonensis	9.2446e-07	1	NA	NA	NA	FALSE
k__Bacteria|p__Proteobacteria|c__Epsilonproteobacteria|o__Campylobacterales|f__Campylobacteraceae|g__Campylobacter|s__Campylobacter_rectus	0.000301177	17	0.589378	NA	0.589378	FALSE
k__Bacteria|p__Actinobacteria|c__Actinomycetia|o__Bifidobacteriales|f__Bifidobacteriaceae|g__Bifidobacterium|s__Bifidobacterium_dentium	0.000404412	16	0.54025	NA	0.54025	FALSE
k__Bacteria|p__Spirochaetes|c__Spirochaetia|o__Spirochaetales|f__Treponemataceae|g__Treponema|s__Treponema_pectinovorum	2.83864e-06	6	0.615818	NA	0.615818	FALSE
k__Bacteria|p__Bacteroidetes|c__Bacteroidia|o__Bacteroidales|f__Prevotellaceae|g__Prevotella|s__Prevotella_buccae	2.53218e-06	3	0.50468	NA	0.50468	FALSE
k__Bacteria|p__Spirochaetes|c__Spirochaetia|o__Spirochaetales|f__Treponemataceae|g__Treponema|s__Treponema_maltophilum	4.2673e-06	5	0.422357	NA	0.422357	FALSE
k__Bacteria|p__Firmicutes|c__Clostridia|o__Eubacteriales|f__Lachnospiraceae|g__Oribacterium|s__Oribacterium_sp_oral_taxon_102	4.20405e-05	12	0.595205	NA	0.595205	FALSE
k__Bacteria|p__Firmicutes|c__Clostridia|o__Eubacteriales|f__Lachnospiraceae|g__Oribacterium|s__Oribacterium_asaccharolyticum	2.59565e-05	4	0.577374	NA	0.577374	FALSE
k__Bacteria|p__Synergistetes|c__Synergistia|o__Synergistales|f__Synergistaceae|g__Fretibacterium|s__Fretibacterium_fastidiosum	1.12997e-07	1	NA	NA	NA	FALSE
k__Bacteria|p__Spirochaetes|c__Spirochaetia|o__Spirochaetales|f__Treponemataceae|g__Treponema|s__Treponema_parvum	3.12573e-06	6	0.39069	NA	0.39069	FALSE
k__Bacteria|p__Firmicutes|c__Clostridia|o__Eubacteriales|f__Eubacteriales_Family_XIII_Incertae_Sedis|g__Eubacteriales_Family_XIII_Incertae_Sedis_unclassified|s__Eubacterium_infirmum	1.39376e-06	3	0.453186	NA	0.453186	FALSE
k__Bacteria|p__Bacteroidetes|c__Bacteroidia|o__Bacteroidales|f__Prevotellaceae|g__Hallella|s__Hallella_seregens	0.000161225	5	0.496741	NA	0.496741	FALSE
k__Bacteria|p__Firmicutes|c__Clostridia|o__Eubacteriales|f__Peptostreptococcaceae|g__Peptostreptococcus|s__Peptostreptococcus_anaerobius	2.97435e-05	3	0.482646	NA	0.482646	FALSE
k__Bacteria|p__Firmicutes|c__Negativicutes|o__Selenomonadales|f__Selenomonadaceae|g__Selenomonas|s__Selenomonas_felix	1.47243e-06	3	0.509978	NA	0.509978	FALSE
k__Bacteria|p__Firmicutes|c__Negativicutes|o__Selenomonadales|f__Selenomonadaceae|g__Mitsuokella|s__Mitsuokella_sp_oral_taxon_131	5.30306e-07	3	0.478446	NA	0.478446	FALSE
k__Bacteria|p__Firmicutes|c__Bacilli|o__Lactobacillales|f__Carnobacteriaceae|g__Granulicatella|s__Granulicatella_adiacens	5.78798e-05	24	0.566852	NA	0.566852	FALSE
k__Bacteria|p__Fusobacteria|c__Fusobacteriia|o__Fusobacteriales|f__Leptotrichiaceae|g__Sneathia|s__Sneathia_vaginalis|t__SGB6044	6.70546e-05	2	0.626873	NA	0.626873	FALSE
k__Bacteria|p__Tenericutes|c__Mollicutes|o__Mycoplasmatales|f__Mycoplasmataceae|g__Mycoplasma|s__Mycoplasma_hominis|t__SGB5926	3.19449e-05	2	0.596986	NA	0.596986	FALSE
k__Bacteria|p__Firmicutes|c__Clostridia|o__Eubacteriales|f__Lachnospiraceae|g__Stomatobaculum|s__Stomatobaculum_longum|t__SGB5265	0.000433192	16	0.661826	NA	0.661826	FALSE
k__Bacteria|p__Actinobacteria|c__Coriobacteriia|o__Coriobacteriales|f__Atopobiaceae|g__Olsenella|s__Olsenella_phocaeensis|t__SGB14384	2.75461e-05	9	0.648551	NA	0.648551	FALSE
k__Bacteria|p__Bacteroidetes|c__Flavobacteriia|o__Flavobacteriales|f__Flavobacteriaceae|g__Capnocytophaga|s__Capnocytophaga_leadbetteri|t__SGB2492	0.000595696	24	0.660314	NA	0.660314	FALSE
k__Bacteria|p__Actinobacteria|c__Actinomycetia|o__Bifidobacteriales|f__Bifidobacteriaceae|g__Gardnerella|s__Gardnerella_vaginalis|t__SGB17305	1.8272e-05	2	0.568406	NA	0.568406	FALSE
k__Bacteria|p__Firmicutes|c__Clostridia|o__Eubacteriales|f__Peptostreptococcaceae|g__Peptostreptococcus|s__Peptostreptococcus_stomatis|t__SGB748	0.000591236	31	0.497975	NA	0.497975	FALSE
k__Bacteria|p__Firmicutes|c__Clostridia|o__Eubacteriales|f__Lachnospiraceae|g__Lachnospiraceae_unclassified|s__Lachnospiraceae_bacterium_oral_taxon_096|t__SGB4479	0.000311707	14	0.59032	NA	0.59032	FALSE
k__Bacteria|p__Fusobacteria|c__Fusobacteriia|o__Fusobacteriales|f__Leptotrichiaceae|g__Leptotrichia|s__Leptotrichia_sp_oral_taxon_223|t__SGB77498	4.50177e-06	2	0.247837	NA	0.247837	FALSE
k__Bacteria|p__Firmicutes|c__Clostridia|o__Eubacteriales|f__Peptostreptococcaceae|g__Peptoanaerobacter|s__Peptoanaerobacter_stomatis|t__SGB6624	8.62199e-05	13	0.493366	NA	0.493366	FALSE
k__Bacteria|p__Fusobacteria|c__Fusobacteriia|o__Fusobacteriales|f__Leptotrichiaceae|g__Leptotrichia|s__Leptotrichia_sp_oral_taxon_218|t__SGB6052	2.17395e-05	5	0.390996	NA	0.390996	FALSE
k__Bacteria|p__Firmicutes|c__Erysipelotrichia|o__Erysipelotrichales|f__Erysipelotrichaceae|g__Solobacterium|s__Solobacterium_moorei|t__SGB6826	9.24201e-05	20	0.702554	NA	0.702554	FALSE
k__Bacteria|p__Fusobacteria|c__Fusobacteriia|o__Fusobacteriales|f__Leptotrichiaceae|g__Leptotrichia|s__Leptotrichia_buccalis|t__SGB6058	2.15307e-06	3	0.437162	NA	0.437162	FALSE
k__Bacteria|p__Bacteroidetes|c__Bacteroidia|o__Bacteroidales|f__Prevotellaceae|g__Prevotella|s__Prevotella_veroralis|t__SGB1541	0.000566207	26	0.442579	NA	0.442579	FALSE
k__Bacteria|p__Firmicutes|c__Bacilli|o__Lactobacillales|f__Streptococcaceae|g__Streptococcus|s__Streptococcus_vestibularis|t__SGB8003	2.051e-05	5	0.555787	NA	0.555787	FALSE
k__Bacteria|p__Bacteroidetes|c__Bacteroidia|o__Bacteroidales|f__Prevotellaceae|g__Prevotella|s__Prevotella_timonensis|t__SGB48293	9.2446e-07	1	NA	NA	NA	FALSE
k__Bacteria|p__Proteobacteria|c__Epsilonproteobacteria|o__Campylobacterales|f__Campylobacteraceae|g__Campylobacter|s__Campylobacter_rectus|t__SGB19315	0.000301177	17	0.589378	NA	0.589378	FALSE
k__Bacteria|p__Actinobacteria|c__Actinomycetia|o__Bifidobacteriales|f__Bifidobacteriaceae|g__Bifidobacterium|s__Bifidobacterium_dentium|t__SGB17234	0.000404412	16	0.54025	NA	0.54025	FALSE
k__Bacteria|p__Spirochaetes|c__Spirochaetia|o__Spirochaetales|f__Treponemataceae|g__Treponema|s__Treponema_pectinovorum|t__SGB80245	2.83864e-06	6	0.615818	NA	0.615818	FALSE
k__Bacteria|p__Bacteroidetes|c__Bacteroidia|o__Bacteroidales|f__Prevotellaceae|g__Prevotella|s__Prevotella_buccae|t__SGB1531	2.53218e-06	3	0.50468	NA	0.50468	FALSE
k__Bacteria|p__Spirochaetes|c__Spirochaetia|o__Spirochaetales|f__Treponemataceae|g__Treponema|s__Treponema_maltophilum|t__SGB3589	4.2673e-06	5	0.422357	NA	0.422357	FALSE
k__Bacteria|p__Firmicutes|c__Clostridia|o__Eubacteriales|f__Lachnospiraceae|g__Oribacterium|s__Oribacterium_sp_oral_taxon_102|t__SGB71397	4.20405e-05	12	0.595205	NA	0.595205	FALSE
k__Bacteria|p__Firmicutes|c__Clostridia|o__Eubacteriales|f__Lachnospiraceae|g__Oribacterium|s__Oribacterium_asaccharolyticum|t__SGB5285	2.59565e-05	4	0.577374	NA	0.577374	FALSE
k__Bacteria|p__Synergistetes|c__Synergistia|o__Synergistales|f__Synergistaceae|g__Fretibacterium|s__Fretibacterium_fastidiosum|t__SGB17525	1.12997e-07	1	NA	NA	NA	FALSE
k__Bacteria|p__Bacteroidetes|c__Bacteroidia|o__Bacteroidales|f__Prevotellaceae|g__Prevotella|s__Prevotella_melaninogenica|t__SGB1547	5.98098e-05	21	0.599512	NA	0.599512	FALSE
k__Bacteria|p__Spirochaetes|c__Spirochaetia|o__Spirochaetales|f__Treponemataceae|g__Treponema|s__Treponema_parvum|t__SGB94264	3.12573e-06	6	0.39069	NA	0.39069	FALSE
k__Bacteria|p__Actinobacteria|c__Coriobacteriia|o__Coriobacteriales|f__Atopobiaceae|g__Lancefieldella|s__Lancefieldella_parvula|t__SGB964	7.10625e-05	6	0.513849	NA	0.513849	FALSE
k__Bacteria|p__Firmicutes|c__Clostridia|o__Eubacteriales|f__Eubacteriales_Family_XIII_Incertae_Sedis|g__Eubacteriales_Family_XIII_Incertae_Sedis_unclassified|s__Eubacterium_infirmum|t__SGB3936	1.39376e-06	3	0.453186	NA	0.453186	FALSE
k__Bacteria|p__Bacteroidetes|c__Bacteroidia|o__Bacteroidales|f__Prevotellaceae|g__Hallella|s__Hallella_seregens|t__SGB1532	0.000161225	5	0.496741	NA	0.496741	FALSE
k__Bacteria|p__Firmicutes|c__Bacilli|o__Lactobacillales|f__Streptococcaceae|g__Streptococcus|s__Streptococcus_infantis|t__SGB8094	2.85515e-05	21	0.650262	NA	0.650262	FALSE
k__Bacteria|p__Firmicutes|c__Clostridia|o__Eubacteriales|f__Peptostreptococcaceae|g__Peptostreptococcus|s__Peptostreptococcus_anaerobius|t__SGB746	2.97435e-05	3	0.482646	NA	0.482646	FALSE
k__Bacteria|p__Firmicutes|c__Negativicutes|o__Selenomonadales|f__Selenomonadaceae|g__Selenomonas|s__Selenomonas_felix|t__SGB5881	1.47243e-06	3	0.509978	NA	0.509978	FALSE
k__Bacteria|p__Firmicutes|c__Negativicutes|o__Selenomonadales|f__Selenomonadaceae|g__Mitsuokella|s__Mitsuokella_sp_oral_taxon_131|t__SGB5901	5.30306e-07	3	0.478446	NA	0.478446	FALSE
k__Bacteria|p__Firmicutes|c__Bacilli|o__Lactobacillales|f__Carnobacteriaceae|g__Granulicatella|s__Granulicatella_adiacens|t__SGB8249	5.78798e-05	24	0.566852	NA	0.566852	FALSE
k__Eukaryota	1.36615e-06	3	0.803928	NA	0.803928	FALSE
k__Eukaryota|p__Ascomycota	1.36615e-06	3	0.803928	NA	0.803928	FALSE
k__Eukaryota|p__Ascomycota|c__Saccharomycetes	1.36615e-06	3	0.803928	NA	0.803928	FALSE
k__Eukaryota|p__Ascomycota|c__Saccharomycetes|o__Saccharomycetales	1.36615e-06	3	0.803928	NA	0.803928	FALSE
k__Eukaryota|p__Ascomycota|c__Saccharomycetes|o__Saccharomycetales|f__Debaryomycetaceae	4.50379e-07	1	NA	NA	NA	FALSE
k__Bacteria|p__Actinobacteria|c__Coriobacteriia|o__Coriobacteriales|f__Atopobiaceae|g__Atopobium	1.56638e-05	5	0.637474	NA	0.637474	FALSE
k__Eukaryota|p__Ascomycota|c__Saccharomycetes|o__Saccharomycetales|f__Debaryomycetaceae|g__Candida	4.50379e-07	1	NA	NA	NA	FALSE
k__Bacteria|p__Fusobacteria|c__Fusobacteriia|o__Fusobacteriales|f__Leptotrichiaceae|g__Leptotrichia|s__Leptotrichia_trevisanii	7.75666e-05	9	0.616597	NA	0.616597	FALSE
k__Bacteria|p__Firmicutes|c__Bacilli|o__Lactobacillales|f__Lactobacillaceae|g__Limosilactobacillus|s__Limosilactobacillus_oris	0.000295069	12	0.568655	NA	0.568655	FALSE
k__Bacteria|p__Actinobacteria|c__Coriobacteriia|o__Coriobacteriales|f__Atopobiaceae|g__Atopobium|s__Atopobium_sp_oral_taxon_810	1.56638e-05	5	0.637474	NA	0.637474	FALSE
k__Bacteria|p__Firmicutes|c__Bacilli|o__Lactobacillales|f__Enterococcaceae|g__Enterococcus|s__Enterococcus_faecalis	1.48897e-06	1	NA	NA	NA	FALSE
k__Bacteria|p__Bacteroidetes|c__Bacteroidia|o__Bacteroidales|f__Prevotellaceae|g__Prevotella|s__Prevotella_micans	6.99197e-07	1	NA	NA	NA	FALSE
k__Bacteria|p__Bacteroidetes|c__Bacteroidia|o__Bacteroidales|f__Prevotellaceae|g__Prevotella|s__Prevotella_marshii	3.8388e-06	4	0.595233	NA	0.595233	FALSE
k__Eukaryota|p__Ascomycota|c__Saccharomycetes|o__Saccharomycetales|f__Debaryomycetaceae|g__Candida|s__Candida_albicans	4.50379e-07	1	NA	NA	NA	FALSE
k__Bacteria|p__Spirochaetes|c__Spirochaetia|o__Spirochaetales|f__Treponemataceae|g__Treponema|s__Treponema_vincentii	1.92256e-05	5	0.604798	NA	0.604798	FALSE
k__Bacteria|p__Tenericutes|c__Mollicutes|o__Mycoplasmatales|f__Mycoplasmataceae|g__Mycoplasma|s__Mycoplasma_salivarium	5.84931e-05	4	0.551434	NA	0.551434	FALSE
k__Bacteria|p__Firmicutes|c__Clostridia|o__Eubacteriales|f__Eubacteriales_Family_XIII_Incertae_Sedis|g__Mogibacterium|s__Mogibacterium_pumilum	3.81311e-07	4	0.706582	NA	0.706582	FALSE
k__Bacteria|p__Fusobacteria|c__Fusobacteriia|o__Fusobacteriales|f__Leptotrichiaceae|g__Leptotrichia|s__Leptotrichia_trevisanii|t__SGB6066	7.75666e-05	9	0.616597	NA	0.616597	FALSE
k__Bacteria|p__Firmicutes|c__Bacilli|o__Lactobacillales|f__Lactobacillaceae|g__Limosilactobacillus|s__Limosilactobacillus_oris|t__SGB7093	0.000295069	12	0.568655	NA	0.568655	FALSE
k__Bacteria|p__Actinobacteria|c__Coriobacteriia|o__Coriobacteriales|f__Atopobiaceae|g__Atopobium|s__Atopobium_sp_oral_taxon_810|t__SGB961	1.56638e-05	5	0.637474	NA	0.637474	FALSE
k__Bacteria|p__Firmicutes|c__Bacilli|o__Lactobacillales|f__Enterococcaceae|g__Enterococcus|s__Enterococcus_faecalis|t__SGB7962	1.48897e-06	1	NA	NA	NA	FALSE
k__Bacteria|p__Bacteroidetes|c__Bacteroidia|o__Bacteroidales|f__Prevotellaceae|g__Prevotella|s__Prevotella_micans|t__SGB1565	6.99197e-07	1	NA	NA	NA	FALSE
k__Bacteria|p__Bacteroidetes|c__Bacteroidia|o__Bacteroidales|f__Prevotellaceae|g__Prevotella|s__Prevotella_marshii|t__SGB3323	3.8388e-06	4	0.595233	NA	0.595233	FALSE
k__Eukaryota|p__Ascomycota|c__Saccharomycetes|o__Saccharomycetales|f__Debaryomycetaceae|g__Candida|s__Candida_albicans|t__EUK5476	4.50379e-07	1	NA	NA	NA	FALSE
k__Bacteria|p__Spirochaetes|c__Spirochaetia|o__Spirochaetales|f__Treponemataceae|g__Treponema|s__Treponema_vincentii|t__SGB3602	1.76209e-05	4	0.588319	NA	0.588319	FALSE
k__Bacteria|p__Tenericutes|c__Mollicutes|o__Mycoplasmatales|f__Mycoplasmataceae|g__Mycoplasma|s__Mycoplasma_salivarium|t__SGB5934	5.84931e-05	4	0.551434	NA	0.551434	FALSE
k__Bacteria|p__Firmicutes|c__Clostridia|o__Eubacteriales|f__Eubacteriales_Family_XIII_Incertae_Sedis|g__Mogibacterium|s__Mogibacterium_pumilum|t__SGB3924	3.81311e-07	4	0.706582	NA	0.706582	FALSE
UNCLASSIFIED	0.0965909	17	1	NA	1	FALSE
k__Bacteria|p__Bacteroidetes|c__Bacteroidia|o__Bacteroidales|f__Prevotellaceae|g__Prevotella|s__Prevotella_aurantiaca	2.93696e-05	6	0.3239	NA	0.3239	FALSE
k__Bacteria|p__Bacteroidetes|c__Bacteroidia|o__Bacteroidales|f__Prevotellaceae|g__Prevotella|s__Prevotella_aurantiaca|t__SGB1563	2.93696e-05	6	0.3239	NA	0.3239	FALSE
k__Bacteria|p__Candidatus_Saccharibacteria|c__Candidatus_Saccharimonia	5.91313e-06	5	0.501576	NA	0.501576	FALSE
k__Bacteria|p__Candidatus_Saccharibacteria|c__Candidatus_Saccharimonia|o__Candidatus_Nanosynbacterales	2.73214e-06	1	NA	NA	NA	FALSE
k__Bacteria|p__Candidatus_Saccharibacteria|c__Candidatus_Saccharimonia|o__Candidatus_Saccharimonales	3.18099e-06	5	0.50393	NA	0.50393	FALSE
k__Bacteria|p__Firmicutes|c__Bacilli|o__Lactobacillales|f__Aerococcaceae	1.32855e-05	8	0.569866	NA	0.569866	FALSE
k__Bacteria|p__Actinobacteria|c__Actinomycetia|o__Micrococcales|f__Cellulomonadaceae	4.21288e-06	4	0.473505	NA	0.473505	FALSE
k__Bacteria|p__Candidatus_Saccharibacteria|c__Candidatus_Saccharimonia|o__Candidatus_Nanosynbacterales|f__Candidatus_Nanosynbacteraceae	2.73214e-06	1	NA	NA	NA	FALSE
k__Bacteria|p__Candidatus_Saccharibacteria|c__Candidatus_Saccharimonia|o__Candidatus_Saccharimonales|f__Candidatus_Sacchiramonaceae	3.18099e-06	5	0.50393	NA	0.50393	FALSE
k__Bacteria|p__Firmicutes|c__Bacilli|o__Lactobacillales|f__Aerococcaceae|g__Abiotrophia	1.32855e-05	8	0.569866	NA	0.569866	FALSE
k__Bacteria|p__Proteobacteria|c__Betaproteobacteria|o__Neisseriales|f__Neisseriaceae|g__Eikenella	4.72552e-05	12	0.600083	NA	0.600083	FALSE
k__Bacteria|p__Actinobacteria|c__Actinomycetia|o__Micrococcales|f__Cellulomonadaceae|g__Cellulomonas	4.21288e-06	4	0.473505	NA	0.473505	FALSE
k__Bacteria|p__Candidatus_Saccharibacteria|c__Candidatus_Saccharimonia|o__Candidatus_Nanosynbacterales|f__Candidatus_Nanosynbacteraceae|g__Candidatus_Nanosynbacter	2.73214e-06	1	NA	NA	NA	FALSE
k__Bacteria|p__Candidatus_Saccharibacteria|c__Candidatus_Saccharimonia|o__Candidatus_Saccharimonales|f__Candidatus_Sacchiramonaceae|g__Candidatus_Nanosynsacchari	3.18099e-06	5	0.50393	NA	0.50393	FALSE
k__Bacteria|p__Firmicutes|c__Erysipelotrichia|o__Erysipelotrichales|f__Erysipelotrichaceae|g__Bulleidia	1.49128e-06	1	NA	NA	NA	FALSE
k__Bacteria|p__Actinobacteria|c__Actinomycetia|o__Bifidobacteriales|f__Bifidobacteriaceae|g__Scardovia	2.46894e-06	3	0.775866	NA	0.775866	FALSE
k__Bacteria|p__Proteobacteria|c__Betaproteobacteria|o__Neisseriales|f__Neisseriaceae|g__Kingella	2.53331e-06	5	0.536584	NA	0.536584	FALSE
k__Bacteria|p__Actinobacteria|c__Actinomycetia|o__Bifidobacteriales|f__Bifidobacteriaceae|g__Parascardovia	6.70678e-07	1	NA	NA	NA	FALSE
k__Bacteria|p__Actinobacteria|c__Actinomycetia|o__Bifidobacteriales|f__Bifidobacteriaceae|g__Alloscardovia	8.14352e-06	8	0.268498	NA	0.268498	FALSE
k__Bacteria|p__Actinobacteria|c__Actinomycetia|o__Actinomycetales|f__Actinomycetaceae|g__Schaalia	1.86232e-07	1	NA	NA	NA	FALSE
k__Bacteria|p__Firmicutes|c__Tissierellia|o__Tissierellales|f__Peptoniphilaceae|g__Peptoniphilus	8.09549e-08	1	NA	NA	NA	FALSE
k__Bacteria|p__Firmicutes|c__Bacilli|o__Lactobacillales|f__Streptococcaceae|g__Streptococcus|s__Streptococcus_cristatus	0.000112249	36	0.728162	NA	0.728162	FALSE
k__Bacteria|p__Firmicutes|c__Bacilli|o__Lactobacillales|f__Aerococcaceae|g__Abiotrophia|s__Abiotrophia_defectiva	1.10098e-05	4	0.551641	NA	0.551641	FALSE
k__Bacteria|p__Fusobacteria|c__Fusobacteriia|o__Fusobacteriales|f__Leptotrichiaceae|g__Leptotrichia|s__Leptotrichia_sp_oral_taxon_221	7.5899e-06	4	0.588623	NA	0.588623	FALSE
k__Bacteria|p__Proteobacteria|c__Betaproteobacteria|o__Neisseriales|f__Neisseriaceae|g__Eikenella|s__Eikenella_corrodens	4.35611e-05	11	0.582826	NA	0.582826	FALSE
k__Bacteria|p__Actinobacteria|c__Actinomycetia|o__Micrococcales|f__Cellulomonadaceae|g__Cellulomonas|s__Cellulomonas_flavigena	4.21288e-06	4	0.473505	NA	0.473505	FALSE
k__Bacteria|p__Candidatus_Saccharibacteria|c__Candidatus_Saccharimonia|o__Candidatus_Nanosynbacterales|f__Candidatus_Nanosynbacteraceae|g__Candidatus_Nanosynbacter|s__Candidatus_Nanosynbacter_lyticus	2.73214e-06	1	NA	NA	NA	FALSE
k__Bacteria|p__Candidatus_Saccharibacteria|c__Candidatus_Saccharimonia|o__Candidatus_Saccharimonales|f__Candidatus_Sacchiramonaceae|g__Candidatus_Nanosynsacchari|s__Candidatus_Nanosynsacchari_sp_TM7_ANC_38_39_G1_1	3.18099e-06	5	0.50393	NA	0.50393	FALSE
k__Bacteria|p__Firmicutes|c__Erysipelotrichia|o__Erysipelotrichales|f__Erysipelotrichaceae|g__Bulleidia|s__Bulleidia_extructa	1.49128e-06	1	NA	NA	NA	FALSE
k__Bacteria|p__Firmicutes|c__Bacilli|o__Lactobacillales|f__Streptococcaceae|g__Streptococcus|s__Streptococcus_sanguinis	4.40271e-06	6	0.689576	NA	0.689576	FALSE
k__Bacteria|p__Fusobacteria|c__Fusobacteriia|o__Fusobacteriales|f__Leptotrichiaceae|g__Leptotrichia|s__Leptotrichia_wadei	0.000161961	20	0.686745	NA	0.686745	FALSE
k__Bacteria|p__Firmicutes|c__Bacilli|o__Lactobacillales|f__Streptococcaceae|g__Streptococcus|s__Streptococcus_sinensis	5.05276e-06	7	0.81905	NA	0.81905	FALSE
k__Bacteria|p__Actinobacteria|c__Actinomycetia|o__Actinomycetales|f__Actinomycetaceae|g__Actinomyces|s__Actinomyces_sp_ph3	7.12459e-06	4	0.590962	NA	0.590962	FALSE
k__Bacteria|p__Actinobacteria|c__Actinomycetia|o__Bifidobacteriales|f__Bifidobacteriaceae|g__Scardovia|s__Scardovia_wiggsiae	2.22557e-06	3	0.767861	NA	0.767861	FALSE
k__Bacteria|p__Proteobacteria|c__Betaproteobacteria|o__Neisseriales|f__Neisseriaceae|g__Kingella|s__Kingella_bonacorsii	8.72245e-07	1	NA	NA	NA	FALSE
k__Bacteria|p__Firmicutes|c__Bacilli|o__Lactobacillales|f__Streptococcaceae|g__Streptococcus|s__Streptococcus_mutans	1.62483e-06	3	0.546224	NA	0.546224	FALSE
k__Bacteria|p__Actinobacteria|c__Actinomycetia|o__Actinomycetales|f__Actinomycetaceae|g__Actinomyces|s__Actinomyces_oris	1.14347e-06	3	0.397659	NA	0.397659	FALSE
k__Bacteria|p__Firmicutes|c__Clostridia|o__Eubacteriales|f__Eubacteriales_Family_XIII_Incertae_Sedis|g__Eubacteriales_Family_XIII_Incertae_Sedis_unclassified|s__Eubacterium_brachy	3.24013e-06	2	0.491388	NA	0.491388	FALSE
k__Bacteria|p__Actinobacteria|c__Actinomycetia|o__Bifidobacteriales|f__Bifidobacteriaceae|g__Parascardovia|s__Parascardovia_denticolens	6.70678e-07	1	NA	NA	NA	FALSE
k__Bacteria|p__Proteobacteria|c__Epsilonproteobacteria|o__Campylobacterales|f__Campylobacteraceae|g__Campylobacter|s__Campylobacter_concisus	2.84658e-05	13	0.779142	NA	0.779142	FALSE
k__Bacteria|p__Candidatus_Saccharibacteria|c__Candidatus_Saccharibacteria_unclassified|o__Candidatus_Saccharibacteria_unclassified|f__Candidatus_Saccharibacteria_unclassified|g__Candidatus_Saccharibacteria_unclassified|s__TM7_phylum_sp_oral_taxon_348	1.55085e-06	2	0.831613	NA	0.831613	FALSE
k__Bacteria|p__Actinobacteria|c__Actinomycetia|o__Bifidobacteriales|f__Bifidobacteriaceae|g__Alloscardovia|s__Alloscardovia_omnicolens	8.14352e-06	8	0.268498	NA	0.268498	FALSE
k__Bacteria|p__Firmicutes|c__Bacilli|o__Lactobacillales|f__Aerococcaceae|g__Abiotrophia|s__Abiotrophia_sp_HMSC24B09	2.27571e-06	6	0.534032	NA	0.534032	FALSE
k__Bacteria|p__Actinobacteria|c__Actinomycetia|o__Actinomycetales|f__Actinomycetaceae|g__Actinomyces|s__Actinomyces_dentalis	2.08628e-07	1	NA	NA	NA	FALSE
k__Bacteria|p__Actinobacteria|c__Actinomycetia|o__Actinomycetales|f__Actinomycetaceae|g__Schaalia|s__Schaalia_odontolytica	1.86232e-07	1	NA	NA	NA	FALSE
k__Bacteria|p__Fusobacteria|c__Fusobacteriia|o__Fusobacteriales|f__Leptotrichiaceae|g__Leptotrichia|s__Leptotrichia_massiliensis	4.44656e-06	3	0.538993	NA	0.538993	FALSE
k__Bacteria|p__Firmicutes|c__Tissierellia|o__Tissierellales|f__Peptoniphilaceae|g__Peptoniphilus|s__Peptoniphilus_mikwangii	8.09549e-08	1	NA	NA	NA	FALSE
k__Bacteria|p__Firmicutes|c__Bacilli|o__Lactobacillales|f__Streptococcaceae|g__Streptococcus|s__Streptococcus_intermedius	8.20051e-05	4	0.53091	NA	0.53091	FALSE
k__Bacteria|p__Firmicutes|c__Bacilli|o__Lactobacillales|f__Streptococcaceae|g__Streptococcus|s__Streptococcus_cristatus|t__SGB97158	0.000112249	36	0.728162	NA	0.728162	FALSE
k__Bacteria|p__Firmicutes|c__Bacilli|o__Lactobacillales|f__Aerococcaceae|g__Abiotrophia|s__Abiotrophia_defectiva|t__SGB8235_group	1.10098e-05	4	0.551641	NA	0.551641	FALSE
k__Bacteria|p__Fusobacteria|c__Fusobacteriia|o__Fusobacteriales|f__Leptotrichiaceae|g__Leptotrichia|s__Leptotrichia_sp_oral_taxon_221|t__SGB6050	7.5899e-06	4	0.588623	NA	0.588623	FALSE
k__Bacteria|p__Proteobacteria|c__Betaproteobacteria|o__Neisseriales|f__Neisseriaceae|g__Eikenella|s__Eikenella_corrodens|t__SGB9434_group	4.35611e-05	11	0.582826	NA	0.582826	FALSE
k__Bacteria|p__Actinobacteria|c__Actinomycetia|o__Micrococcales|f__Cellulomonadaceae|g__Cellulomonas|s__Cellulomonas_flavigena|t__SGB17151	4.21288e-06	4	0.473505	NA	0.473505	FALSE
k__Bacteria|p__Candidatus_Saccharibacteria|c__Candidatus_Saccharimonia|o__Candidatus_Nanosynbacterales|f__Candidatus_Nanosynbacteraceae|g__Candidatus_Nanosynbacter|s__Candidatus_Nanosynbacter_lyticus|t__SGB19849	2.73214e-06	1	NA	NA	NA	FALSE
k__Bacteria|p__Candidatus_Saccharibacteria|c__Candidatus_Saccharimonia|o__Candidatus_Saccharimonales|f__Candidatus_Sacchiramonaceae|g__Candidatus_Nanosynsacchari|s__Candidatus_Nanosynsacchari_sp_TM7_ANC_38_39_G1_1|t__SGB19882	3.18099e-06	5	0.50393	NA	0.50393	FALSE
k__Bacteria|p__Firmicutes|c__Erysipelotrichia|o__Erysipelotrichales|f__Erysipelotrichaceae|g__Bulleidia|s__Bulleidia_extructa|t__SGB6820	1.49128e-06	1	NA	NA	NA	FALSE
k__Bacteria|p__Firmicutes|c__Bacilli|o__Lactobacillales|f__Streptococcaceae|g__Streptococcus|s__Streptococcus_sanguinis|t__SGB8047_group	4.40271e-06	6	0.689576	NA	0.689576	FALSE
k__Bacteria|p__Fusobacteria|c__Fusobacteriia|o__Fusobacteriales|f__Leptotrichiaceae|g__Leptotrichia|s__Leptotrichia_wadei|t__SGB6055	0.000161961	20	0.686745	NA	0.686745	FALSE
k__Bacteria|p__Firmicutes|c__Bacilli|o__Lactobacillales|f__Streptococcaceae|g__Streptococcus|s__Streptococcus_sinensis|t__SGB8030	5.05276e-06	7	0.81905	NA	0.81905	FALSE
k__Bacteria|p__Actinobacteria|c__Actinomycetia|o__Actinomycetales|f__Actinomycetaceae|g__Actinomyces|s__Actinomyces_sp_ph3|t__SGB17137_group	7.12459e-06	4	0.590962	NA	0.590962	FALSE
k__Bacteria|p__Actinobacteria|c__Actinomycetia|o__Bifidobacteriales|f__Bifidobacteriaceae|g__Scardovia|s__Scardovia_wiggsiae|t__SGB15494	2.22557e-06	3	0.767861	NA	0.767861	FALSE
k__Bacteria|p__Proteobacteria|c__Betaproteobacteria|o__Neisseriales|f__Neisseriaceae|g__Kingella|s__Kingella_bonacorsii|t__SGB9422	8.72245e-07	1	NA	NA	NA	FALSE
k__Bacteria|p__Firmicutes|c__Bacilli|o__Lactobacillales|f__Streptococcaceae|g__Streptococcus|s__Streptococcus_mutans|t__SGB8000	1.62483e-06	3	0.546224	NA	0.546224	FALSE
k__Bacteria|p__Actinobacteria|c__Actinomycetia|o__Actinomycetales|f__Actinomycetaceae|g__Actinomyces|s__Actinomyces_oris|t__SGB15878	1.14347e-06	3	0.397659	NA	0.397659	FALSE
k__Bacteria|p__Firmicutes|c__Clostridia|o__Eubacteriales|f__Eubacteriales_Family_XIII_Incertae_Sedis|g__Eubacteriales_Family_XIII_Incertae_Sedis_unclassified|s__Eubacterium_brachy|t__SGB3931	3.24013e-06	2	0.491388	NA	0.491388	FALSE
k__Bacteria|p__Actinobacteria|c__Actinomycetia|o__Bifidobacteriales|f__Bifidobacteriaceae|g__Parascardovia|s__Parascardovia_denticolens|t__SGB17291	6.70678e-07	1	NA	NA	NA	FALSE
k__Bacteria|p__Proteobacteria|c__Epsilonproteobacteria|o__Campylobacterales|f__Campylobacteraceae|g__Campylobacter|s__Campylobacter_concisus|t__SGB19351_group	2.84658e-05	13	0.779142	NA	0.779142	FALSE
k__Bacteria|p__Candidatus_Saccharibacteria|c__Candidatus_Saccharibacteria_unclassified|o__Candidatus_Saccharibacteria_unclassified|f__Candidatus_Saccharibacteria_unclassified|g__Candidatus_Saccharibacteria_unclassified|s__TM7_phylum_sp_oral_taxon_348|t__SGB19880	1.55085e-06	2	0.831613	NA	0.831613	FALSE
k__Bacteria|p__Actinobacteria|c__Actinomycetia|o__Bifidobacteriales|f__Bifidobacteriaceae|g__Alloscardovia|s__Alloscardovia_omnicolens|t__SGB17300	8.14352e-06	8	0.268498	NA	0.268498	FALSE
k__Bacteria|p__Actinobacteria|c__Actinomycetia|o__Micrococcales|f__Micrococcaceae|g__Rothia|s__Rothia_mucilaginosa|t__SGB16986	3.42052e-05	13	0.538445	NA	0.538445	FALSE
k__Bacteria|p__Firmicutes|c__Bacilli|o__Lactobacillales|f__Aerococcaceae|g__Abiotrophia|s__Abiotrophia_sp_HMSC24B09|t__SGB8236	2.27571e-06	6	0.534032	NA	0.534032	FALSE
k__Bacteria|p__Actinobacteria|c__Actinomycetia|o__Actinomycetales|f__Actinomycetaceae|g__Actinomyces|s__Actinomyces_dentalis|t__SGB15877	2.08628e-07	1	NA	NA	NA	FALSE
k__Bacteria|p__Actinobacteria|c__Actinomycetia|o__Actinomycetales|f__Actinomycetaceae|g__Schaalia|s__Schaalia_odontolytica|t__SGB17156	1.86232e-07	1	NA	NA	NA	FALSE
k__Bacteria|p__Fusobacteria|c__Fusobacteriia|o__Fusobacteriales|f__Leptotrichiaceae|g__Leptotrichia|s__Leptotrichia_massiliensis|t__SGB6063	4.44656e-06	3	0.538993	NA	0.538993	FALSE
k__Bacteria|p__Firmicutes|c__Tissierellia|o__Tissierellales|f__Peptoniphilaceae|g__Peptoniphilus|s__Peptoniphilus_mikwangii|t__SGB6628	8.09549e-08	1	NA	NA	NA	FALSE
k__Bacteria|p__Firmicutes|c__Bacilli|o__Lactobacillales|f__Streptococcaceae|g__Streptococcus|s__Streptococcus_intermedius|t__SGB8025	8.20051e-05	4	0.53091	NA	0.53091	FALSE
k__Bacteria|p__Bacteroidetes|c__Bacteroidia|o__Bacteroidales|f__Bacteroidaceae	6.97803e-05	14	0.603325	NA	0.603325	FALSE
k__Bacteria|p__Bacteroidetes|c__Bacteroidia|o__Bacteroidales|f__Bacteroidaceae|g__Bacteroides	6.97803e-05	14	0.603325	NA	0.603325	FALSE
k__Bacteria|p__Bacteroidetes|c__Bacteroidia|o__Bacteroidales|f__Bacteroidaceae|g__Bacteroides|s__Bacteroides_heparinolyticus	6.94732e-05	14	0.603638	NA	0.603638	FALSE
k__Bacteria|p__Firmicutes|c__Bacilli|o__Lactobacillales|f__Streptococcaceae|g__Streptococcus|s__Streptococcus_gallolyticus	1.49644e-05	3	0.586054	NA	0.586054	FALSE
k__Bacteria|p__Firmicutes|c__Clostridia|o__Eubacteriales|f__Lachnospiraceae|g__Lachnoanaerobaculum|s__Lachnoanaerobaculum_saburreum	7.34813e-06	2	0.398269	NA	0.398269	FALSE
k__Bacteria|p__Spirochaetes|c__Spirochaetia|o__Spirochaetales|f__Treponemataceae|g__Treponema|s__Treponema_medium	9.03219e-07	1	NA	NA	NA	FALSE
k__Bacteria|p__Bacteroidetes|c__Bacteroidia|o__Bacteroidales|f__Prevotellaceae|g__Prevotella|s__Prevotella_conceptionensis	3.3227e-06	5	0.50986	NA	0.50986	FALSE
k__Bacteria|p__Bacteroidetes|c__Bacteroidia|o__Bacteroidales|f__Bacteroidaceae|g__Bacteroides|s__Bacteroides_zoogleoformans	3.0707e-07	1	NA	NA	NA	FALSE
k__Bacteria|p__Bacteroidetes|c__Bacteroidia|o__Bacteroidales|f__Bacteroidaceae|g__Bacteroides|s__Bacteroides_heparinolyticus|t__SGB21589	6.94732e-05	14	0.603638	NA	0.603638	FALSE
k__Bacteria|p__Firmicutes|c__Bacilli|o__Lactobacillales|f__Streptococcaceae|g__Streptococcus|s__Streptococcus_gallolyticus|t__SGB97147	1.49644e-05	3	0.586054	NA	0.586054	FALSE
k__Bacteria|p__Firmicutes|c__Clostridia|o__Eubacteriales|f__Lachnospiraceae|g__Lachnoanaerobaculum|s__Lachnoanaerobaculum_saburreum|t__SGB4481	7.34813e-06	2	0.398269	NA	0.398269	FALSE
k__Bacteria|p__Spirochaetes|c__Spirochaetia|o__Spirochaetales|f__Treponemataceae|g__Treponema|s__Treponema_medium|t__SGB3606	9.03219e-07	1	NA	NA	NA	FALSE
k__Bacteria|p__Bacteroidetes|c__Bacteroidia|o__Bacteroidales|f__Prevotellaceae|g__Prevotella|s__Prevotella_conceptionensis|t__SGB1458	3.3227e-06	5	0.50986	NA	0.50986	FALSE
k__Bacteria|p__Bacteroidetes|c__Bacteroidia|o__Bacteroidales|f__Bacteroidaceae|g__Bacteroides|s__Bacteroides_zoogleoformans|t__SGB21590	3.0707e-07	1	NA	NA	NA	FALSE
k__Bacteria|p__Firmicutes|c__Bacilli|o__Lactobacillales|f__Lactobacillaceae|g__Lactobacillus|s__Lactobacillus_johnsonii	0.000772067	7	0.624139	NA	0.624139	FALSE
k__Bacteria|p__Firmicutes|c__Bacilli|o__Lactobacillales|f__Lactobacillaceae|g__Lactobacillus|s__Lactobacillus_johnsonii|t__SGB7041	0.000772067	7	0.624139	NA	0.624139	FALSE
k__Bacteria|p__Fusobacteria|c__Fusobacteriia|o__Fusobacteriales|f__Fusobacteriaceae|g__Fusobacterium|s__Fusobacterium_necrophorum	6.40404e-05	2	0.123382	NA	0.123382	FALSE
k__Bacteria|p__Proteobacteria|c__Betaproteobacteria|o__Neisseriales|f__Neisseriaceae|g__Neisseria|s__Neisseria_meningitidis	6.78862e-06	3	0.474812	NA	0.474812	FALSE
k__Bacteria|p__Fusobacteria|c__Fusobacteriia|o__Fusobacteriales|f__Fusobacteriaceae|g__Fusobacterium|s__Fusobacterium_necrophorum|t__SGB5986	6.40404e-05	2	0.123382	NA	0.123382	FALSE
k__Bacteria|p__Proteobacteria|c__Betaproteobacteria|o__Neisseriales|f__Neisseriaceae|g__Neisseria|s__Neisseria_meningitidis|t__SGB9461	6.78862e-06	3	0.474812	NA	0.474812	FALSE
k__Eukaryota|p__Ascomycota|c__Saccharomycetes|o__Saccharomycetales|f__Saccharomycetaceae	9.15774e-07	2	0.704813	NA	0.704813	FALSE
k__Eukaryota|p__Ascomycota|c__Saccharomycetes|o__Saccharomycetales|f__Saccharomycetaceae|g__Saccharomyces	9.15774e-07	2	0.704813	NA	0.704813	FALSE
k__Bacteria|p__Firmicutes|c__Bacilli|o__Lactobacillales|f__Lactobacillaceae|g__Lactobacillus|s__Lactobacillus_amylolyticus	0.000501549	2	0.874967	NA	0.874967	FALSE
k__Bacteria|p__Firmicutes|c__Bacilli|o__Lactobacillales|f__Lactobacillaceae|g__Lactobacillus|s__Lactobacillus_delbrueckii	4.99684e-05	2	0.270044	NA	0.270044	FALSE
k__Bacteria|p__Firmicutes|c__Bacilli|o__Lactobacillales|f__Lactobacillaceae|g__Lactobacillus|s__Lactobacillus_amylovorus	0.00046534	5	0.486864	NA	0.486864	FALSE
k__Bacteria|p__Firmicutes|c__Bacilli|o__Lactobacillales|f__Lactobacillaceae|g__Lactobacillus|s__Lactobacillus_ultunensis	0.000137027	3	0.435127	NA	0.435127	FALSE
k__Bacteria|p__Firmicutes|c__Bacilli|o__Lactobacillales|f__Lactobacillaceae|g__Limosilactobacillus|s__Limosilactobacillus_panis	1.61059e-05	2	0.73048	NA	0.73048	FALSE
k__Bacteria|p__Firmicutes|c__Bacilli|o__Lactobacillales|f__Lactobacillaceae|g__Lactobacillus|s__Lactobacillus_crispatus	0.00105891	12	0.506695	NA	0.506695	FALSE
k__Bacteria|p__Firmicutes|c__Bacilli|o__Lactobacillales|f__Lactobacillaceae|g__Limosilactobacillus|s__Limosilactobacillus_coleohominis	3.24951e-05	9	0.587388	NA	0.587388	FALSE
k__Bacteria|p__Firmicutes|c__Bacilli|o__Lactobacillales|f__Lactobacillaceae|g__Limosilactobacillus|s__Lactobacillus_timonensis	2.37649e-06	5	0.683704	NA	0.683704	FALSE
k__Eukaryota|p__Ascomycota|c__Saccharomycetes|o__Saccharomycetales|f__Saccharomycetaceae|g__Saccharomyces|s__Saccharomyces_cerevisiae	9.15774e-07	2	0.704813	NA	0.704813	FALSE
k__Bacteria|p__Actinobacteria|c__Actinomycetia|o__Bifidobacteriales|f__Bifidobacteriaceae|g__Scardovia|s__Scardovia_inopinata	2.43366e-07	2	0.631303	NA	0.631303	FALSE
k__Bacteria|p__Firmicutes|c__Bacilli|o__Lactobacillales|f__Lactobacillaceae|g__Lactobacillus|s__Lactobacillus_amylolyticus|t__SGB7053	0.000501549	2	0.874967	NA	0.874967	FALSE
k__Bacteria|p__Firmicutes|c__Bacilli|o__Lactobacillales|f__Lactobacillaceae|g__Lactobacillus|s__Lactobacillus_delbrueckii|t__SGB7020	4.99684e-05	2	0.270044	NA	0.270044	FALSE
k__Bacteria|p__Firmicutes|c__Bacilli|o__Lactobacillales|f__Lactobacillaceae|g__Lactobacillus|s__Lactobacillus_amylovorus|t__SGB7050	0.00046534	5	0.486864	NA	0.486864	FALSE
k__Bacteria|p__Firmicutes|c__Bacilli|o__Lactobacillales|f__Lactobacillaceae|g__Lactobacillus|s__Lactobacillus_ultunensis|t__SGB7049	0.000137027	3	0.435127	NA	0.435127	FALSE
k__Bacteria|p__Firmicutes|c__Bacilli|o__Lactobacillales|f__Lactobacillaceae|g__Limosilactobacillus|s__Limosilactobacillus_panis|t__SGB7094	1.61059e-05	2	0.73048	NA	0.73048	FALSE
k__Bacteria|p__Firmicutes|c__Bacilli|o__Lactobacillales|f__Lactobacillaceae|g__Lactobacillus|s__Lactobacillus_crispatus|t__SGB7045	0.00105891	12	0.506695	NA	0.506695	FALSE
k__Bacteria|p__Firmicutes|c__Bacilli|o__Lactobacillales|f__Lactobacillaceae|g__Limosilactobacillus|s__Limosilactobacillus_coleohominis|t__SGB7101	3.24951e-05	9	0.587388	NA	0.587388	FALSE
k__Bacteria|p__Firmicutes|c__Bacilli|o__Lactobacillales|f__Lactobacillaceae|g__Limosilactobacillus|s__Lactobacillus_timonensis|t__SGB29591	2.37649e-06	5	0.683704	NA	0.683704	FALSE
k__Eukaryota|p__Ascomycota|c__Saccharomycetes|o__Saccharomycetales|f__Saccharomycetaceae|g__Saccharomyces|s__Saccharomyces_cerevisiae|t__EUK4932	9.15774e-07	2	0.704813	NA	0.704813	FALSE
k__Bacteria|p__Actinobacteria|c__Actinomycetia|o__Bifidobacteriales|f__Bifidobacteriaceae|g__Scardovia|s__Scardovia_inopinata|t__SGB15493	2.43366e-07	2	0.631303	NA	0.631303	FALSE
k__Bacteria|p__Firmicutes|c__Clostridia|o__Eubacteriales|f__Clostridiaceae	0.000696429	11	0.588159	NA	0.588159	FALSE
k__Bacteria|p__Firmicutes|c__Clostridia|o__Eubacteriales|f__Clostridiaceae|g__Sarcina	0.000418849	6	0.595168	NA	0.595168	FALSE
k__Bacteria|p__Firmicutes|c__Clostridia|o__Eubacteriales|f__Clostridiaceae|g__Sarcina|s__Sarcina_ventriculi	0.000418849	6	0.595168	NA	0.595168	FALSE
k__Bacteria|p__Bacteroidetes|c__Bacteroidia|o__Bacteroidales|f__Prevotellaceae|g__Prevotella|s__Prevotella_oralis	8.76491e-07	1	NA	NA	NA	FALSE
k__Bacteria|p__Firmicutes|c__Bacilli|o__Lactobacillales|f__Lactobacillaceae|g__Lactobacillus|s__Lactobacillus_gasseri|t__SGB7039	0.000257926	8	0.491868	NA	0.491868	FALSE
k__Bacteria|p__Firmicutes|c__Clostridia|o__Eubacteriales|f__Clostridiaceae|g__Sarcina|s__Sarcina_ventriculi|t__SGB6190	0.000418849	6	0.595168	NA	0.595168	FALSE
k__Bacteria|p__Bacteroidetes|c__Bacteroidia|o__Bacteroidales|f__Prevotellaceae|g__Prevotella|s__Prevotella_oralis|t__SGB1528	8.76491e-07	1	NA	NA	NA	FALSE
k__Bacteria|p__Firmicutes|c__Erysipelotrichia|o__Erysipelotrichales|f__Coprobacillaceae	2.41893e-05	4	0.567226	NA	0.567226	FALSE
k__Bacteria|p__Firmicutes|c__Clostridia|o__Eubacteriales|f__Peptostreptococcaceae|g__Peptostreptococcaceae_unclassified	4.79374e-05	2	0.292932	NA	0.292932	FALSE
k__Bacteria|p__Firmicutes|c__Erysipelotrichia|o__Erysipelotrichales|f__Coprobacillaceae|g__Eggerthia	2.41893e-05	4	0.567226	NA	0.567226	FALSE
k__Bacteria|p__Firmicutes|c__Clostridia|o__Eubacteriales|f__Lachnospiraceae|g__Catonella	1.35725e-06	3	0.788878	NA	0.788878	FALSE
k__Bacteria|p__Firmicutes|c__Clostridia|o__Eubacteriales|f__Peptostreptococcaceae|g__Peptostreptococcaceae_unclassified|s__Peptostreptococcaceae_bacterium_AS15	4.79374e-05	2	0.292932	NA	0.292932	FALSE
k__Bacteria|p__Spirochaetes|c__Spirochaetia|o__Spirochaetales|f__Treponemataceae|g__Treponema|s__Treponema_lecithinolyticum	5.64126e-05	6	0.488285	NA	0.488285	FALSE
k__Bacteria|p__Firmicutes|c__Bacilli|o__Lactobacillales|f__Streptococcaceae|g__Streptococcus|s__Streptococcus_pyogenes	4.86435e-05	2	0.869625	NA	0.869625	FALSE
k__Bacteria|p__Spirochaetes|c__Spirochaetia|o__Spirochaetales|f__Treponemataceae|g__Treponema|s__Treponema_putidum	8.46258e-06	2	0.416204	NA	0.416204	FALSE
k__Bacteria|p__Firmicutes|c__Clostridia|o__Eubacteriales|f__Eubacteriales_Family_XIII_Incertae_Sedis|g__Mogibacterium|s__Mogibacterium_timidum	3.78278e-05	5	0.527179	NA	0.527179	FALSE
k__Bacteria|p__Firmicutes|c__Erysipelotrichia|o__Erysipelotrichales|f__Coprobacillaceae|g__Eggerthia|s__Eggerthia_catenaformis	2.41893e-05	4	0.567226	NA	0.567226	FALSE
k__Bacteria|p__Fusobacteria|c__Fusobacteriia|o__Fusobacteriales|f__Fusobacteriaceae|g__Fusobacterium|s__Fusobacterium_naviforme	4.24361e-06	1	NA	NA	NA	FALSE
k__Bacteria|p__Firmicutes|c__Tissierellia|o__Tissierellales|f__Peptoniphilaceae|g__Parvimonas|s__Parvimonas_sp_oral_taxon_110	3.52432e-05	2	0.545889	NA	0.545889	FALSE
k__Bacteria|p__Firmicutes|c__Clostridia|o__Eubacteriales|f__Lachnospiraceae|g__Catonella|s__Catonella_morbi	1.35725e-06	3	0.788878	NA	0.788878	FALSE
k__Bacteria|p__Bacteroidetes|c__Bacteroidia|o__Bacteroidales|f__Prevotellaceae|g__Prevotella|s__Prevotella_fusca	1.05115e-06	2	0.645961	NA	0.645961	FALSE
k__Bacteria|p__Firmicutes|c__Clostridia|o__Eubacteriales|f__Peptostreptococcaceae|g__Peptostreptococcaceae_unclassified|s__Peptostreptococcaceae_bacterium_AS15|t__SGB6620	4.79374e-05	2	0.292932	NA	0.292932	FALSE
k__Bacteria|p__Spirochaetes|c__Spirochaetia|o__Spirochaetales|f__Treponemataceae|g__Treponema|s__Treponema_lecithinolyticum|t__SGB3587	5.64126e-05	6	0.488285	NA	0.488285	FALSE
k__Bacteria|p__Firmicutes|c__Bacilli|o__Lactobacillales|f__Streptococcaceae|g__Streptococcus|s__Streptococcus_pyogenes|t__SGB8218	4.86435e-05	2	0.869625	NA	0.869625	FALSE
k__Bacteria|p__Spirochaetes|c__Spirochaetia|o__Spirochaetales|f__Treponemataceae|g__Treponema|s__Treponema_putidum|t__SGB3616	8.46258e-06	2	0.416204	NA	0.416204	FALSE
k__Bacteria|p__Firmicutes|c__Clostridia|o__Eubacteriales|f__Eubacteriales_Family_XIII_Incertae_Sedis|g__Mogibacterium|s__Mogibacterium_timidum|t__SGB3920	3.78278e-05	5	0.527179	NA	0.527179	FALSE
k__Bacteria|p__Firmicutes|c__Erysipelotrichia|o__Erysipelotrichales|f__Coprobacillaceae|g__Eggerthia|s__Eggerthia_catenaformis|t__SGB6630	2.41893e-05	4	0.567226	NA	0.567226	FALSE
k__Bacteria|p__Fusobacteria|c__Fusobacteriia|o__Fusobacteriales|f__Fusobacteriaceae|g__Fusobacterium|s__Fusobacterium_naviforme|t__SGB5268	4.24361e-06	1	NA	NA	NA	FALSE
k__Bacteria|p__Firmicutes|c__Tissierellia|o__Tissierellales|f__Peptoniphilaceae|g__Parvimonas|s__Parvimonas_sp_oral_taxon_110|t__SGB6654	3.52432e-05	2	0.545889	NA	0.545889	FALSE
k__Bacteria|p__Firmicutes|c__Clostridia|o__Eubacteriales|f__Lachnospiraceae|g__Catonella|s__Catonella_morbi|t__SGB4503	1.35725e-06	3	0.788878	NA	0.788878	FALSE
k__Bacteria|p__Bacteroidetes|c__Bacteroidia|o__Bacteroidales|f__Prevotellaceae|g__Prevotella|s__Prevotella_fusca|t__SGB1556	1.05115e-06	2	0.645961	NA	0.645961	FALSE
k__Bacteria|p__Fusobacteria|c__Fusobacteriia|o__Fusobacteriales|f__Leptotrichiaceae|g__Leptotrichia|s__Leptotrichia_sp_oral_taxon_215	2.91338e-05	17	0.634383	NA	0.634383	FALSE
k__Bacteria|p__Bacteroidetes|c__Flavobacteriia|o__Flavobacteriales|f__Flavobacteriaceae|g__Capnocytophaga|s__Capnocytophaga_granulosa	4.40375e-07	3	0.548781	NA	0.548781	FALSE
k__Bacteria|p__Fusobacteria|c__Fusobacteriia|o__Fusobacteriales|f__Leptotrichiaceae|g__Leptotrichia|s__Leptotrichia_sp_oral_taxon_215|t__SGB6067	2.91338e-05	17	0.634383	NA	0.634383	FALSE
k__Bacteria|p__Bacteroidetes|c__Flavobacteriia|o__Flavobacteriales|f__Flavobacteriaceae|g__Capnocytophaga|s__Capnocytophaga_granulosa|t__SGB2483	4.40375e-07	3	0.548781	NA	0.548781	FALSE
k__Bacteria|p__Firmicutes|c__Clostridia|o__Eubacteriales|f__Clostridiaceae|g__Clostridium	0.000277579	5	0.530446	NA	0.530446	FALSE
k__Bacteria|p__Firmicutes|c__Clostridia|o__Eubacteriales|f__Clostridiaceae|g__Clostridium|s__Clostridium_massiliamazoniense	2.84161e-06	2	0.570109	NA	0.570109	FALSE
k__Bacteria|p__Proteobacteria|c__Betaproteobacteria|o__Neisseriales|f__Neisseriaceae|g__Neisseria|s__Neisseria_sp_KEM232	6.17124e-07	1	NA	NA	NA	FALSE
k__Bacteria|p__Proteobacteria|c__Gammaproteobacteria|o__Pasteurellales|f__Pasteurellaceae|g__Aggregatibacter|s__Aggregatibacter_kilianii	5.71994e-06	5	0.228729	NA	0.228729	FALSE
k__Bacteria|p__Bacteroidetes|c__Bacteroidia|o__Bacteroidales|f__Prevotellaceae|g__Prevotella|s__Prevotella_loescheii	4.14461e-07	4	0.662097	NA	0.662097	FALSE
k__Bacteria|p__Firmicutes|c__Clostridia|o__Eubacteriales|f__Clostridiaceae|g__Clostridium|s__Clostridium_massiliamazoniense|t__SGB29082	2.84161e-06	2	0.570109	NA	0.570109	FALSE
k__Bacteria|p__Proteobacteria|c__Betaproteobacteria|o__Neisseriales|f__Neisseriaceae|g__Neisseria|s__Neisseria_sp_KEM232|t__SGB9427	6.17124e-07	1	NA	NA	NA	FALSE
k__Bacteria|p__Proteobacteria|c__Gammaproteobacteria|o__Pasteurellales|f__Pasteurellaceae|g__Aggregatibacter|s__Aggregatibacter_kilianii|t__SGB9731	5.71994e-06	5	0.228729	NA	0.228729	FALSE
k__Bacteria|p__Bacteroidetes|c__Bacteroidia|o__Bacteroidales|f__Prevotellaceae|g__Prevotella|s__Prevotella_loescheii|t__SGB1457	4.14461e-07	4	0.662097	NA	0.662097	FALSE
k__Bacteria|p__Proteobacteria|c__Betaproteobacteria|o__Neisseriales|f__Neisseriaceae|g__Neisseria|s__Neisseria_lactamica	3.58997e-06	4	0.572917	NA	0.572917	FALSE
k__Bacteria|p__Proteobacteria|c__Gammaproteobacteria|o__Pasteurellales|f__Pasteurellaceae|g__Haemophilus|s__Haemophilus_parainfluenzae|t__SGB9657	0.000213044	3	0.565405	NA	0.565405	FALSE
k__Bacteria|p__Proteobacteria|c__Betaproteobacteria|o__Neisseriales|f__Neisseriaceae|g__Neisseria|s__Neisseria_lactamica|t__SGB9462	3.58997e-06	4	0.572917	NA	0.572917	FALSE
k__Bacteria|p__Proteobacteria|c__Betaproteobacteria|o__Burkholderiales	8.89237e-06	3	0.262552	NA	0.262552	FALSE
k__Bacteria|p__Proteobacteria|c__Betaproteobacteria|o__Burkholderiales|f__Burkholderiaceae	8.89237e-06	3	0.262552	NA	0.262552	FALSE
k__Bacteria|p__Proteobacteria|c__Betaproteobacteria|o__Burkholderiales|f__Burkholderiaceae|g__Lautropia	8.89237e-06	3	0.262552	NA	0.262552	FALSE
k__Bacteria|p__Proteobacteria|c__Betaproteobacteria|o__Burkholderiales|f__Burkholderiaceae|g__Lautropia|s__Lautropia_mirabilis	8.89237e-06	3	0.262552	NA	0.262552	FALSE
k__Bacteria|p__Proteobacteria|c__Betaproteobacteria|o__Burkholderiales|f__Burkholderiaceae|g__Lautropia|s__Lautropia_mirabilis|t__SGB13165	8.89237e-06	3	0.262552	NA	0.262552	FALSE
k__Bacteria|p__Firmicutes|c__Bacilli|o__Lactobacillales|f__Streptococcaceae|g__Streptococcus|s__Streptococcus_agalactiae	0.000197347	2	0.666472	NA	0.666472	FALSE
k__Bacteria|p__Firmicutes|c__Bacilli|o__Lactobacillales|f__Streptococcaceae|g__Streptococcus|s__Streptococcus_agalactiae|t__SGB8216	0.000197347	2	0.666472	NA	0.666472	FALSE
k__Bacteria|p__Actinobacteria|c__Actinomycetia|o__Micrococcales|f__Promicromonosporaceae	1.90165e-05	4	0.550217	NA	0.550217	FALSE
k__Bacteria|p__Actinobacteria|c__Actinomycetia|o__Micrococcales|f__Promicromonosporaceae|g__Isoptericola	1.90165e-05	4	0.550217	NA	0.550217	FALSE
k__Bacteria|p__Actinobacteria|c__Actinomycetia|o__Micrococcales|f__Promicromonosporaceae|g__Isoptericola|s__Isoptericola_variabilis	1.90165e-05	4	0.550217	NA	0.550217	FALSE
k__Bacteria|p__Firmicutes|c__Clostridia|o__Eubacteriales|f__Lachnospiraceae|g__Oribacterium|s__Oribacterium_sinus	1.93135e-06	5	0.558126	NA	0.558126	FALSE
k__Bacteria|p__Proteobacteria|c__Betaproteobacteria|o__Neisseriales|f__Neisseriaceae|g__Neisseria|s__Neisseria_bacilliformis	1.35088e-07	1	NA	NA	NA	FALSE
k__Bacteria|p__Actinobacteria|c__Actinomycetia|o__Micrococcales|f__Promicromonosporaceae|g__Isoptericola|s__Isoptericola_variabilis|t__SGB17153	1.90165e-05	4	0.550217	NA	0.550217	FALSE
k__Bacteria|p__Firmicutes|c__Clostridia|o__Eubacteriales|f__Lachnospiraceae|g__Oribacterium|s__Oribacterium_sinus|t__SGB5273	1.93135e-06	5	0.558126	NA	0.558126	FALSE
k__Bacteria|p__Proteobacteria|c__Betaproteobacteria|o__Neisseriales|f__Neisseriaceae|g__Neisseria|s__Neisseria_bacilliformis|t__SGB9426	1.35088e-07	1	NA	NA	NA	FALSE
k__Bacteria|p__Firmicutes|c__Negativicutes|o__Selenomonadales|f__Selenomonadaceae|g__Centipeda	2.39404e-06	2	0.402852	NA	0.402852	FALSE
k__Bacteria|p__Firmicutes|c__Negativicutes|o__Selenomonadales|f__Selenomonadaceae|g__Centipeda|s__Centipeda_periodontii	2.39404e-06	2	0.402852	NA	0.402852	FALSE
k__Bacteria|p__Firmicutes|c__Negativicutes|o__Selenomonadales|f__Selenomonadaceae|g__Centipeda|s__Centipeda_periodontii|t__SGB5887	2.39404e-06	2	0.402852	NA	0.402852	FALSE
k__Bacteria|p__Tenericutes|c__Mollicutes|o__Mycoplasmatales|f__Mycoplasmataceae|g__Ureaplasma	8.92224e-05	3	0.415577	NA	0.415577	FALSE
k__Bacteria|p__Tenericutes|c__Mollicutes|o__Mycoplasmatales|f__Mycoplasmataceae|g__Ureaplasma|s__Ureaplasma_urealyticum	8.92224e-05	3	0.415577	NA	0.415577	FALSE
k__Bacteria|p__Tenericutes|c__Mollicutes|o__Mycoplasmatales|f__Mycoplasmataceae|g__Ureaplasma|s__Ureaplasma_urealyticum|t__SGB5567	8.92224e-05	3	0.415577	NA	0.415577	FALSE
k__Bacteria|p__Bacteroidetes|c__Bacteroidia|o__Bacteroidales|f__Prevotellaceae|g__Prevotella|s__Prevotella_bivia	1.9901e-05	1	NA	NA	NA	FALSE
k__Bacteria|p__Proteobacteria|c__Gammaproteobacteria|o__Pasteurellales|f__Pasteurellaceae|g__Haemophilus|s__Haemophilus_pittmaniae	1.86504e-05	1	NA	NA	NA	FALSE
k__Bacteria|p__Firmicutes|c__Clostridia|o__Eubacteriales|f__Clostridiaceae|g__Clostridium|s__Clostridium_perfringens	0.000274738	3	0.556335	NA	0.556335	FALSE
k__Bacteria|p__Bacteroidetes|c__Bacteroidia|o__Bacteroidales|f__Prevotellaceae|g__Prevotella|s__Prevotella_bivia|t__SGB1557	1.9901e-05	1	NA	NA	NA	FALSE
k__Bacteria|p__Proteobacteria|c__Gammaproteobacteria|o__Pasteurellales|f__Pasteurellaceae|g__Haemophilus|s__Haemophilus_pittmaniae|t__SGB9656	1.86504e-05	1	NA	NA	NA	FALSE
k__Bacteria|p__Firmicutes|c__Clostridia|o__Eubacteriales|f__Clostridiaceae|g__Clostridium|s__Clostridium_perfringens|t__SGB6191	0.000274738	3	0.556335	NA	0.556335	FALSE
k__Bacteria|p__Candidatus_Saccharibacteria|c__Candidatus_Nanoperiomorbia	2.65134e-06	6	0.581391	NA	0.581391	FALSE
k__Bacteria|p__Candidatus_Saccharibacteria|c__Candidatus_Nanoperiomorbia|o__Candidatus_Nanoperiomorbales	2.65134e-06	6	0.581391	NA	0.581391	FALSE
k__Bacteria|p__Candidatus_Saccharibacteria|c__Candidatus_Nanoperiomorbia|o__Candidatus_Nanoperiomorbales|f__Candidatus_Nanoperiomorbaceae	2.65134e-06	6	0.581391	NA	0.581391	FALSE
k__Bacteria|p__Firmicutes|c__Clostridia|o__Eubacteriales|f__Eubacteriaceae|g__Pseudoramibacter	7.21302e-07	4	0.610296	NA	0.610296	FALSE
k__Bacteria|p__Actinobacteria|c__Coriobacteriia|o__Eggerthellales|f__Eggerthellaceae|g__Cryptobacterium	2.09807e-06	2	0.639399	NA	0.639399	FALSE
k__Bacteria|p__Candidatus_Saccharibacteria|c__Candidatus_Nanoperiomorbia|o__Candidatus_Nanoperiomorbales|f__Candidatus_Nanoperiomorbaceae|g__Candidatus_Nanoperiomorbus	2.65134e-06	6	0.581391	NA	0.581391	FALSE
k__Bacteria|p__Firmicutes|c__Bacilli|o__Lactobacillales|f__Streptococcaceae|g__Streptococcus|s__Streptococcus_pasteurianus	3.58359e-06	2	0.473621	NA	0.473621	FALSE
k__Bacteria|p__Firmicutes|c__Clostridia|o__Eubacteriales|f__Eubacteriaceae|g__Pseudoramibacter|s__Pseudoramibacter_alactolyticus	7.21302e-07	4	0.610296	NA	0.610296	FALSE
k__Bacteria|p__Actinobacteria|c__Coriobacteriia|o__Eggerthellales|f__Eggerthellaceae|g__Cryptobacterium|s__Cryptobacterium_curtum	2.09807e-06	2	0.639399	NA	0.639399	FALSE
k__Bacteria|p__Bacteroidetes|c__Bacteroidia|o__Bacteroidales|f__Tannerellaceae|g__Tannerella|s__Tannerella_serpentiformis	5.80391e-06	8	0.545734	NA	0.545734	FALSE
k__Bacteria|p__Firmicutes|c__Clostridia|o__Eubacteriales|f__Eubacteriales_Family_XIII_Incertae_Sedis|g__Eubacteriales_Family_XIII_Incertae_Sedis_unclassified|s__Eubacterium_sulci	6.28928e-06	11	0.582497	NA	0.582497	FALSE
k__Bacteria|p__Candidatus_Saccharibacteria|c__Candidatus_Saccharibacteria_unclassified|o__Candidatus_Saccharibacteria_unclassified|f__Candidatus_Saccharibacteria_unclassified|g__Candidatus_Saccharibacteria_unclassified|s__TM7_phylum_sp_oral_taxon_351	2.89584e-06	7	0.667143	NA	0.667143	FALSE
k__Bacteria|p__Candidatus_Saccharibacteria|c__Candidatus_Nanoperiomorbia|o__Candidatus_Nanoperiomorbales|f__Candidatus_Nanoperiomorbaceae|g__Candidatus_Nanoperiomorbus|s__Candidatus_Nanoperiomorbus_periodonticus	2.65134e-06	6	0.581391	NA	0.581391	FALSE
k__Bacteria|p__Firmicutes|c__Bacilli|o__Lactobacillales|f__Streptococcaceae|g__Streptococcus|s__Streptococcus_pasteurianus|t__SGB8018	3.58359e-06	2	0.473621	NA	0.473621	FALSE
k__Bacteria|p__Firmicutes|c__Clostridia|o__Eubacteriales|f__Eubacteriaceae|g__Pseudoramibacter|s__Pseudoramibacter_alactolyticus|t__SGB4082	7.21302e-07	4	0.610296	NA	0.610296	FALSE
k__Bacteria|p__Actinobacteria|c__Coriobacteriia|o__Eggerthellales|f__Eggerthellaceae|g__Cryptobacterium|s__Cryptobacterium_curtum|t__SGB962	2.09807e-06	2	0.639399	NA	0.639399	FALSE
k__Bacteria|p__Bacteroidetes|c__Bacteroidia|o__Bacteroidales|f__Tannerellaceae|g__Tannerella|s__Tannerella_serpentiformis|t__SGB2048	5.80391e-06	8	0.545734	NA	0.545734	FALSE
k__Bacteria|p__Firmicutes|c__Clostridia|o__Eubacteriales|f__Eubacteriales_Family_XIII_Incertae_Sedis|g__Eubacteriales_Family_XIII_Incertae_Sedis_unclassified|s__Eubacterium_sulci|t__SGB3934_group	6.28928e-06	11	0.582497	NA	0.582497	FALSE
k__Bacteria|p__Candidatus_Saccharibacteria|c__Candidatus_Saccharibacteria_unclassified|o__Candidatus_Saccharibacteria_unclassified|f__Candidatus_Saccharibacteria_unclassified|g__Candidatus_Saccharibacteria_unclassified|s__TM7_phylum_sp_oral_taxon_351|t__SGB19790	2.89584e-06	7	0.667143	NA	0.667143	FALSE
k__Bacteria|p__Candidatus_Saccharibacteria|c__Candidatus_Nanoperiomorbia|o__Candidatus_Nanoperiomorbales|f__Candidatus_Nanoperiomorbaceae|g__Candidatus_Nanoperiomorbus|s__Candidatus_Nanoperiomorbus_periodonticus|t__SGB95426	2.65134e-06	6	0.581391	NA	0.581391	FALSE
k__Bacteria|p__Bacteroidetes|c__Flavobacteriia|o__Flavobacteriales|f__Flavobacteriaceae|g__Capnocytophaga|s__Capnocytophaga_bilenii	2.63941e-05	2	0.269477	NA	0.269477	FALSE
k__Bacteria|p__Bacteroidetes|c__Bacteroidia|o__Bacteroidales|f__Prevotellaceae|g__Prevotella|s__Prevotella_scopos	7.7088e-06	2	0.586523	NA	0.586523	FALSE
k__Bacteria|p__Bacteroidetes|c__Flavobacteriia|o__Flavobacteriales|f__Flavobacteriaceae|g__Capnocytophaga|s__Capnocytophaga_bilenii|t__SGB2489	2.63941e-05	2	0.269477	NA	0.269477	FALSE
k__Bacteria|p__Bacteroidetes|c__Bacteroidia|o__Bacteroidales|f__Prevotellaceae|g__Prevotella|s__Prevotella_scopos|t__SGB1544	7.7088e-06	2	0.586523	NA	0.586523	FALSE
k__Bacteria|p__Candidatus_Saccharibacteria|c__Candidatus_Nanosyncoccalia	1.56772e-05	3	0.5512	NA	0.5512	FALSE
k__Bacteria|p__Candidatus_Saccharibacteria|c__Candidatus_Nanosyncoccalia|o__Candidatus_Nanogingivales	1.56772e-05	3	0.5512	NA	0.5512	FALSE
k__Bacteria|p__Candidatus_Saccharibacteria|c__Candidatus_Nanosyncoccalia|o__Candidatus_Nanogingivales|f__Candidatus_Nanogingivalaceae	1.56772e-05	3	0.5512	NA	0.5512	FALSE
k__Bacteria|p__Fusobacteria|c__Fusobacteriia|o__Fusobacteriales|f__Leptotrichiaceae|g__Pseudostreptobacillus	3.9726e-07	2	0.931073	NA	0.931073	FALSE
k__Bacteria|p__Candidatus_Saccharibacteria|c__Candidatus_Nanosyncoccalia|o__Candidatus_Nanogingivales|f__Candidatus_Nanogingivalaceae|g__Candidatus_Nanogingivalis	1.56772e-05	3	0.5512	NA	0.5512	FALSE
k__Bacteria|p__Firmicutes|c__Bacilli|o__Lactobacillales|f__Streptococcaceae|g__Streptococcus|s__Streptococcus_australis	3.64472e-05	15	0.571177	NA	0.571177	FALSE
k__Bacteria|p__Bacteroidetes|c__Flavobacteriia|o__Flavobacteriales|f__Flavobacteriaceae|g__Capnocytophaga|s__Capnocytophaga_gingivalis	4.361e-06	7	0.606986	NA	0.606986	FALSE
k__Bacteria|p__Firmicutes|c__Negativicutes|o__Veillonellales|f__Veillonellaceae|g__Veillonella|s__Veillonella_sp_CHU110	2.2957e-05	4	0.614775	NA	0.614775	FALSE
k__Bacteria|p__Fusobacteria|c__Fusobacteriia|o__Fusobacteriales|f__Leptotrichiaceae|g__Pseudostreptobacillus|s__Pseudostreptobacillus_hongkongensis	3.9726e-07	2	0.931073	NA	0.931073	FALSE
k__Bacteria|p__Candidatus_Saccharibacteria|c__Candidatus_Nanosyncoccalia|o__Candidatus_Nanogingivales|f__Candidatus_Nanogingivalaceae|g__Candidatus_Nanogingivalis|s__Candidatus_Nanogingivalis_gingivitcus	1.56772e-05	3	0.5512	NA	0.5512	FALSE
k__Bacteria|p__Firmicutes|c__Bacilli|o__Lactobacillales|f__Streptococcaceae|g__Streptococcus|s__Streptococcus_australis|t__SGB8057	2.92995e-05	12	0.554499	NA	0.554499	FALSE
k__Bacteria|p__Firmicutes|c__Bacilli|o__Lactobacillales|f__Streptococcaceae|g__Streptococcus|s__Streptococcus_australis|t__SGB8059_group	7.14776e-06	4	0.562793	NA	0.562793	FALSE
k__Bacteria|p__Bacteroidetes|c__Flavobacteriia|o__Flavobacteriales|f__Flavobacteriaceae|g__Capnocytophaga|s__Capnocytophaga_gingivalis|t__SGB2479	4.361e-06	7	0.606986	NA	0.606986	FALSE
k__Bacteria|p__Firmicutes|c__Negativicutes|o__Veillonellales|f__Veillonellaceae|g__Veillonella|s__Veillonella_sp_CHU110|t__SGB30370	2.2957e-05	4	0.614775	NA	0.614775	FALSE
k__Bacteria|p__Fusobacteria|c__Fusobacteriia|o__Fusobacteriales|f__Leptotrichiaceae|g__Pseudostreptobacillus|s__Pseudostreptobacillus_hongkongensis|t__SGB29040	3.9726e-07	2	0.931073	NA	0.931073	FALSE
k__Bacteria|p__Candidatus_Saccharibacteria|c__Candidatus_Nanosyncoccalia|o__Candidatus_Nanogingivales|f__Candidatus_Nanogingivalaceae|g__Candidatus_Nanogingivalis|s__Candidatus_Nanogingivalis_gingivitcus|t__SGB19822	1.56772e-05	3	0.5512	NA	0.5512	FALSE
k__Bacteria|p__Firmicutes|c__Negativicutes|o__Veillonellales|f__Veillonellaceae|g__Veillonella|s__Veillonella_sp_3310	4.14537e-07	1	NA	NA	NA	FALSE
k__Bacteria|p__Firmicutes|c__Negativicutes|o__Veillonellales|f__Veillonellaceae|g__Veillonella|s__Veillonella_sp_3310|t__SGB6930	4.14537e-07	1	NA	NA	NA	FALSE
k__Bacteria|p__Synergistetes|c__Synergistia|o__Synergistales|f__Synergistaceae|g__Pyramidobacter	6.89618e-06	2	0.493734	NA	0.493734	FALSE
k__Bacteria|p__Bacteroidetes|c__Bacteroidia|o__Bacteroidales|f__Prevotellaceae|g__Alloprevotella|s__Alloprevotella_rava	2.84767e-05	3	0.527739	NA	0.527739	FALSE
k__Bacteria|p__Firmicutes|c__Tissierellia|o__Tissierellales|f__Peptoniphilaceae|g__Parvimonas|s__Parvimonas_sp_oral_taxon_393	2.03368e-05	2	0.525847	NA	0.525847	FALSE
k__Bacteria|p__Synergistetes|c__Synergistia|o__Synergistales|f__Synergistaceae|g__Pyramidobacter|s__Pyramidobacter_piscolens	6.89618e-06	2	0.493734	NA	0.493734	FALSE
k__Bacteria|p__Bacteroidetes|c__Bacteroidia|o__Bacteroidales|f__Prevotellaceae|g__Prevotella|s__Prevotella_koreensis	1.20244e-05	5	0.583997	NA	0.583997	FALSE
k__Bacteria|p__Bacteroidetes|c__Bacteroidia|o__Bacteroidales|f__Prevotellaceae|g__Alloprevotella|s__Alloprevotella_rava|t__SGB1485	2.84767e-05	3	0.527739	NA	0.527739	FALSE
k__Bacteria|p__Firmicutes|c__Tissierellia|o__Tissierellales|f__Peptoniphilaceae|g__Parvimonas|s__Parvimonas_sp_oral_taxon_393|t__SGB6652	2.03368e-05	2	0.525847	NA	0.525847	FALSE
k__Bacteria|p__Synergistetes|c__Synergistia|o__Synergistales|f__Synergistaceae|g__Pyramidobacter|s__Pyramidobacter_piscolens|t__SGB15497	6.89618e-06	2	0.493734	NA	0.493734	FALSE
k__Bacteria|p__Bacteroidetes|c__Bacteroidia|o__Bacteroidales|f__Prevotellaceae|g__Prevotella|s__Prevotella_koreensis|t__SGB1580	1.20244e-05	5	0.583997	NA	0.583997	FALSE
k__Bacteria|p__Candidatus_Gracilibacteria	2.47931e-06	3	0.654878	NA	0.654878	FALSE
k__Bacteria|p__Candidatus_Gracilibacteria|c__Candidatus_Gracilibacteria_unclassified	2.47931e-06	3	0.654878	NA	0.654878	FALSE
k__Bacteria|p__Candidatus_Gracilibacteria|c__Candidatus_Gracilibacteria_unclassified|o__Candidatus_Gracilibacteria_unclassified	2.47931e-06	3	0.654878	NA	0.654878	FALSE
k__Bacteria|p__Candidatus_Gracilibacteria|c__Candidatus_Gracilibacteria_unclassified|o__Candidatus_Gracilibacteria_unclassified|f__Candidatus_Gracilibacteria_unclassified	2.47931e-06	3	0.654878	NA	0.654878	FALSE
k__Bacteria|p__Candidatus_Gracilibacteria|c__Candidatus_Gracilibacteria_unclassified|o__Candidatus_Gracilibacteria_unclassified|f__Candidatus_Gracilibacteria_unclassified|g__Candidatus_Gracilibacteria_unclassified	2.47931e-06	3	0.654878	NA	0.654878	FALSE
k__Bacteria|p__Candidatus_Gracilibacteria|c__Candidatus_Gracilibacteria_unclassified|o__Candidatus_Gracilibacteria_unclassified|f__Candidatus_Gracilibacteria_unclassified|g__Candidatus_Gracilibacteria_unclassified|s__Candidatus_Gracilibacteria_bacterium_GN02_873	2.47931e-06	3	0.654878	NA	0.654878	FALSE
k__Bacteria|p__Candidatus_Gracilibacteria|c__Candidatus_Gracilibacteria_unclassified|o__Candidatus_Gracilibacteria_unclassified|f__Candidatus_Gracilibacteria_unclassified|g__Candidatus_Gracilibacteria_unclassified|s__Candidatus_Gracilibacteria_bacterium_GN02_873|t__SGB3516	2.47931e-06	3	0.654878	NA	0.654878	FALSE
k__Bacteria|p__Candidatus_Absconditabacteria	1.66475e-06	2	0.555126	NA	0.555126	FALSE
k__Bacteria|p__Candidatus_Absconditabacteria|c__Candidatus_Absconditabacteria_unclassified	1.66475e-06	2	0.555126	NA	0.555126	FALSE
k__Bacteria|p__Proteobacteria|c__Deltaproteobacteria	1.18262e-06	3	0.69204	NA	0.69204	FALSE
k__Bacteria|p__Candidatus_Absconditabacteria|c__Candidatus_Absconditabacteria_unclassified|o__Candidatus_Absconditabacteria_unclassified	1.66475e-06	2	0.555126	NA	0.555126	FALSE
k__Bacteria|p__Proteobacteria|c__Deltaproteobacteria|o__Desulfovibrionales	1.18262e-06	3	0.69204	NA	0.69204	FALSE
k__Bacteria|p__Candidatus_Absconditabacteria|c__Candidatus_Absconditabacteria_unclassified|o__Candidatus_Absconditabacteria_unclassified|f__Candidatus_Absconditabacteria_unclassified	1.66475e-06	2	0.555126	NA	0.555126	FALSE
k__Bacteria|p__Proteobacteria|c__Deltaproteobacteria|o__Desulfovibrionales|f__Desulfovibrionaceae	5.80532e-07	1	NA	NA	NA	FALSE
k__Bacteria|p__Firmicutes|c__Negativicutes|o__Veillonellales|f__Veillonellaceae|g__Anaeroglobus	1.66102e-06	1	NA	NA	NA	FALSE
k__Bacteria|p__Candidatus_Absconditabacteria|c__Candidatus_Absconditabacteria_unclassified|o__Candidatus_Absconditabacteria_unclassified|f__Candidatus_Absconditabacteria_unclassified|g__Candidatus_Absconditabacteria_unclassified	1.66475e-06	2	0.555126	NA	0.555126	FALSE
k__Bacteria|p__Proteobacteria|c__Deltaproteobacteria|o__Desulfovibrionales|f__Desulfovibrionaceae|g__Desulfovibrio	5.80532e-07	1	NA	NA	NA	FALSE
k__Bacteria|p__Proteobacteria|c__Epsilonproteobacteria|o__Campylobacterales|f__Campylobacteraceae|g__Campylobacter|s__Campylobacter_showae	1.97096e-06	2	0.545292	NA	0.545292	FALSE
k__Bacteria|p__Firmicutes|c__Negativicutes|o__Veillonellales|f__Veillonellaceae|g__Anaeroglobus|s__Anaeroglobus_geminatus	1.66102e-06	1	NA	NA	NA	FALSE
k__Bacteria|p__Candidatus_Absconditabacteria|c__Candidatus_Absconditabacteria_unclassified|o__Candidatus_Absconditabacteria_unclassified|f__Candidatus_Absconditabacteria_unclassified|g__Candidatus_Absconditabacteria_unclassified|s__SR1_bacterium_human_oral_taxon_HOT_345	1.66475e-06	2	0.555126	NA	0.555126	FALSE
k__Bacteria|p__Fusobacteria|c__Fusobacteriia|o__Fusobacteriales|f__Fusobacteriaceae|g__Fusobacterium|s__Fusobacterium_hwasookii	1.38392e-06	2	0.627357	NA	0.627357	FALSE
k__Bacteria|p__Firmicutes|c__Negativicutes|o__Selenomonadales|f__Selenomonadaceae|g__Selenomonas|s__Selenomonas_massiliensis	7.6245e-07	1	NA	NA	NA	FALSE
k__Bacteria|p__Firmicutes|c__Clostridia|o__Eubacteriales|f__Lachnospiraceae|g__Oribacterium|s__Oribacterium_parvum	9.04082e-07	3	0.524898	NA	0.524898	FALSE
k__Bacteria|p__Proteobacteria|c__Deltaproteobacteria|o__Desulfovibrionales|f__Desulfovibrionaceae|g__Desulfovibrio|s__Desulfovibrio_sp_OH1186_COT_070	5.80532e-07	1	NA	NA	NA	FALSE
k__Bacteria|p__Bacteroidetes|c__Bacteroidia|o__Bacteroidales|f__Prevotellaceae|g__Prevotella|s__Prevotella_pleuritidis	9.72931e-06	5	0.565478	NA	0.565478	FALSE
k__Bacteria|p__Bacteroidetes|c__Bacteroidia|o__Bacteroidales|f__Tannerellaceae|g__Tannerella|s__Tannerella_sp_oral_taxon_808	2.24233e-07	1	NA	NA	NA	FALSE
k__Bacteria|p__Proteobacteria|c__Betaproteobacteria|o__Neisseriales|f__Neisseriaceae|g__Neisseria|s__Neisseria_sp_oral_taxon_014	5.79883e-07	3	0.642939	NA	0.642939	FALSE
k__Bacteria|p__Candidatus_Saccharibacteria|c__Candidatus_Saccharibacteria_unclassified|o__Candidatus_Saccharibacteria_unclassified|f__Candidatus_Saccharibacteria_unclassified|g__Candidatus_Saccharibacteria_unclassified|s__TM7_phylum_sp_oral_taxon_350	1.55534e-07	1	NA	NA	NA	FALSE
k__Bacteria|p__Firmicutes|c__Negativicutes|o__Selenomonadales|f__Selenomonadaceae|g__Selenomonas|s__Selenomonas_sp_oral_taxon_920	2.71363e-06	2	0.510219	NA	0.510219	FALSE
k__Bacteria|p__Candidatus_Saccharibacteria|c__Candidatus_Saccharibacteria_unclassified|o__Candidatus_Saccharibacteria_unclassified|f__Candidatus_Saccharibacteria_unclassified|g__Candidatus_Saccharibacteria_unclassified|s__TM7_phylum_sp_oral_taxon_349	3.49187e-08	1	NA	NA	NA	FALSE
k__Bacteria|p__Proteobacteria|c__Epsilonproteobacteria|o__Campylobacterales|f__Campylobacteraceae|g__Campylobacter|s__Campylobacter_showae|t__SGB19322_group	1.97096e-06	2	0.545292	NA	0.545292	FALSE
k__Bacteria|p__Firmicutes|c__Negativicutes|o__Veillonellales|f__Veillonellaceae|g__Anaeroglobus|s__Anaeroglobus_geminatus|t__SGB5870	1.66102e-06	1	NA	NA	NA	FALSE
k__Bacteria|p__Candidatus_Absconditabacteria|c__Candidatus_Absconditabacteria_unclassified|o__Candidatus_Absconditabacteria_unclassified|f__Candidatus_Absconditabacteria_unclassified|g__Candidatus_Absconditabacteria_unclassified|s__SR1_bacterium_human_oral_taxon_HOT_345|t__SGB6893	1.66475e-06	2	0.555126	NA	0.555126	FALSE
k__Bacteria|p__Fusobacteria|c__Fusobacteriia|o__Fusobacteriales|f__Fusobacteriaceae|g__Fusobacterium|s__Fusobacterium_hwasookii|t__SGB5997	1.38392e-06	2	0.627357	NA	0.627357	FALSE
k__Bacteria|p__Firmicutes|c__Negativicutes|o__Selenomonadales|f__Selenomonadaceae|g__Selenomonas|s__Selenomonas_massiliensis|t__SGB5886	7.6245e-07	1	NA	NA	NA	FALSE
k__Bacteria|p__Firmicutes|c__Clostridia|o__Eubacteriales|f__Lachnospiraceae|g__Oribacterium|s__Oribacterium_parvum|t__SGB5286	9.04082e-07	3	0.524898	NA	0.524898	FALSE
k__Bacteria|p__Proteobacteria|c__Deltaproteobacteria|o__Desulfovibrionales|f__Desulfovibrionaceae|g__Desulfovibrio|s__Desulfovibrio_sp_OH1186_COT_070|t__SGB29646	5.80532e-07	1	NA	NA	NA	FALSE
k__Bacteria|p__Bacteroidetes|c__Bacteroidia|o__Bacteroidales|f__Prevotellaceae|g__Prevotella|s__Prevotella_pleuritidis|t__SGB1526	9.72931e-06	5	0.565478	NA	0.565478	FALSE
k__Bacteria|p__Bacteroidetes|c__Bacteroidia|o__Bacteroidales|f__Tannerellaceae|g__Tannerella|s__Tannerella_sp_oral_taxon_808|t__SGB2047	2.24233e-07	1	NA	NA	NA	FALSE
k__Bacteria|p__Proteobacteria|c__Betaproteobacteria|o__Neisseriales|f__Neisseriaceae|g__Neisseria|s__Neisseria_sp_oral_taxon_014|t__SGB9463	5.79883e-07	3	0.642939	NA	0.642939	FALSE
k__Bacteria|p__Candidatus_Saccharibacteria|c__Candidatus_Saccharibacteria_unclassified|o__Candidatus_Saccharibacteria_unclassified|f__Candidatus_Saccharibacteria_unclassified|g__Candidatus_Saccharibacteria_unclassified|s__TM7_phylum_sp_oral_taxon_350|t__SGB19820	1.55534e-07	1	NA	NA	NA	FALSE
k__Bacteria|p__Firmicutes|c__Negativicutes|o__Selenomonadales|f__Selenomonadaceae|g__Selenomonas|s__Selenomonas_sp_oral_taxon_920|t__SGB25061	2.71363e-06	2	0.510219	NA	0.510219	FALSE
k__Bacteria|p__Candidatus_Saccharibacteria|c__Candidatus_Saccharibacteria_unclassified|o__Candidatus_Saccharibacteria_unclassified|f__Candidatus_Saccharibacteria_unclassified|g__Candidatus_Saccharibacteria_unclassified|s__TM7_phylum_sp_oral_taxon_349|t__SGB19844	3.49187e-08	1	NA	NA	NA	FALSE
k__Bacteria|p__Firmicutes|c__Bacilli|o__Lactobacillales|f__Lactobacillaceae|g__Ligilactobacillus|s__Ligilactobacillus_aviarius	0.000208353	2	0.571654	NA	0.571654	FALSE
k__Bacteria|p__Firmicutes|c__Bacilli|o__Lactobacillales|f__Lactobacillaceae|g__Ligilactobacillus|s__Ligilactobacillus_aviarius|t__SGB7086	0.000208353	2	0.571654	NA	0.571654	FALSE
k__Bacteria|p__Proteobacteria|c__Gammaproteobacteria|o__Pasteurellales|f__Pasteurellaceae|g__Haemophilus|s__Haemophilus_paraphrohaemolyticus	1.59206e-05	7	0.550134	NA	0.550134	FALSE
k__Bacteria|p__Proteobacteria|c__Betaproteobacteria|o__Neisseriales|f__Neisseriaceae|g__Kingella|s__Kingella_denitrificans	1.66106e-06	4	0.542656	NA	0.542656	FALSE
k__Bacteria|p__Proteobacteria|c__Gammaproteobacteria|o__Pasteurellales|f__Pasteurellaceae|g__Haemophilus|s__Haemophilus_paraphrohaemolyticus|t__SGB9634	1.59206e-05	7	0.550134	NA	0.550134	FALSE
k__Bacteria|p__Proteobacteria|c__Betaproteobacteria|o__Neisseriales|f__Neisseriaceae|g__Kingella|s__Kingella_denitrificans|t__SGB9437	1.66106e-06	4	0.542656	NA	0.542656	FALSE
k__Bacteria|p__Firmicutes|c__Bacilli|o__Lactobacillales|f__Streptococcaceae|g__Streptococcus|s__Streptococcus_gordonii|t__SGB8054	7.85239e-07	2	0.488222	NA	0.488222	FALSE
k__Bacteria|p__Firmicutes|c__Negativicutes|o__Selenomonadales|f__Selenomonadaceae|g__Selenomonas|s__Selenomonas_infelix	4.60352e-06	1	NA	NA	NA	FALSE
k__Bacteria|p__Firmicutes|c__Negativicutes|o__Selenomonadales|f__Selenomonadaceae|g__Selenomonas|s__Selenomonas_infelix|t__SGB5894	4.60352e-06	1	NA	NA	NA	FALSE
k__Bacteria|p__Actinobacteria|c__Actinomycetia|o__Corynebacteriales|f__Corynebacteriaceae	2.24522e-06	2	0.527353	NA	0.527353	FALSE
k__Bacteria|p__Actinobacteria|c__Actinomycetia|o__Corynebacteriales|f__Corynebacteriaceae|g__Corynebacterium	2.24522e-06	2	0.527353	NA	0.527353	FALSE
k__Bacteria|p__Actinobacteria|c__Actinomycetia|o__Corynebacteriales|f__Corynebacteriaceae|g__Corynebacterium|s__Corynebacterium_argentoratense	2.16673e-06	1	NA	NA	NA	FALSE
k__Bacteria|p__Actinobacteria|c__Actinomycetia|o__Micrococcales|f__Micrococcaceae|g__Rothia|s__Rothia_aeria	1.04956e-06	3	0.551645	NA	0.551645	FALSE
k__Bacteria|p__Actinobacteria|c__Actinomycetia|o__Corynebacteriales|f__Corynebacteriaceae|g__Corynebacterium|s__Corynebacterium_argentoratense|t__SGB17009	2.16673e-06	1	NA	NA	NA	FALSE
k__Bacteria|p__Actinobacteria|c__Actinomycetia|o__Micrococcales|f__Micrococcaceae|g__Rothia|s__Rothia_aeria|t__SGB16987	1.04956e-06	3	0.551645	NA	0.551645	FALSE
k__Bacteria|p__Proteobacteria|c__Deltaproteobacteria|o__Desulfovibrionales|f__Desulfomicrobiaceae	6.02088e-07	2	0.856456	NA	0.856456	FALSE
k__Bacteria|p__Proteobacteria|c__Deltaproteobacteria|o__Desulfovibrionales|f__Desulfomicrobiaceae|g__Desulfomicrobium	6.02088e-07	2	0.856456	NA	0.856456	FALSE
k__Bacteria|p__Proteobacteria|c__Deltaproteobacteria|o__Desulfovibrionales|f__Desulfomicrobiaceae|g__Desulfomicrobium|s__Desulfomicrobium_orale	6.02088e-07	2	0.856456	NA	0.856456	FALSE
k__Bacteria|p__Actinobacteria|c__Actinomycetia|o__Corynebacteriales|f__Corynebacteriaceae|g__Corynebacterium|s__Corynebacterium_matruchotii	7.84826e-08	1	NA	NA	NA	FALSE
k__Bacteria|p__Fusobacteria|c__Fusobacteriia|o__Fusobacteriales|f__Leptotrichiaceae|g__Leptotrichia|s__Leptotrichia_hofstadii	4.24076e-08	1	NA	NA	NA	FALSE
k__Bacteria|p__Proteobacteria|c__Deltaproteobacteria|o__Desulfovibrionales|f__Desulfomicrobiaceae|g__Desulfomicrobium|s__Desulfomicrobium_orale|t__SGB22210	6.02088e-07	2	0.856456	NA	0.856456	FALSE
k__Bacteria|p__Actinobacteria|c__Actinomycetia|o__Corynebacteriales|f__Corynebacteriaceae|g__Corynebacterium|s__Corynebacterium_matruchotii|t__SGB17007	7.84826e-08	1	NA	NA	NA	FALSE
k__Bacteria|p__Fusobacteria|c__Fusobacteriia|o__Fusobacteriales|f__Leptotrichiaceae|g__Leptotrichia|s__Leptotrichia_hofstadii|t__SGB6062	4.24076e-08	1	NA	NA	NA	FALSE
k__Bacteria|p__Firmicutes|c__Clostridia|o__Eubacteriales|f__Lachnospiraceae|g__Lachnoanaerobaculum|s__Lachnoanaerobaculum_sp_ICM7	2.35037e-07	2	0.863453	NA	0.863453	FALSE
k__Bacteria|p__Firmicutes|c__Clostridia|o__Eubacteriales|f__Lachnospiraceae|g__Lachnoanaerobaculum|s__Lachnoanaerobaculum_sp_ICM7|t__SGB4494_group	2.35037e-07	2	0.863453	NA	0.863453	FALSE
k__Bacteria|p__Firmicutes|c__Bacilli|o__Lactobacillales|f__Lactobacillaceae|g__Weissella	8.44531e-07	1	NA	NA	NA	FALSE
k__Bacteria|p__Firmicutes|c__Bacilli|o__Lactobacillales|f__Lactobacillaceae|g__Weissella|s__Weissella_confusa	8.44531e-07	1	NA	NA	NA	FALSE
k__Bacteria|p__Firmicutes|c__Bacilli|o__Lactobacillales|f__Lactobacillaceae|g__Weissella|s__Weissella_confusa|t__SGB7115	8.44531e-07	1	NA	NA	NA	FALSE
k__Bacteria|p__Bacteroidetes|c__Bacteroidia|o__Bacteroidales|f__Prevotellaceae|g__Prevotella|s__Prevotella_sp_HJM029	7.14126e-07	1	NA	NA	NA	FALSE
k__Bacteria|p__Bacteroidetes|c__Bacteroidia|o__Bacteroidales|f__Prevotellaceae|g__Prevotella|s__Prevotella_sp_HJM029|t__SGB1521	7.14126e-07	1	NA	NA	NA	FALSE
k__Bacteria|p__Proteobacteria|c__Gammaproteobacteria|o__Enterobacterales|f__Enterobacteriaceae|g__Enterobacter	2.7135e-06	1	NA	NA	NA	FALSE
k__Bacteria|p__Proteobacteria|c__Gammaproteobacteria|o__Enterobacterales|f__Enterobacteriaceae|g__Enterobacter|s__Enterobacter_hormaechei	2.7135e-06	1	NA	NA	NA	FALSE
k__Bacteria|p__Proteobacteria|c__Gammaproteobacteria|o__Enterobacterales|f__Enterobacteriaceae|g__Enterobacter|s__Enterobacter_hormaechei|t__SGB10130	2.7135e-06	1	NA	NA	NA	FALSE
k__Bacteria|p__Proteobacteria|c__Gammaproteobacteria|o__Xanthomonadales	1.51475e-06	1	NA	NA	NA	FALSE
k__Bacteria|p__Proteobacteria|c__Gammaproteobacteria|o__Xanthomonadales|f__Xanthomonadaceae	1.51475e-06	1	NA	NA	NA	FALSE
k__Bacteria|p__Proteobacteria|c__Gammaproteobacteria|o__Xanthomonadales|f__Xanthomonadaceae|g__Vulcaniibacterium	1.51475e-06	1	NA	NA	NA	FALSE
k__Bacteria|p__Proteobacteria|c__Betaproteobacteria|o__Neisseriales|f__Neisseriaceae|g__Eikenella|s__Eikenella_halliae	3.69411e-06	1	NA	NA	NA	FALSE
k__Bacteria|p__Proteobacteria|c__Gammaproteobacteria|o__Xanthomonadales|f__Xanthomonadaceae|g__Vulcaniibacterium|s__Vulcaniibacterium_thermophilum	1.51475e-06	1	NA	NA	NA	FALSE
k__Bacteria|p__Bacteroidetes|c__Bacteroidia|o__Bacteroidales|f__Prevotellaceae|g__Prevotella|s__Prevotella_saccharolytica	1.46872e-06	1	NA	NA	NA	FALSE
k__Bacteria|p__Proteobacteria|c__Betaproteobacteria|o__Neisseriales|f__Neisseriaceae|g__Eikenella|s__Eikenella_halliae|t__SGB9430	3.69411e-06	1	NA	NA	NA	FALSE
k__Bacteria|p__Proteobacteria|c__Gammaproteobacteria|o__Xanthomonadales|f__Xanthomonadaceae|g__Vulcaniibacterium|s__Vulcaniibacterium_thermophilum|t__SGB88954	1.51475e-06	1	NA	NA	NA	FALSE
k__Bacteria|p__Bacteroidetes|c__Bacteroidia|o__Bacteroidales|f__Prevotellaceae|g__Prevotella|s__Prevotella_saccharolytica|t__SGB1454	1.46872e-06	1	NA	NA	NA	FALSE
k__Bacteria|p__Spirochaetes|c__Spirochaetia|o__Spirochaetales|f__Treponemataceae|g__Treponema|s__Treponema_vincentii|t__SGB3607	1.60472e-06	1	NA	NA	NA	FALSE
k__Bacteria|p__Firmicutes|c__Negativicutes|o__Veillonellales|f__Veillonellaceae|g__Allisonella	2.7837e-07	1	NA	NA	NA	FALSE
k__Bacteria|p__Firmicutes|c__Negativicutes|o__Veillonellales|f__Veillonellaceae|g__Allisonella|s__Allisonella_histaminiformans	2.7837e-07	1	NA	NA	NA	FALSE
k__Bacteria|p__Firmicutes|c__Negativicutes|o__Veillonellales|f__Veillonellaceae|g__Allisonella|s__Allisonella_histaminiformans|t__SGB5843	2.7837e-07	1	NA	NA	NA	FALSE
k__Bacteria|p__Firmicutes|c__Bacilli|o__Bacillales|f__Bacillaceae	7.68288e-05	1	NA	NA	NA	FALSE
k__Bacteria|p__Firmicutes|c__Bacilli|o__Bacillales|f__Bacillaceae|g__Bacillus	7.68288e-05	1	NA	NA	NA	FALSE
k__Bacteria|p__Firmicutes|c__Bacilli|o__Bacillales|f__Bacillaceae|g__Bacillus|s__Bacillus_cereus	7.68288e-05	1	NA	NA	NA	FALSE
k__Bacteria|p__Firmicutes|c__Bacilli|o__Bacillales|f__Bacillaceae|g__Bacillus|s__Bacillus_cereus|t__SGB7697	6.58831e-05	1	NA	NA	NA	FALSE
k__Bacteria|p__Firmicutes|c__Bacilli|o__Bacillales|f__Bacillaceae|g__Bacillus|s__Bacillus_cereus|t__SGB7703_group	1.09457e-05	1	NA	NA	NA	FALSE
k__Bacteria|p__Fusobacteria|c__Fusobacteriia|o__Fusobacteriales|f__Fusobacteriaceae|g__Fusobacterium|s__Fusobacterium_massiliense	9.55429e-08	1	NA	NA	NA	FALSE
k__Bacteria|p__Tenericutes|c__Mollicutes|o__Mycoplasmatales|f__Mycoplasmataceae|g__Mycoplasma|s__Mycoplasma_amphoriforme	6.11104e-08	1	NA	NA	NA	FALSE
k__Bacteria|p__Proteobacteria|c__Gammaproteobacteria|o__Moraxellales|f__Moraxellaceae|g__Moraxella|s__Moraxella_lincolnii	2.12001e-08	1	NA	NA	NA	FALSE
k__Bacteria|p__Bacteroidetes|c__Bacteroidia|o__Bacteroidales|f__Porphyromonadaceae|g__Porphyromonas|s__Porphyromonas_catoniae	1.89947e-08	1	NA	NA	NA	FALSE
k__Bacteria|p__Fusobacteria|c__Fusobacteriia|o__Fusobacteriales|f__Fusobacteriaceae|g__Fusobacterium|s__Fusobacterium_massiliense|t__SGB5987	9.55429e-08	1	NA	NA	NA	FALSE
k__Bacteria|p__Tenericutes|c__Mollicutes|o__Mycoplasmatales|f__Mycoplasmataceae|g__Mycoplasma|s__Mycoplasma_amphoriforme|t__SGB58372	6.11104e-08	1	NA	NA	NA	FALSE
k__Bacteria|p__Proteobacteria|c__Gammaproteobacteria|o__Moraxellales|f__Moraxellaceae|g__Moraxella|s__Moraxella_lincolnii|t__SGB10432	2.12001e-08	1	NA	NA	NA	FALSE
k__Bacteria|p__Bacteroidetes|c__Bacteroidia|o__Bacteroidales|f__Porphyromonadaceae|g__Porphyromonas|s__Porphyromonas_catoniae|t__SGB2036	1.89947e-08	1	NA	NA	NA	FALSE
k__Bacteria|p__Firmicutes|c__Bacilli|o__Lactobacillales|f__Lactobacillaceae|g__Limosilactobacillus|s__Limosilactobacillus_pontis	6.04331e-08	1	NA	NA	NA	FALSE
k__Bacteria|p__Firmicutes|c__Bacilli|o__Lactobacillales|f__Lactobacillaceae|g__Limosilactobacillus|s__Limosilactobacillus_pontis|t__SGB25003	6.04331e-08	1	NA	NA	NA	FALSE
